# Supplementary material for: FOXI3 establishes the ectodermal niche in pharyngeal arches for cranial neural crest cells and their lineages
Source: Bone Res. 2026 Feb 4;14:16. doi: 10.1038/s41413-025-00499-w (PMC12873258; doi:10.1038/s41413-025-00499-w)
Supplement: Supplementary file 1 — Supplemental Tables [file 41413_2025_499_MOESM1_ESM.zip]

Archive with 11 entries (10 files):
- Supplemental tables/
- Supplemental tables/Table S1.xlsx
- Supplemental tables/Table S10.xlsx
- Supplemental tables/Table S2.xlsx
- Supplemental tables/Table S3.xlsx
- Supplemental tables/Table S4.xlsx
- Supplemental tables/Table S5.xlsx
- Supplemental tables/Table S6.xlsx
- Supplemental tables/Table S7.xlsx
- Supplemental tables/Table S8.xlsx
- Supplemental tables/Table S9.xlsx
