# Supplementary material for: FOXI3 establishes the ectodermal niche in pharyngeal arches for cranial neural crest cells and their lineages
Source: Bone Res. 2026 Feb 4;14:16. doi: 10.1038/s41413-025-00499-w (PMC12873258; doi:10.1038/s41413-025-00499-w)
Supplement: Supplementary file 1 — Supplemental Tables [file 41413_2025_499_MOESM1_ESM.zip › Supplemental tables/Table S1.xlsx]

## Sheet: Suppl Table S1
Table S1 Cytokine array detection in the supernatants of wild-type HaCaT cells.
proteinID	AveExp. HaCaT supernatant	AveExp. Control media	logFC	FC	Entrez ID	Uniprot ID	HaCaT supernatant	Control media	Expression
VEGFR2	7.15374	9.27438	-2.12064	0.229945	3791	P35968	141.394	618.25	down
HGF	6.67287	8.44398	-1.77111	0.292984	3082	P14210	101.032	347.25	down
VEGFR3	10.8414	9.60872	1.23269	2.35005	2324	P35916	1833.8	779.75	up
CSF1	10.5871	9.06272	1.52441	2.87668	1435	P09603	1537.31	533.75	up
PDGFRB	10.5495	8.85565	1.69385	3.2352	5159	P09619	1497.71	462.25	up
TGFB1	10.8985	9.14657	1.75198	3.3682	7040	P01137	1907.93	565.75	up
HBEGF	8.45243	6.51964	1.93279	3.81793	1839	Q99075	349.296	90.75	up
TGFA	10.7694	8.83526	1.93412	3.82145	7039	P01135	1744.45	455.75	up
CSF3	12.7937	10.4144	2.37931	5.20288	1440	P09919	7099.63	1363.75	up
IGF1R	10.1338	7.46148	2.67233	6.37457	3480	P08069	1122.52	175.25	up
PGF	11.9565	9.04029	2.91617	7.54841	5228	P49763	3973.24	525.5	up
CSF2	13.8302	9.80009	4.03016	16.338	1437	P04141	14564.3	890.5	up
IGFBP4	12.5761	8.35975	4.21634	18.5885	3487	P22692	6105.31	327.5	up
IGFBP3	13.4453	8.81137	4.63391	24.8282	3486	P17936	11153.1	448.25	up
PDGFB	14.2308	9.40301	4.82783	28.4003	5155	P01127	19226	676	up
PDGFAB	13.5408	8.50482	5.03596	32.8077	5154;5155	P04085/P01127	11916.4	362.25	up
FGF2	14.2617	8.78463	5.47711	44.5426	2247	P09038	19642.3	440	up
AR	15.3043	9.49085	5.81345	56.2372	374	P15514	40461.7	718.5	up
PDGFAA	14.8652	8.46761	6.39757	84.3063	5154	P04085	29843.4	353	up
IGFBP6	14.1535	6.3837	7.76977	218.24	3489	P24592	18222	82.5	up
EGFR	15.3263	7.51175	7.81459	225.127	1956	P00533	41084.6	181.5	up
VEGF	12.8658	1.90689	10.9589	1990.51	7422	P15692	7463.4	2.75	up
SCFR	7.56495	8.76321	-1.19826	0.435801	3815	P10721	188.356	433.5	stable
IGF2	8.55628	9.6987	-1.14242	0.452999	3481	P01344	375.442	830	stable
FGF7	8.1409	9.11439	-0.973491	0.509272	2252	P21781	281.264	553.25	stable
IGF1	7.40777	8.04712	-0.639353	0.642001	3479	P05019	168.809	263.5	stable
GDNF	9.614	10.2282	-0.614216	0.653285	2668	P39905	782.615	1198.5	stable
IGFBP1	9.86751	10.431	-0.563469	0.676673	3484	P08833	933.147	1379.5	stable
TGFB3	6.62173	7.18239	-0.560667	0.677988	7043	P10600	97.4778	144.25	stable
SCF	7.8033	8.00141	-0.198108	0.871693	4254	P21583	222.371	255.25	stable
PDGFRA	9.54851	9.67507	-0.126566	0.916009	5156	P16234	747.838	816.5	stable
CSF1R	9.52832	9.6248	-0.0964783	0.935313	1436	P07333	737.43	788.5	stable
FGF4	9.50633	9.54206	-0.0357361	0.975534	2249	P08620	726.261	744.5	stable
NTF3	9.40949	9.18611	0.223372	1.16746	4908	P20783	679.045	581.5	stable
FGF6	9.04506	8.64205	0.403007	1.32226	2251	P10767	527.243	398.5	stable
TGFB2	10.0238	9.59572	0.428055	1.34542	7042	P61812	1040.02	772.75	stable
EGF	8.86748	8.22159	0.645895	1.56471	1950	P01133	466.066	297.5	stable
IGFBP2	9.51686	8.86419	0.652679	1.57208	3485	P18065	731.591	465	stable
NTF4	9.06434	8.32531	0.739036	1.66906	4909	P34130	534.351	319.75	stable
VEGFD	8.58422	7.79766	0.786563	1.72496	2277	O43915	382.804	221.5	stable
NGFB	9.77146	8.93811	0.833355	1.78182	4803	P01138	872.985	489.5	stable
												HEGFL
												HER1
