# Supplementary material for: FOXI3 establishes the ectodermal niche in pharyngeal arches for cranial neural crest cells and their lineages
Source: Bone Res. 2026 Feb 4;14:16. doi: 10.1038/s41413-025-00499-w (PMC12873258; doi:10.1038/s41413-025-00499-w)
Supplement: Supplementary file 1 — Supplemental Tables [file 41413_2025_499_MOESM1_ESM.zip › Supplemental tables/Table S10.xlsx]

## Sheet: Suppl Table S9
Table S10 List of primer sequences.
Gene	Species	Primer sequences
FOXI3	Homo sapiens	Forward: CTCAGCCACATCTACCAGTTCG Reverse: TTCGGACTTTGATGTCCCAGC
FOXI3 (c.941delC mutation site verification)	Homo sapiens	Forward: ATTGGACTCTTGATCCGAACT Reverse: GCAGGGAAAGGGCTGTAAT
Foxi3	Mus musculus	Forward: AACGACTGCTTTAAGAAGGTG Reverse: TCCCACTCACTCTTAGTCTTG
Cre efficiency verification	Mus musculus	Forward: GAAGAGAACAGGACTGGGGC Reverse: CAGTCCACGGACTTTGCTCA
GAPDH	Homo sapiens	Forward: TGCGACTTCAACAGCAACTC Reverse: ATGTAGGCCATGAGGTCCAC
Gapdh	Mus musculus	Forward: GGAGAAACCTGCCAAGTATGA Reverse: TCCTCAGTGTAGCCCAAGA
COL2A1	Homo sapiens	Forward: ACTCAAGTCCCTCAACAACC Reverse: ATCCAGTAGTCTCCACTCTTCC
TGF-β1	Homo sapiens	Forward: GACTCGCCAGAGTGGTTATCTT Reverse: CTGAAGCAATAGTTGGTGTCCA
TGF-β2	Homo sapiens	Forward: CAGCACACTCGATATGGACCA Reverse: CCTCGGGCTCAGGATAGTCT
FGF2	Homo sapiens	Forward: AGAAGAGCGACCCTCACATCA Reverse: CGGTTAGCACACACTCCTTTG
TGF-α	Homo sapiens	Forward: TTCCCACACTCAGTTCTGCTT Reverse: ACGTACCCAGAATGGCAGAC
EIF5A	Homo sapiens	Forward: GGACTTCGAGACAGGAGATGC Reverse: TCATTCCTTTTGATGTTGGGGAC
DDX3X	Homo sapiens	Forward: AGCAGTTTTGGATCTCGTAGTG Reverse: ACTGTTTCCACCACGTTCAAAT
