# Supplementary material for: FOXI3 establishes the ectodermal niche in pharyngeal arches for cranial neural crest cells and their lineages
Source: Bone Res. 2026 Feb 4;14:16. doi: 10.1038/s41413-025-00499-w (PMC12873258; doi:10.1038/s41413-025-00499-w)
Supplement: Supplementary file 1 — Supplemental Tables [file 41413_2025_499_MOESM1_ESM.zip › Supplemental tables/Table S2.xlsx]

## Sheet: Suppl Table S2
Table S2 4D Label-free proteomics analysis for the supernatants of FOXI3 knocked-down HaCaT cells.
Protein	Protein Name	Gene Name	Function	ProteinGroup	FastaHeaders	Proteins	Peptides	RazorUniquePeptides	UniquePeptides	Coverage	MolWeight	LFQ intensity KD	LFQ intensity NC	KD/NC	Significance B	GO annotations	KO(Name)	Pathways	Subcellular localization	Domain
P35606	Coatomer subunit beta	COPB2	FUNCTION: The coatomer is a cytosolic protein complex that binds to dilysine motifs and reversibly associates with Golgi non-clathrin-coated vesicles, which further mediate biosynthetic protein transport from the ER, via the Golgi up to the trans Golgi network. Coatomer complex is required for budding from Golgi membranes, and is essential for the retrograde Golgi-to-ER transport of dilysine-tagg…	sp|P35606|COPB2_HUMAN	sp|P35606|COPB2_HUMAN Coatomer subunit beta OS=Homo sapiens OX=9606 GN=COPB2 PE=1 SV=2	1	3	3	3	5.3	102.49	108340	791.98	136.796	5.79526e-18	GO:0006888(BP:ER to Golgi vesicle-mediated transport);GO:0006891(BP:intra-Golgi vesicle-mediated transport);GO:0006886(BP:intracellular protein transport);GO:0006890(BP:retrograde vesicle-mediated transport, Golgi to ER);GO:1901998(BP:toxin transport);GO:0030126(CC:COPI vesicle coat);GO:0005829(CC:cytosol);GO:0005789(CC:endoplasmic reticulum membrane);GO:0000139(CC:Golgi membrane);GO:0030133(CC:t…			Golgi	PF00400(WD domain, G-beta repeat);PF04053(Coatomer WD associated region)
P54868	Hydroxymethylglutaryl-CoA synthase, mitochondrial	HMGCS2	FUNCTION: Catalyzes the first irreversible step in ketogenesis, condensing acetyl-CoA to acetoacetyl-CoA to form HMG-CoA, which is converted by HMG-CoA reductase (HMGCR) into mevalonate. {ECO:0000269|PubMed:11228257, ECO:0000269|PubMed:23751782, ECO:0000269|PubMed:29597274}.	sp|P54868|HMCS2_HUMAN	sp|P54868|HMCS2_HUMAN Hydroxymethylglutaryl-CoA synthase, mitochondrial OS=Homo sapiens OX=9606 GN=HMGCS2 PE=1 SV=1	1	1	1	1	3.7	56.635	65723	507.54	129.493	1.26169e-17	GO:0006084(BP:acetyl-CoA metabolic process);GO:0006695(BP:cholesterol biosynthetic process);GO:0010142(BP:farnesyl diphosphate biosynthetic process, mevalonate pathway);GO:0046951(BP:ketone body biosynthetic process);GO:0019216(BP:regulation of lipid metabolic process);GO:0005759(CC:mitochondrial matrix);GO:0005739(CC:mitochondrion);GO:0004421(MF:hydroxymethylglutaryl-CoA synthase activity)	hsa:3158(HMGCS2)	hsa03320(PPAR signaling pathway );hsa00650(Butanoate metabolism );hsa00900(Terpenoid backbone biosynthesis );hsa00280(Valine, leucine and isoleucine degradation )	Mitochondrial	PF08540(Hydroxymethylglutaryl-coenzyme A synthase C terminal);PF01154(Hydroxymethylglutaryl-coenzyme A synthase N terminal)
Q02413	Desmoglein-1	DSG1	FUNCTION: Component of intercellular desmosome junctions. Involved in the interaction of plaque proteins and intermediate filaments mediating cell-cell adhesion.	sp|Q02413|DSG1_HUMAN	sp|Q02413|DSG1_HUMAN Desmoglein-1 OS=Homo sapiens OX=9606 GN=DSG1 PE=1 SV=2	1	1	1	1	1.3	113.75	16768	331.68	50.5548	2.29918e-12	GO:0016339(BP:calcium-dependent cell-cell adhesion via plasma membrane cell adhesion molecules);GO:0098609(BP:cell-cell adhesion);GO:0007043(BP:cell-cell junction assembly);GO:0070268(BP:cornification);GO:0007156(BP:homophilic cell adhesion via plasma membrane adhesion molecules);GO:0031424(BP:keratinization);GO:0060135(BP:maternal process involved in female pregnancy);GO:0043312(BP:neutrophil de…	hsa:1828(DSG1)	hsa05150(Staphylococcus aureus infection )	PlasmaMembrane	PF00028(Cadherin domain);PF01049(Cadherin cytoplasmic region)
P21549	Serine--pyruvate aminotransferase	AGXT		sp|P21549|SPYA_HUMAN	sp|P21549|SPYA_HUMAN Serine--pyruvate aminotransferase OS=Homo sapiens OX=9606 GN=AGXT PE=1 SV=1	1	2	2	2	10.2	43.009	166170	5702.4	29.1404	9.50027e-10	GO:0034641(BP:cellular nitrogen compound metabolic process);GO:0019265(BP:glycine biosynthetic process, by transamination of glyoxylate);GO:0009436(BP:glyoxylate catabolic process);GO:0046487(BP:glyoxylate metabolic process);GO:0042853(BP:L-alanine catabolic process);GO:0019448(BP:L-cysteine catabolic process);GO:0007219(BP:Notch signaling pathway);GO:0046724(BP:oxalic acid secretion);GO:0006625(…	hsa:189(AGXT)	hsa04146(Peroxisome );hsa00250(Alanine, aspartate and glutamate metabolism );hsa00260(Glycine, serine and threonine metabolism );hsa00630(Glyoxylate and dicarboxylate metabolism )	Peroxisomal	PF00266(Aminotransferase class-V)
P51687	Sulfite oxidase, mitochondrial	SUOX		sp|P51687|SUOX_HUMAN	sp|P51687|SUOX_HUMAN Sulfite oxidase, mitochondrial OS=Homo sapiens OX=9606 GN=SUOX PE=1 SV=2	1	1	1	1	1.5	60.282	53233	1860.3	28.6153	1.14353e-09	GO:0070221(BP:sulfide oxidation, using sulfide:quinone oxidoreductase);GO:0006790(BP:sulfur compound metabolic process);GO:0005758(CC:mitochondrial intermembrane space);GO:0005759(CC:mitochondrial matrix);GO:0005739(CC:mitochondrion);GO:0020037(MF:heme binding);GO:0030151(MF:molybdenum ion binding);GO:0043546(MF:molybdopterin cofactor binding);GO:0008482(MF:sulfite oxidase activity)	hsa:6821(SUOX)	hsa00920(Sulfur metabolism )	Cytoplasmic	PF00173(Cytochrome b5-like Heme/Steroid binding domain);PF03404(Mo-co oxidoreductase dimerisation domain);PF00174(Oxidoreductase molybdopterin binding domain)
Q9UBB4	Ataxin-10	ATXN10	FUNCTION: Necessary for the survival of cerebellar neurons. Induces neuritogenesis by activating the Ras-MAP kinase pathway. May play a role in the maintenance of a critical intracellular glycosylation level and homeostasis. {ECO:0000250}.	sp|Q9UBB4|ATX10_HUMAN	sp|Q9UBB4|ATX10_HUMAN Ataxin-10 OS=Homo sapiens OX=9606 GN=ATXN10 PE=1 SV=1	1	1	1	1	3.2	53.488	30587	1512.1	20.2282	3.33358e-08	GO:0060271(BP:cilium assembly);GO:0007399(BP:nervous system development);GO:0031175(BP:neuron projection development);GO:0005737(CC:cytoplasm);GO:0005829(CC:cytosol);GO:0030425(CC:dendrite);GO:0005615(CC:extracellular space);GO:0016020(CC:membrane);GO:0043025(CC:neuronal cell body);GO:0048471(CC:perinuclear region of cytoplasm);GO:0005886(CC:plasma membrane);GO:0019899(MF:enzyme binding);GO:00428…	hsa:25814(ATXN10)	hsa05017(Spinocerebellar ataxia )	Cytoplasmic	PF09759(Spinocerebellar ataxia type 10 protein domain)
A0A075B6K5	Immunoglobulin lambda variable 3-9	IGLV3-9	FUNCTION: V region of the variable domain of immunoglobulin light chains that participates in the antigen recognition (PubMed:24600447). Immunoglobulins, also known as antibodies, are membrane-bound or secreted glycoproteins produced by B lymphocytes. In the recognition phase of humoral immunity, the membrane-bound immunoglobulins serve as receptors which, upon binding of a specific antigen, trig…	sp|A0A075B6K5|LV39_HUMAN	sp|A0A075B6K5|LV39_HUMAN Immunoglobulin lambda variable 3-9 OS=Homo sapiens OX=9606 GN=IGLV3-9 PE=3 SV=1	1	1	1	1	9.6	12.332	104810	5489.5	19.0928	5.67167e-08	GO:0002250(BP:adaptive immune response);GO:0006955(BP:immune response);GO:0002377(BP:immunoglobulin production);GO:0005615(CC:extracellular space);GO:0019814(CC:immunoglobulin complex);GO:0005886(CC:plasma membrane)			Extracellular	PF07686(Immunoglobulin V-set domain)
Q8TER5	Rho guanine nucleotide exchange factor 40	ARHGEF40	FUNCTION: May act as a guanine nucleotide exchange factor (GEF). {ECO:0000250}.	sp|Q8TER5|ARH40_HUMAN	sp|Q8TER5|ARH40_HUMAN Rho guanine nucleotide exchange factor 40 OS=Homo sapiens OX=9606 GN=ARHGEF40 PE=1 SV=3	1	1	1	1	0.9	164.66	209350	11941	17.532	1.22359e-07	GO:0005829(CC:cytosol);GO:0005654(CC:nucleoplasm);GO:0005085(MF:guanyl-nucleotide exchange factor activity)			Nuclear	PF00621(RhoGEF domain)
P50281	Matrix metalloproteinase-14	MMP14	FUNCTION: Endopeptidase that degrades various components of the extracellular matrix such as collagen. Activates progelatinase A. Essential for pericellular collagenolysis and modeling of skeletal and extraskeletal connective tissues during development (By similarity). May be involved in actin cytoskeleton reorganization by cleaving PTK7 (PubMed:20837484). Acts as a positive regulator of cell gro…	sp|P50281|MMP14_HUMAN	sp|P50281|MMP14_HUMAN Matrix metalloproteinase-14 OS=Homo sapiens OX=9606 GN=MMP14 PE=1 SV=3	1	2	2	2	3.6	65.893	321380	20243	15.8761	2.92335e-07	GO:0001525(BP:angiogenesis);GO:0043615(BP:astrocyte cell migration);GO:0048754(BP:branching morphogenesis of an epithelial tube);GO:0048870(BP:cell motility);GO:0035988(BP:chondrocyte proliferation);GO:0030574(BP:collagen catabolic process);GO:0097094(BP:craniofacial suture morphogenesis);GO:0048701(BP:embryonic cranial skeleton morphogenesis);GO:0001958(BP:endochondral ossification);GO:0035987(B…	hsa:4323(MMP14)	hsa04928(Parathyroid hormone synthesis, secretion and action );hsa04912(GnRH signaling pathway );hsa04668(TNF signaling pathway )		PF00045(Hemopexin);PF00413(Matrixin);PF11857(Domain of unknown function (DUF3377));PF01471(Putative peptidoglycan binding domain)
P30626	Sorcin	SRI	FUNCTION: Calcium-binding protein that modulates excitation-contraction coupling in the heart. Contributes to calcium homeostasis in the heart sarcoplasmic reticulum. Modulates the activity of RYR2 calcium channels. {ECO:0000269|PubMed:17699613}.	sp|P30626|SORCN_HUMAN	sp|P30626|SORCN_HUMAN Sorcin OS=Homo sapiens OX=9606 GN=SRI PE=1 SV=1	1	2	2	2	11.1	21.676	471930	30594	15.4256	2.85925e-17	GO:0001508(BP:action potential);GO:0006816(BP:calcium ion transport);GO:0042994(BP:cytoplasmic sequestering of transcription factor);GO:0007507(BP:heart development);GO:0006880(BP:intracellular sequestering of iron ion);GO:0007517(BP:muscle organ development);GO:0055118(BP:negative regulation of cardiac muscle contraction);GO:0010459(BP:negative regulation of heart rate);GO:0060315(BP:negative re…			Cytoplasmic	PF13833(EF-hand domain pair);PF13405(EF-hand domain)
P17516	Aldo-keto reductase family 1 member C4	AKR1C4	FUNCTION: Catalyzes the transformation of the potent androgen dihydrotestosterone (DHT) into the less active form, 5-alpha-androstan-3-alpha,17-beta-diol (3-alpha-diol). Also has some 20-alpha-hydroxysteroid dehydrogenase activity. The biotransformation of the pesticide chlordecone (kepone) to its corresponding alcohol leads to increased biliary excretion of the pesticide and concomitant reductio…	sp|P17516|AK1C4_HUMAN	sp|P17516|AK1C4_HUMAN Aldo-keto reductase family 1 member C4 OS=Homo sapiens OX=9606 GN=AKR1C4 PE=1 SV=3	1	2	1	1	9	37.066	30695	2417.3	12.6981	1.89347e-06	GO:0008209(BP:androgen metabolic process);GO:0015721(BP:bile acid and bile salt transport);GO:0006699(BP:bile acid biosynthetic process);GO:0008207(BP:C21-steroid hormone metabolic process);GO:0071395(BP:cellular response to jasmonic acid stimulus);GO:0044597(BP:daunorubicin metabolic process);GO:0044598(BP:doxorubicin metabolic process);GO:0042448(BP:progesterone metabolic process);GO:0006693(BP…	hsa:1109(AKR1C4)	hsa00140(Steroid hormone biosynthesis );hsa05208(Chemical carcinogenesis - reactive oxygen species );hsa00120(Primary bile acid biosynthesis )	Cytoplasmic	PF00248(Aldo/keto reductase family)
O94903	Pyridoxal phosphate homeostasis protein	PLPBP	FUNCTION: Pyridoxal 5'-phosphate (PLP)-binding protein, which may be involved in intracellular homeostatic regulation of pyridoxal 5'-phosphate (PLP), the active form of vitamin B6. {ECO:0000255|HAMAP-Rule:MF_03225, ECO:0000269|PubMed:27912044}.	sp|O94903|PLPHP_HUMAN	sp|O94903|PLPHP_HUMAN Pyridoxal phosphate homeostasis protein OS=Homo sapiens OX=9606 GN=PLPBP PE=1 SV=1	1	2	2	2	10.5	30.344	155610	12368	12.5817	2.03946e-06	GO:0005737(CC:cytoplasm);GO:0005829(CC:cytosol);GO:0005622(CC:intracellular);GO:0030170(MF:pyridoxal phosphate binding)			Cytoplasmic;Mitochondrial	PF01168(Alanine racemase, N-terminal domain)
P45877	Peptidyl-prolyl cis-trans isomerase C	PPIC	FUNCTION: PPIase that catalyzes the cis-trans isomerization of proline imidic peptide bonds in oligopeptides and may therefore assist protein folding. {ECO:0000269|PubMed:20676357}.	sp|P45877|PPIC_HUMAN	sp|P45877|PPIC_HUMAN Peptidyl-prolyl cis-trans isomerase C OS=Homo sapiens OX=9606 GN=PPIC PE=1 SV=1	1	2	2	2	9.9	22.763	195560	15868	12.3242	2.40773e-06	GO:0000413(BP:protein peptidyl-prolyl isomerization);GO:0042026(BP:protein refolding);GO:0005737(CC:cytoplasm);GO:0070062(CC:extracellular exosome);GO:0016018(MF:cyclosporin A binding);GO:0003755(MF:peptidyl-prolyl cis-trans isomerase activity);GO:0051082(MF:unfolded protein binding)			Cytoplasmic	PF00160(Cyclophilin type peptidyl-prolyl cis-trans isomerase/CLD)
P27694	Replication protein A 70 kDa DNA-binding subunit	RPA1	FUNCTION: As part of the heterotrimeric replication protein A complex (RPA/RP-A), binds and stabilizes single-stranded DNA intermediates, that form during DNA replication or upon DNA stress. It prevents their reannealing and in parallel, recruits and activates different proteins and complexes involved in DNA metabolism (PubMed:27723720, PubMed:27723717). Thereby, it plays an essential role both i…	sp|P27694|RFA1_HUMAN	sp|P27694|RFA1_HUMAN Replication protein A 70 kDa DNA-binding subunit OS=Homo sapiens OX=9606 GN=RPA1 PE=1 SV=2	1	2	2	2	4.4	68.137	120110	14220	8.44655	4.12482e-05	GO:0006284(BP:base-excision repair);GO:0006974(BP:cellular response to DNA damage stimulus);GO:0042769(BP:DNA damage response, detection of DNA damage);GO:0006310(BP:DNA recombination);GO:0006281(BP:DNA repair);GO:0006260(BP:DNA replication);GO:0006268(BP:DNA unwinding involved in DNA replication);GO:0006261(BP:DNA-dependent DNA replication);GO:0000724(BP:double-strand break repair via homologous…	hsa:6117(RPA1)	hsa03430(Mismatch repair );hsa03460(Fanconi anemia pathway );hsa03030(DNA replication );hsa03440(Homologous recombination );hsa03420(Nucleotide excision repair )	Nuclear	PF01336(OB-fold nucleic acid binding domain);PF08646(Replication factor-A C terminal domain);PF16900(Replication protein A OB domain);PF04057(Replication factor-A protein 1, N-terminal domain)
Q9UBS8	E3 ubiquitin-protein ligase RNF14	RNF14	FUNCTION: Might act as an E3 ubiquitin-protein ligase which accepts ubiquitin from specific E2 ubiquitin-conjugating enzymes and then transfers it to substrates, which could be nuclear proteins. Could play a role as a coactivator for androgen- and, to a lesser extent, progesterone-dependent transcription. {ECO:0000269|PubMed:19345326}.	sp|Q9UBS8|RNF14_HUMAN	sp|Q9UBS8|RNF14_HUMAN E3 ubiquitin-protein ligase RNF14 OS=Homo sapiens OX=9606 GN=RNF14 PE=1 SV=1	1	1	1	1	3.8	53.837	55533	6577.3	8.44313	4.13661e-05	GO:0030521(BP:androgen receptor signaling pathway);GO:0032436(BP:positive regulation of proteasomal ubiquitin-dependent protein catabolic process);GO:0045893(BP:positive regulation of transcription, DNA-templated);GO:0000209(BP:protein polyubiquitination);GO:0016567(BP:protein ubiquitination);GO:0060765(BP:regulation of androgen receptor signaling pathway);GO:0006357(BP:regulation of transcriptio…			Extracellular;Nuclear	PF05773(RWD domain);PF01485(IBR domain, a half RING-finger domain)
P12111	Collagen alpha-3(VI) chain	COL6A3	FUNCTION: Collagen VI acts as a cell-binding protein.	sp|P12111|CO6A3_HUMAN	sp|P12111|CO6A3_HUMAN Collagen alpha-3(VI) chain OS=Homo sapiens OX=9606 GN=COL6A3 PE=1 SV=5	1	7	7	7	4.5	343.67	1166100	153100	7.61659	1.03921e-10	GO:0007155(BP:cell adhesion);GO:0030198(BP:extracellular matrix organization);GO:0003429(BP:growth plate cartilage chondrocyte morphogenesis);GO:0007517(BP:muscle organ development);GO:0005589(CC:collagen type VI trimer);GO:0062023(CC:collagen-containing extracellular matrix);GO:0005788(CC:endoplasmic reticulum lumen);GO:0070062(CC:extracellular exosome);GO:0031012(CC:extracellular matrix);GO:000…	hsa:1293(COL6A3)	hsa04512(ECM-receptor interaction );hsa05165(Human papillomavirus infection );hsa04974(Protein digestion and absorption );hsa04510(Focal adhesion );hsa04151(PI3K-Akt signaling pathway )	Cytoplasmic;Nuclear	PF00092(von Willebrand factor type A domain);PF00014(Kunitz/Bovine pancreatic trypsin inhibitor domain);PF01391(Collagen triple helix repeat (20 copies))
P00966	Argininosuccinate synthase	ASS1	FUNCTION: One of the enzymes of the urea cycle, the metabolic pathway transforming neurotoxic amonia produced by protein catabolism into inocuous urea in the liver of ureotelic animals. Catalyzes the formation of arginosuccinate from aspartate, citrulline and ATP and together with ASL it is responsible for the biosynthesis of arginine in most body tissues. {ECO:0000305|PubMed:18473344, ECO:000030…	sp|P00966|ASSY_HUMAN	sp|P00966|ASSY_HUMAN Argininosuccinate synthase OS=Homo sapiens OX=9606 GN=ASS1 PE=1 SV=2	1	3	3	3	11.7	46.53	178200	24902	7.15605	0.000127989	GO:0006953(BP:acute-phase response);GO:0007568(BP:aging);GO:0006526(BP:arginine biosynthetic process);GO:0000053(BP:argininosuccinate metabolic process);GO:0006531(BP:aspartate metabolic process);GO:0071418(BP:cellular response to amine stimulus);GO:0071230(BP:cellular response to amino acid stimulus);GO:0071242(BP:cellular response to ammonium ion);GO:0071320(BP:cellular response to cAMP);GO:007…	hsa:445(ASS1)	hsa05418(Fluid shear stress and atherosclerosis );hsa00220(Arginine biosynthesis );hsa00250(Alanine, aspartate and glutamate metabolism )	Cytoplasmic	PF00764(Arginosuccinate synthase)
P08670	Vimentin	VIM	FUNCTION: Vimentins are class-III intermediate filaments found in various non-epithelial cells, especially mesenchymal cells. Vimentin is attached to the nucleus, endoplasmic reticulum, and mitochondria, either laterally or terminally. {ECO:0000269|PubMed:21746880}.; FUNCTION: Involved with LARP6 in the stabilization of type I collagen mRNAs for CO1A1 and CO1A2. {ECO:0000269|PubMed:21746880}.	sp|P08670|VIME_HUMAN	sp|P08670|VIME_HUMAN Vimentin OS=Homo sapiens OX=9606 GN=VIM PE=1 SV=4	1	2	1	1	5.6	53.651	152590	22247	6.8589	0.000169092	GO:0014002(BP:astrocyte development);GO:0060020(BP:Bergmann glial cell differentiation);GO:0071346(BP:cellular response to interferon-gamma);GO:0071222(BP:cellular response to lipopolysaccharide);GO:0071225(BP:cellular response to muramyl dipeptide);GO:0019221(BP:cytokine-mediated signaling pathway);GO:0045109(BP:intermediate filament organization);GO:0070307(BP:lens fiber cell development);GO:00…	hsa:7431(VIM)	hsa05169(Epstein-Barr virus infection );hsa05206(MicroRNAs in cancer )	Cytoplasmic;Nuclear	PF04732(Intermediate filament head (DNA binding) region);PF00038(Intermediate filament protein)
P36639	7,8-dihydro-8-oxoguanine triphosphatase	NUDT1	FUNCTION: Antimutagenic (PubMed:8226881, PubMed:7713500, PubMed:10608900). Plays a redundant role in sanitizing oxidized nucleotide pools, such as 8-oxo-dGTP pools (PubMed:28679043). Acts as a sanitizing enzyme for oxidized nucleotide pools, thus suppressing cell dysfunction and death induced by oxidative stress (PubMed:12857738, PubMed:24695224, PubMed:24695225). Hydrolyzes 8-oxo-dGTP, 8-oxo-dAT…	sp|P36639|8ODP_HUMAN	sp|P36639|8ODP_HUMAN 7,8-dihydro-8-oxoguanine triphosphatase OS=Homo sapiens OX=9606 GN=NUDT1 PE=1 SV=3	1	2	2	2	12.7	22.519	429280	65268	6.57719	1.47405e-09	GO:0007568(BP:aging);GO:0046061(BP:dATP catabolic process);GO:0006203(BP:dGTP catabolic process);GO:0042262(BP:DNA protection);GO:0006281(BP:DNA repair);GO:0008584(BP:male gonad development);GO:0034656(BP:nucleobase-containing small molecule catabolic process);GO:0006195(BP:purine nucleotide catabolic process);GO:0046686(BP:response to cadmium ion);GO:0006979(BP:response to oxidative stress);GO:0…			Cytoplasmic	PF00293(NUDIX domain)
P40429	60S ribosomal protein L13a	RPL13A	FUNCTION: Associated with ribosomes but is not required for canonical ribosome function and has extra-ribosomal functions. Component of the GAIT (gamma interferon-activated inhibitor of translation) complex which mediates interferon-gamma-induced transcript-selective translation inhibition in inflammation processes. Upon interferon-gamma activation and subsequent phosphorylation dissociates from …	sp|P40429|RL13A_HUMAN	sp|P40429|RL13A_HUMAN 60S ribosomal protein L13a OS=Homo sapiens OX=9606 GN=RPL13A PE=1 SV=2	1	1	1	1	4.4	23.577	2058600	314740	6.54064	1.62491e-09	GO:0071346(BP:cellular response to interferon-gamma);GO:1901194(BP:negative regulation of formation of translation preinitiation complex);GO:0017148(BP:negative regulation of translation);GO:0000184(BP:nuclear-transcribed mRNA catabolic process, nonsense-mediated decay);GO:0006614(BP:SRP-dependent cotranslational protein targeting to membrane);GO:0006412(BP:translation);GO:0006413(BP:translationa…	hsa:23521(RPL13A)	hsa03010(Ribosome );hsa05171(Coronavirus disease - COVID-19 )	Cytoplasmic;Mitochondrial	PF00572(Ribosomal protein L13)
Q8NBP7	Proprotein convertase subtilisin/kexin type 9	PCSK9	FUNCTION: Crucial player in the regulation of plasma cholesterol homeostasis. Binds to low-density lipid receptor family members: low density lipoprotein receptor (LDLR), very low density lipoprotein receptor (VLDLR), apolipoprotein E receptor (LRP1/APOER) and apolipoprotein receptor 2 (LRP8/APOER2), and promotes their degradation in intracellular acidic compartments (PubMed:18039658). Acts via a…	sp|Q8NBP7|PCSK9_HUMAN	sp|Q8NBP7|PCSK9_HUMAN Proprotein convertase subtilisin/kexin type 9 OS=Homo sapiens OX=9606 GN=PCSK9 PE=1 SV=3	1	10	10	10	20.8	74.285	2591400	403940	6.41531	2.27468e-09	GO:0006915(BP:apoptotic process);GO:0044267(BP:cellular protein metabolic process);GO:0032869(BP:cellular response to insulin stimulus);GO:0009267(BP:cellular response to starvation);GO:0042632(BP:cholesterol homeostasis);GO:0008203(BP:cholesterol metabolic process);GO:0001822(BP:kidney development);GO:0042157(BP:lipoprotein metabolic process);GO:0001889(BP:liver development);GO:0034383(BP:low-de…	hsa:255738(PCSK9)	hsa04979(Cholesterol metabolism )	Extracellular	PF05922(Peptidase inhibitor I9);PF00082(Subtilase family)
Q03252	Lamin-B2	LMNB2	FUNCTION: Lamins are components of the nuclear lamina, a fibrous layer on the nucleoplasmic side of the inner nuclear membrane, which is thought to provide a framework for the nuclear envelope and may also interact with chromatin.	sp|Q03252|LMNB2_HUMAN	sp|Q03252|LMNB2_HUMAN Lamin-B2 OS=Homo sapiens OX=9606 GN=LMNB2 PE=1 SV=4	1	7	6	6	11.8	69.948	1301100	210700	6.17513	4.37871e-09	GO:0005638(CC:lamin filament);GO:0005637(CC:nuclear inner membrane);GO:0031965(CC:nuclear membrane)	hsa:84823(LMNB2)	hsa04210(Apoptosis )	Nuclear	PF00932(Lamin Tail Domain);PF00038(Intermediate filament protein)
O14493	Claudin-4	CLDN4	FUNCTION: Channel-forming tight junction protein that mediates paracellular chloride transport in the kidney. Plays a critical role in the paracellular reabsorption of filtered chloride in the kidney collecting ducts. Claudins play a major role in tight junction-specific obliteration of the intercellular space, through calcium-independent cell-adhesion activity. {ECO:0000250|UniProtKB:O35054}.	sp|O14493|CLD4_HUMAN;sp|O95484|CLD9_HUMAN;sp|P56747|CLD6_HUMAN;sp|O15551|CLD3_HUMAN	sp|O14493|CLD4_HUMAN Claudin-4 OS=Homo sapiens OX=9606 GN=CLDN4 PE=1 SV=1;sp|O95484|CLD9_HUMAN Claudin-9 OS=Homo sapiens OX=9606 GN=CLDN9 PE=1 SV=1;sp|P56747|CLD6_HUMAN Claudin-6 OS=Homo sapiens OX=9606 GN=CLDN6 PE=1 SV=2;sp|O15551|CLD3_HUMAN Claudin-3 OS=	4	1	1	1	7.7	22.077	210900	34197	6.16721	0.000333154	GO:0016338(BP:calcium-independent cell-cell adhesion via plasma membrane cell-adhesion molecules);GO:0007623(BP:circadian rhythm);GO:0061436(BP:establishment of skin barrier);GO:0007565(BP:female pregnancy);GO:0030335(BP:positive regulation of cell migration);GO:1905050(BP:positive regulation of metallopeptidase activity);GO:0090303(BP:positive regulation of wound healing);GO:0022604(BP:regulatio…	hsa:1364(CLDN4)	hsa04514(Cell adhesion molecules );hsa05160(Hepatitis C );hsa04530(Tight junction );hsa04670(Leukocyte transendothelial migration );hsa05130(Pathogenic Escherichia coli infection )	PlasmaMembrane	PF00822(PMP-22/EMP/MP20/Claudin family)
P38606	V-type proton ATPase catalytic subunit A	ATP6V1A	FUNCTION: Catalytic subunit of the peripheral V1 complex of vacuolar ATPase. V-ATPase vacuolar ATPase is responsible for acidifying a variety of intracellular compartments in eukaryotic cells. In aerobic conditions, involved in intracellular iron homeostasis, thus triggering the activity of Fe(2+) prolyl hydroxylase (PHD) enzymes, and leading to HIF1A hydroxylation and subsequent proteasomal degr…	sp|P38606|VATA_HUMAN	sp|P38606|VATA_HUMAN V-type proton ATPase catalytic subunit A OS=Homo sapiens OX=9606 GN=ATP6V1A PE=1 SV=2	1	4	4	4	8.6	68.303	171940	27964	6.14862	0.000339491	GO:0046034(BP:ATP metabolic process);GO:0006879(BP:cellular iron ion homeostasis);GO:0036295(BP:cellular response to increased oxygen levels);GO:0008286(BP:insulin receptor signaling pathway);GO:0034220(BP:ion transmembrane transport);GO:0090383(BP:phagosome acidification);GO:0016241(BP:regulation of macroautophagy);GO:0033572(BP:transferrin transport);GO:0016324(CC:apical plasma membrane);GO:000…	hsa:523(ATP6V1A)	hsa04145(Phagosome );hsa04150(mTOR signaling pathway );hsa05120(Epithelial cell signaling in Helicobacter pylori infection );hsa04721(Synaptic vesicle cycle );hsa05165(Human papillomavirus infection );hsa00190(Oxidative phosphorylation );hsa04966(Collecting duct acid secretion );hsa05323(Rheumatoid arthritis );hsa05110(Vibrio cholerae infection )	Cytoplasmic	PF02874(ATP synthase alpha/beta family, beta-barrel domain);PF00006(ATP synthase alpha/beta family, nucleotide-binding domain);PF16886(ATPsynthase alpha/beta subunit N-term extension)
P12109	Collagen alpha-1(VI) chain	COL6A1	FUNCTION: Collagen VI acts as a cell-binding protein.	sp|P12109|CO6A1_HUMAN	sp|P12109|CO6A1_HUMAN Collagen alpha-1(VI) chain OS=Homo sapiens OX=9606 GN=COL6A1 PE=1 SV=3	1	3	3	3	6.4	108.53	269620	44082	6.11633	0.000350816	GO:0007155(BP:cell adhesion);GO:0071230(BP:cellular response to amino acid stimulus);GO:0035987(BP:endodermal cell differentiation);GO:0030198(BP:extracellular matrix organization);GO:0003429(BP:growth plate cartilage chondrocyte morphogenesis);GO:0001649(BP:osteoblast differentiation);GO:0005589(CC:collagen type VI trimer);GO:0062023(CC:collagen-containing extracellular matrix);GO:0005788(CC:end…	hsa:1291(COL6A1)	hsa04512(ECM-receptor interaction );hsa04974(Protein digestion and absorption );hsa04151(PI3K-Akt signaling pathway );hsa05165(Human papillomavirus infection );hsa04510(Focal adhesion )	Extracellular;Nuclear	PF01391(Collagen triple helix repeat (20 copies));PF00092(von Willebrand factor type A domain)
P33176	Kinesin-1 heavy chain	KIF5B	FUNCTION: Microtubule-dependent motor required for normal distribution of mitochondria and lysosomes. Can induce formation of neurite-like membrane protrusions in non-neuronal cells in a ZFYVE27-dependent manner (By similarity). Regulates centrosome and nuclear positioning during mitotic entry. During the G2 phase of the cell cycle in a BICD2-dependent manner, antagonizes dynein function and driv…	sp|P33176|KINH_HUMAN	sp|P33176|KINH_HUMAN Kinesin-1 heavy chain OS=Homo sapiens OX=9606 GN=KIF5B PE=1 SV=1	1	2	2	2	2.7	109.68	105780	17996	5.87797	0.000448426	GO:0099641(BP:anterograde axonal protein transport);GO:0098971(BP:anterograde dendritic transport of neurotransmitter receptor complex);GO:1990048(BP:anterograde neuronal dense core vesicle transport);GO:0007411(BP:axon guidance);GO:0071346(BP:cellular response to interferon-gamma);GO:0051642(BP:centrosome localization);GO:0007028(BP:cytoplasm organization);GO:0030705(BP:cytoskeleton-dependent in…	hsa:3799(KIF5B)	hsa04728(Dopaminergic synapse );hsa04144(Endocytosis );hsa05016(Huntington disease );hsa05020(Prion disease );hsa05014(Amyotrophic lateral sclerosis );hsa05012(Parkinson disease );hsa05022(Pathways of neurodegeneration - multiple diseases );hsa05010(Alzheimer disease );hsa05223(Non-small cell lung cancer );hsa05132(Salmonella infection )	Nuclear	PF00225(Kinesin motor domain)
P81605	Dermcidin	DCD	FUNCTION: DCD-1 displays antimicrobial activity thereby limiting skin infection by potential pathogens in the first few hours after bacterial colonization. Highly effective against E.coli, E.faecalis, S.aureus and C.albicans. Optimal pH and salt concentration resemble the conditions in sweat. Also exhibits proteolytic activity, cleaving on the C-terminal side of Arg and, to a lesser extent, Lys r…	sp|P81605|DCD_HUMAN	sp|P81605|DCD_HUMAN Dermcidin OS=Homo sapiens OX=9606 GN=DCD PE=1 SV=2	1	1	1	1	10	11.284	139380	30603	4.55446	0.00197304	GO:0061844(BP:antimicrobial humoral immune response mediated by antimicrobial peptide);GO:0019730(BP:antimicrobial humoral response);GO:0042742(BP:defense response to bacterium);GO:0050832(BP:defense response to fungus);GO:0050829(BP:defense response to Gram-negative bacterium);GO:0050830(BP:defense response to Gram-positive bacterium);GO:0051873(BP:killing by host of symbiont cells);GO:0031640(B…			Extracellular	PF15291(Dermcidin, antibiotic peptide)
P0DOY3	Immunoglobulin lambda constant 3	IGLC3	FUNCTION: Constant region of immunoglobulin light chains. Immunoglobulins, also known as antibodies, are membrane-bound or secreted glycoproteins produced by B lymphocytes. In the recognition phase of humoral immunity, the membrane-bound immunoglobulins serve as receptors which, upon binding of a specific antigen, trigger the clonal expansion and differentiation of B lymphocytes into immunoglobul…	sp|P0DOY3|IGLC3_HUMAN;sp|P0DOY2|IGLC2_HUMAN;sp|P0CG04|IGLC1_HUMAN;sp|P0CF74|IGLC6_HUMAN;sp|B9A064|IGLL5_HUMAN;sp|P0DOX8|IGL1_HUMAN	sp|P0DOY3|IGLC3_HUMAN Immunoglobulin lambda constant 3 OS=Homo sapiens OX=9606 GN=IGLC3 PE=1 SV=1;sp|P0DOY2|IGLC2_HUMAN Immunoglobulin lambda constant 2 OS=Homo sapiens OX=9606 GN=IGLC2 PE=1 SV=1;sp|P0CG04|IGLC1_HUMAN Immunoglobulin lambda constant 1 OS=Ho	6	2	2	2	23.6	11.265	50806	12461	4.0772	0.00356892	GO:0050853(BP:B cell receptor signaling pathway);GO:0006956(BP:complement activation);GO:0006958(BP:complement activation, classical pathway);GO:0042742(BP:defense response to bacterium);GO:0038095(BP:Fc-epsilon receptor signaling pathway);GO:0038096(BP:Fc-gamma receptor signaling pathway involved in phagocytosis);GO:0045087(BP:innate immune response);GO:0050900(BP:leukocyte migration);GO:0006911…			Extracellular;Nuclear	PF07654(Immunoglobulin C1-set domain)
P62491	Ras-related protein Rab-11A	RAB11A	FUNCTION: The small GTPases Rab are key regulators of intracellular membrane trafficking, from the formation of transport vesicles to their fusion with membranes. Rabs cycle between an inactive GDP-bound form and an active GTP-bound form that is able to recruit to membranes different set of downstream effectors directly responsible for vesicle formation, movement, tethering and fusion. The small …	sp|P62491|RB11A_HUMAN;sp|Q15907|RB11B_HUMAN	sp|P62491|RB11A_HUMAN Ras-related protein Rab-11A OS=Homo sapiens OX=9606 GN=RAB11A PE=1 SV=3;sp|Q15907|RB11B_HUMAN Ras-related protein Rab-11B OS=Homo sapiens OX=9606 GN=RAB11B PE=1 SV=4	2	3	3	3	18.1	24.393	136820	33655	4.06537	0.00362342	GO:0150093(BP:amyloid-beta clearance by transcytosis);GO:0030953(BP:astral microtubule organization);GO:0097711(BP:ciliary basal body-plasma membrane docking);GO:0090150(BP:establishment of protein localization to membrane);GO:0072594(BP:establishment of protein localization to organelle);GO:0051650(BP:establishment of vesicle localization);GO:0006887(BP:exocytosis);GO:1990182(BP:exosomal secreti…	hsa:8766(RAB11A)	hsa04972(Pancreatic secretion );hsa05164(Influenza A );hsa04961(Endocrine and other factor-regulated calcium reabsorption );hsa04962(Vasopressin-regulated water reabsorption );hsa04144(Endocytosis )	Nuclear	PF00071(Ras family)
P02656	Apolipoprotein C-III	APOC3	FUNCTION: Component of triglyceride-rich very low density lipoproteins (VLDL) and high density lipoproteins (HDL) in plasma (PubMed:18201179, PubMed:22510806). Plays a multifaceted role in triglyceride homeostasis (PubMed:18201179, PubMed:22510806). Intracellularly, promotes hepatic very low density lipoprotein 1 (VLDL1) assembly and secretion; extracellularly, attenuates hydrolysis and clearance…	sp|P02656|APOC3_HUMAN	sp|P02656|APOC3_HUMAN Apolipoprotein C-III OS=Homo sapiens OX=9606 GN=APOC3 PE=1 SV=1	1	1	1	1	16.2	10.852	1692400	427840	3.95568	3.97593e-06	GO:0033344(BP:cholesterol efflux);GO:0042632(BP:cholesterol homeostasis);GO:0034378(BP:chylomicron assembly);GO:0034382(BP:chylomicron remnant clearance);GO:0034371(BP:chylomicron remodeling);GO:0007186(BP:G protein-coupled receptor signaling pathway);GO:0034375(BP:high-density lipoprotein particle remodeling);GO:0042157(BP:lipoprotein metabolic process);GO:0060621(BP:negative regulation of chole…	hsa:345(APOC3)	hsa03320(PPAR signaling pathway );hsa04979(Cholesterol metabolism )	Extracellular	PF05778(Apolipoprotein CIII (Apo-CIII))
P22692	Insulin-like growth factor-binding protein 4	IGFBP4	FUNCTION: IGF-binding proteins prolong the half-life of the IGFs and have been shown to either inhibit or stimulate the growth promoting effects of the IGFs on cell culture. They alter the interaction of IGFs with their cell surface receptors.	sp|P22692|IBP4_HUMAN	sp|P22692|IBP4_HUMAN Insulin-like growth factor-binding protein 4 OS=Homo sapiens OX=9606 GN=IGFBP4 PE=1 SV=2	1	1	1	1	5	27.934	32317	8543.9	3.78246	0.00524289	GO:0044267(BP:cellular protein metabolic process);GO:0006954(BP:inflammatory response);GO:0090090(BP:negative regulation of canonical Wnt signaling pathway);GO:0043568(BP:positive regulation of insulin-like growth factor receptor signaling pathway);GO:0043410(BP:positive regulation of MAPK cascade);GO:0043687(BP:post-translational protein modification);GO:0001558(BP:regulation of cell growth);GO:…			Extracellular	PF00219(Insulin-like growth factor binding protein);PF00086(Thyroglobulin type-1 repeat)
Q8N163	Cell cycle and apoptosis regulator protein 2	CCAR2	FUNCTION: Core component of the DBIRD complex, a multiprotein complex that acts at the interface between core mRNP particles and RNA polymerase II (RNAPII) and integrates transcript elongation with the regulation of alternative splicing: the DBIRD complex affects local transcript elongation rates and alternative splicing of a large set of exons embedded in (A + T)-rich DNA regions (PubMed:2244662…	sp|Q8N163|CCAR2_HUMAN	sp|Q8N163|CCAR2_HUMAN Cell cycle and apoptosis regulator protein 2 OS=Homo sapiens OX=9606 GN=CCAR2 PE=1 SV=2	1	2	2	2	2.9	102.9	93041	25335	3.67243	0.00607642	GO:0007049(BP:cell cycle);GO:0006974(BP:cellular response to DNA damage stimulus);GO:0043653(BP:mitochondrial fragmentation involved in apoptotic process);GO:0006397(BP:mRNA processing);GO:0043086(BP:negative regulation of catalytic activity);GO:0030308(BP:negative regulation of cell growth);GO:1902230(BP:negative regulation of intrinsic apoptotic signaling pathway in response to DNA damage);GO:0…			Cytoplasmic;Nuclear	PF14444(S1-like);PF14443(DBC1)
P00736	Complement C1r subcomponent	C1R	FUNCTION: C1r B chain is a serine protease that combines with C1q and C1s to form C1, the first component of the classical pathway of the complement system.	sp|P00736|C1R_HUMAN	sp|P00736|C1R_HUMAN Complement C1r subcomponent OS=Homo sapiens OX=9606 GN=C1R PE=1 SV=2	1	6	6	6	11.3	80.118	360470	101940	3.5361	1.7369e-05	GO:0006956(BP:complement activation);GO:0006958(BP:complement activation, classical pathway);GO:0006955(BP:immune response);GO:0045087(BP:innate immune response);GO:0030449(BP:regulation of complement activation);GO:0031638(BP:zymogen activation);GO:0072562(CC:blood microparticle);GO:0070062(CC:extracellular exosome);GO:0005576(CC:extracellular region);GO:0005615(CC:extracellular space);GO:000550…	hsa:715(C1R)	hsa05171(Coronavirus disease - COVID-19 );hsa04610(Complement and coagulation cascades );hsa05133(Pertussis );hsa05150(Staphylococcus aureus infection );hsa05322(Systemic lupus erythematosus );hsa04145(Phagosome )	Extracellular	PF00084(Sushi repeat (SCR repeat));PF00089(Trypsin);PF00431(CUB domain);PF14670(Coagulation Factor Xa inhibitory site)
Q8NFP9	Neurobeachin	NBEA	FUNCTION: Binds to type II regulatory subunits of protein kinase A and anchors/targets them to the membrane. May anchor the kinase to cytoskeletal and/or organelle-associated proteins (By similarity). {ECO:0000250}.	sp|Q8NFP9|NBEA_HUMAN	sp|Q8NFP9|NBEA_HUMAN Neurobeachin OS=Homo sapiens OX=9606 GN=NBEA PE=1 SV=3	1	1	1	1	0.5	327.82	2889600	822870	3.51161	1.89709e-05	GO:0008104(BP:protein localization);GO:0005829(CC:cytosol);GO:0012505(CC:endomembrane system);GO:0005634(CC:nucleus);GO:0005886(CC:plasma membrane);GO:0005802(CC:trans-Golgi network);GO:0019901(MF:protein kinase binding)			PlasmaMembrane;Nuclear	PF02138(Beige/BEACH domain);PF13385(Concanavalin A-like lectin/glucanases superfamily);PF14844(PH domain associated with Beige/BEACH);PF06469(Domain of Unknown Function (DUF1088));PF15787(Domain of unknown function (DUF4704))
Q7Z6Z7	E3 ubiquitin-protein ligase HUWE1	HUWE1	FUNCTION: E3 ubiquitin-protein ligase which mediates ubiquitination and subsequent proteasomal degradation of target proteins (PubMed:15989957, PubMed:19713937, PubMed:15567145, PubMed:15767685, PubMed:18488021, PubMed:17567951, PubMed:19037095, PubMed:20534529). Regulates apoptosis by catalyzing the polyubiquitination and degradation of MCL1 (PubMed:15989957). Mediates monoubiquitination of DNA …	sp|Q7Z6Z7|HUWE1_HUMAN;sp|A5YM72|CRNS1_HUMAN	sp|Q7Z6Z7|HUWE1_HUMAN E3 ubiquitin-protein ligase HUWE1 OS=Homo sapiens OX=9606 GN=HUWE1 PE=1 SV=3;sp|A5YM72|CRNS1_HUMAN Carnosine synthase 1 OS=Homo sapiens OX=9606 GN=CARNS1 PE=1 SV=3	2	2	2	2	0.7	481.89	680670	212960	3.19623	6.04176e-05	GO:0006284(BP:base-excision repair);GO:0030154(BP:cell differentiation);GO:0032922(BP:circadian regulation of gene expression);GO:0016574(BP:histone ubiquitination);GO:0043312(BP:neutrophil degranulation);GO:0098779(BP:positive regulation of mitophagy in response to mitochondrial depolarization);GO:1903955(BP:positive regulation of protein targeting to mitochondrion);GO:0031398(BP:positive regula…	hsa:10075(HUWE1)	hsa04120(Ubiquitin mediated proteolysis )	Nuclear	PF06025(Domain of Unknown Function (DUF913));PF00627(UBA/TS-N domain);PF02825(WWE domain);PF14377(Domain of unknown function (DUF4414));PF00632(HECT-domain (ubiquitin-transferase));PF06012(Domain of Unknown Function (DUF908))
P35658	Nuclear pore complex protein Nup214	NUP214	FUNCTION: Part of the nuclear pore complex (PubMed:9049309). Has a critical role in nucleocytoplasmic transport (PubMed:31178128). May serve as a docking site in the receptor-mediated import of substrates across the nuclear pore complex (PubMed:31178128, PubMed:8108440). {ECO:0000269|PubMed:31178128, ECO:0000269|PubMed:9049309, ECO:0000303|PubMed:8108440}.; FUNCTION: (Microbial infection) Require…	sp|P35658|NU214_HUMAN	sp|P35658|NU214_HUMAN Nuclear pore complex protein Nup214 OS=Homo sapiens OX=9606 GN=NUP214 PE=1 SV=2	1	2	2	2	1.5	213.62	157910	49472	3.19191	0.0118966	GO:0075733(BP:intracellular transport of virus);GO:0000278(BP:mitotic cell cycle);GO:0006406(BP:mRNA export from nucleus);GO:0006611(BP:protein export from nucleus);GO:0006606(BP:protein import into nucleus);GO:0016925(BP:protein sumoylation);GO:0051726(BP:regulation of cell cycle);GO:1900034(BP:regulation of cellular response to heat);GO:0060964(BP:regulation of gene silencing by miRNA);GO:00061…	hsa:8021(NUP214)	hsa05014(Amyotrophic lateral sclerosis );hsa03013(Nucleocytoplasmic transport )	Nuclear
P13671	Complement component C6	C6	FUNCTION: Constituent of the membrane attack complex (MAC) that plays a key role in the innate and adaptive immune response by forming pores in the plasma membrane of target cells.	sp|P13671|CO6_HUMAN	sp|P13671|CO6_HUMAN Complement component C6 OS=Homo sapiens OX=9606 GN=C6 PE=1 SV=3	1	1	1	1	1.7	104.79	159030	50546	3.14624	0.0127125	GO:0006956(BP:complement activation);GO:0006958(BP:complement activation, classical pathway);GO:0019835(BP:cytolysis);GO:0001701(BP:in utero embryonic development);GO:0045087(BP:innate immune response);GO:0001970(BP:positive regulation of activation of membrane attack complex);GO:0045766(BP:positive regulation of angiogenesis);GO:0030449(BP:regulation of complement activation);GO:0070062(CC:extra…	hsa:729(C6)	hsa04610(Complement and coagulation cascades );hsa05020(Prion disease );hsa05322(Systemic lupus erythematosus );hsa05171(Coronavirus disease - COVID-19 )	Extracellular	PF00057(Low-density lipoprotein receptor domain class A);PF01823(MAC/Perforin domain);PF00084(Sushi repeat (SCR repeat));PF00090(Thrombospondin type 1 domain)
P55327	Tumor protein D52	TPD52		sp|P55327|TPD52_HUMAN	sp|P55327|TPD52_HUMAN Tumor protein D52 OS=Homo sapiens OX=9606 GN=TPD52 PE=1 SV=2	1	2	2	2	11.2	24.327	73251	23803	3.07739	0.0140619	GO:0009653(BP:anatomical structure morphogenesis);GO:0030183(BP:B cell differentiation);GO:0046903(BP:secretion);GO:0005737(CC:cytoplasm);GO:0005783(CC:endoplasmic reticulum);GO:0048471(CC:perinuclear region of cytoplasm);GO:0005509(MF:calcium ion binding);GO:0042803(MF:protein homodimerization activity)			Nuclear	PF04201(Tumour protein D52 family)
P04114	Apolipoprotein B-100	APOB	FUNCTION: Apolipoprotein B is a major protein constituent of chylomicrons (apo B-48), LDL (apo B-100) and VLDL (apo B-100). Apo B-100 functions as a recognition signal for the cellular binding and internalization of LDL particles by the apoB/E receptor.	sp|P04114|APOB_HUMAN	sp|P04114|APOB_HUMAN Apolipoprotein B-100 OS=Homo sapiens OX=9606 GN=APOB PE=1 SV=2	1	3	2	2	0.7	515.6	132660	43374	3.05851	0.0144588	GO:0048844(BP:artery morphogenesis);GO:0044267(BP:cellular protein metabolic process);GO:0071379(BP:cellular response to prostaglandin stimulus);GO:0071356(BP:cellular response to tumor necrosis factor);GO:0033344(BP:cholesterol efflux);GO:0042632(BP:cholesterol homeostasis);GO:0008203(BP:cholesterol metabolic process);GO:0030301(BP:cholesterol transport);GO:0034378(BP:chylomicron assembly);GO:00…	hsa:338(APOB)	hsa04975(Fat digestion and absorption );hsa05417(Lipid and atherosclerosis );hsa04977(Vitamin digestion and absorption );hsa04979(Cholesterol metabolism )	Nuclear	PF09172(Domain of unknown function (DUF1943));PF12491(Apolipoprotein B100 C terminal);PF06448(Domain of Unknown Function (DUF1081));PF01347(Lipoprotein amino terminal region)
P0C0L5	Complement C4-B	C4B	FUNCTION: Non-enzymatic component of the C3 and C5 convertases and thus essential for the propagation of the classical complement pathway. Covalently binds to immunoglobulins and immune complexes and enhances the solubilization of immune aggregates and the clearance of IC through CR1 on erythrocytes. C4A isotype is responsible for effective binding to form amide bonds with immune aggregates or pr…	sp|P0C0L5|CO4B_HUMAN;sp|P0C0L4|CO4A_HUMAN	sp|P0C0L5|CO4B_HUMAN Complement C4-B OS=Homo sapiens OX=9606 GN=C4B PE=1 SV=2;sp|P0C0L4|CO4A_HUMAN Complement C4-A OS=Homo sapiens OX=9606 GN=C4A PE=1 SV=2	2	9	1	1	5	192.75	469800	153960	3.05144	0.000104294	GO:0006956(BP:complement activation);GO:0006958(BP:complement activation, classical pathway);GO:0032490(BP:detection of molecule of bacterial origin);GO:0006954(BP:inflammatory response);GO:0045087(BP:innate immune response);GO:0008228(BP:opsonization);GO:2000427(BP:positive regulation of apoptotic cell clearance);GO:0030449(BP:regulation of complement activation);GO:0030424(CC:axon);GO:0072562(C…			Mitochondrial;Nuclear	PF00207(Alpha-2-macroglobulin family);PF01835(MG2 domain);PF07677(A-macroglobulin receptor);PF07703(Alpha-2-macroglobulin family N-terminal region);PF01821(Anaphylotoxin-like domain);PF01759(UNC-6/NTR/C345C module);PF10569(Alpha-macro-globulin thiol-ester bond-forming region);PF07678(A-macroglobulin complement component)
P02753	Retinol-binding protein 4	RBP4	FUNCTION: Retinol-binding protein that mediates retinol transport in blood plasma (PubMed:5541771). Delivers retinol from the liver stores to the peripheral tissues (Probable). Transfers the bound all-trans retinol to STRA6, that then facilitates retinol transport across the cell membrane (PubMed:22665496). {ECO:0000269|PubMed:22665496, ECO:0000305, ECO:0000305|PubMed:5541771}.	sp|P02753|RET4_HUMAN	sp|P02753|RET4_HUMAN Retinol-binding protein 4 OS=Homo sapiens OX=9606 GN=RBP4 PE=1 SV=3	1	2	2	2	9	23.01	990000	324530	3.05057	0.000104643	GO:0048738(BP:cardiac muscle tissue development);GO:0048562(BP:embryonic organ morphogenesis);GO:0060059(BP:embryonic retina morphogenesis in camera-type eye);GO:0048706(BP:embryonic skeletal system development);GO:0001654(BP:eye development);GO:0048807(BP:female genitalia morphogenesis);GO:0006094(BP:gluconeogenesis);GO:0042593(BP:glucose homeostasis);GO:0007507(BP:heart development);GO:0060347(…			Extracellular	PF00061(Lipocalin / cytosolic fatty-acid binding protein family)
P01717	Immunoglobulin lambda variable 3-25	IGLV3-25	FUNCTION: V region of the variable domain of immunoglobulin light chains that participates in the antigen recognition (PubMed:24600447). Immunoglobulins, also known as antibodies, are membrane-bound or secreted glycoproteins produced by B lymphocytes. In the recognition phase of humoral immunity, the membrane-bound immunoglobulins serve as receptors which, upon binding of a specific antigen, trig…	sp|P01717|LV325_HUMAN;sp|P01718|LV327_HUMAN	sp|P01717|LV325_HUMAN Immunoglobulin lambda variable 3-25 OS=Homo sapiens OX=9606 GN=IGLV3-25 PE=1 SV=2;sp|P01718|LV327_HUMAN Immunoglobulin lambda variable 3-27 OS=Homo sapiens OX=9606 GN=IGLV3-27 PE=1 SV=2	2	1	1	1	9.8	12.011	68123	22425	3.03781	0.0149084	GO:0006956(BP:complement activation);GO:0006958(BP:complement activation, classical pathway);GO:0038095(BP:Fc-epsilon receptor signaling pathway);GO:0038096(BP:Fc-gamma receptor signaling pathway involved in phagocytosis);GO:0006955(BP:immune response);GO:0002377(BP:immunoglobulin production);GO:0050900(BP:leukocyte migration);GO:0006898(BP:receptor-mediated endocytosis);GO:0030449(BP:regulation …			Extracellular	PF07686(Immunoglobulin V-set domain)
P04180	Phosphatidylcholine-sterol acyltransferase	LCAT	FUNCTION: Central enzyme in the extracellular metabolism of plasma lipoproteins. Synthesized mainly in the liver and secreted into plasma where it converts cholesterol and phosphatidylcholines (lecithins) to cholesteryl esters and lysophosphatidylcholines on the surface of high and low density lipoproteins (HDLs and LDLs) (PubMed:10329423, PubMed:19065001, PubMed:26195816). The cholesterol ester …	sp|P04180|LCAT_HUMAN	sp|P04180|LCAT_HUMAN Phosphatidylcholine-sterol acyltransferase OS=Homo sapiens OX=9606 GN=LCAT PE=1 SV=1	1	2	2	2	6.1	49.577	105710	35743	2.9575	0.0168048	GO:0034435(BP:cholesterol esterification);GO:0042632(BP:cholesterol homeostasis);GO:0008203(BP:cholesterol metabolic process);GO:0030301(BP:cholesterol transport);GO:0034375(BP:high-density lipoprotein particle remodeling);GO:0042158(BP:lipoprotein biosynthetic process);GO:0006656(BP:phosphatidylcholine biosynthetic process);GO:0046470(BP:phosphatidylcholine metabolic process);GO:0006644(BP:phosp…	hsa:3931(LCAT)	hsa00564(Glycerophospholipid metabolism );hsa04979(Cholesterol metabolism )	Lysosomal	PF02450(Lecithin:cholesterol acyltransferase)
P46976	Glycogenin-1	GYG1	FUNCTION: Self-glucosylates, via an inter-subunit mechanism, to form an oligosaccharide primer that serves as substrate for glycogen synthase. {ECO:0000269|PubMed:22160680, ECO:0000269|PubMed:30356213}.	sp|P46976|GLYG_HUMAN	sp|P46976|GLYG_HUMAN Glycogenin-1 OS=Homo sapiens OX=9606 GN=GYG1 PE=1 SV=4	1	1	1	1	4.6	39.383	62650	21202	2.95491	0.0168703	GO:0005978(BP:glycogen biosynthetic process);GO:0043312(BP:neutrophil degranulation);GO:0005737(CC:cytoplasm);GO:0005829(CC:cytosol);GO:0005576(CC:extracellular region);GO:1904813(CC:ficolin-1-rich granule lumen);GO:0043202(CC:lysosomal lumen);GO:0016020(CC:membrane);GO:0034774(CC:secretory granule lumen);GO:0008466(MF:glycogenin glucosyltransferase activity);GO:0030145(MF:manganese ion binding);…	hsa:2992(GYG1)	hsa00500(Starch and sucrose metabolism )	Extracellular	PF01501(Glycosyl transferase family 8)
O75925	E3 SUMO-protein ligase PIAS1	PIAS1	FUNCTION: Functions as an E3-type small ubiquitin-like modifier (SUMO) ligase, stabilizing the interaction between UBE2I and the substrate, and as a SUMO-tethering factor. Plays a crucial role as a transcriptional coregulation in various cellular pathways, including the STAT pathway, the p53 pathway and the steroid hormone signaling pathway. In vitro, binds A/T-rich DNA. The effects of this trans…	sp|O75925|PIAS1_HUMAN	sp|O75925|PIAS1_HUMAN E3 SUMO-protein ligase PIAS1 OS=Homo sapiens OX=9606 GN=PIAS1 PE=1 SV=2	1	1	1	1	2.2	71.835	473220	162950	2.90408	0.000183489	GO:0030521(BP:androgen receptor signaling pathway);GO:0045444(BP:fat cell differentiation);GO:0000082(BP:G1/S transition of mitotic cell cycle);GO:0043066(BP:negative regulation of apoptotic process);GO:0000122(BP:negative regulation of transcription by RNA polymerase II);GO:0032436(BP:positive regulation of proteasomal ubiquitin-dependent protein catabolic process);GO:0033235(BP:positive regulat…	hsa:8554(PIAS1)	hsa04630(JAK-STAT signaling pathway );hsa05160(Hepatitis C );hsa04120(Ubiquitin mediated proteolysis )	Nuclear	PF02891(MIZ/SP-RING zinc finger);PF14324(PINIT domain)
P07148	Fatty acid-binding protein, liver	FABP1	FUNCTION: Plays a role in lipoprotein-mediated cholesterol uptake in hepatocytes (PubMed:25732850). Binds cholesterol (PubMed:25732850). Binds free fatty acids and their coenzyme A derivatives, bilirubin, and some other small molecules in the cytoplasm. May be involved in intracellular lipid transport (By similarity). {ECO:0000250|UniProtKB:P82289, ECO:0000269|PubMed:25732850}.	sp|P07148|FABPL_HUMAN	sp|P07148|FABPL_HUMAN Fatty acid-binding protein, liver OS=Homo sapiens OX=9606 GN=FABP1 PE=1 SV=1	1	1	1	1	11	14.208	94612000	35175000	2.68975	0.000424416	GO:0070301(BP:cellular response to hydrogen peroxide);GO:0071456(BP:cellular response to hypoxia);GO:0050892(BP:intestinal absorption);GO:0043066(BP:negative regulation of apoptotic process);GO:0043154(BP:negative regulation of cysteine-type endopeptidase activity involved in apoptotic process);GO:0032000(BP:positive regulation of fatty acid beta-oxidation);GO:0051345(BP:positive regulation of hy…	hsa:2168(FABP1)	hsa04975(Fat digestion and absorption );hsa03320(PPAR signaling pathway );hsa04936(Alcoholic liver disease )	Cytoplasmic	PF14651(Lipocalin / cytosolic fatty-acid binding protein family)
Q6UX71	Plexin domain-containing protein 2	PLXDC2	FUNCTION: May play a role in tumor angiogenesis. {ECO:0000269|PubMed:11559528}.	sp|Q6UX71|PXDC2_HUMAN	sp|Q6UX71|PXDC2_HUMAN Plexin domain-containing protein 2 OS=Homo sapiens OX=9606 GN=PLXDC2 PE=1 SV=1	1	2	2	2	5.5	59.582	80746	30232	2.67088	0.0260878	GO:0016021(CC:integral component of membrane)			PlasmaMembrane;Nuclear	PF01437(Plexin repeat)
P00450	Ceruloplasmin	CP	FUNCTION: Ceruloplasmin is a blue, copper-binding (6-7 atoms per molecule) glycoprotein. It has ferroxidase activity oxidizing Fe(2+) to Fe(3+) without releasing radical oxygen species. It is involved in iron transport across the cell membrane. Provides Cu(2+) ions for the ascorbate-mediated deaminase degradation of the heparan sulfate chains of GPC1. May also play a role in fetal lung developmen…	sp|P00450|CERU_HUMAN	sp|P00450|CERU_HUMAN Ceruloplasmin OS=Homo sapiens OX=9606 GN=CP PE=1 SV=1	1	5	1	1	5.6	122.2	254970	97209	2.62291	0.0281365	GO:0006879(BP:cellular iron ion homeostasis);GO:0044267(BP:cellular protein metabolic process);GO:0006825(BP:copper ion transport);GO:0055072(BP:iron ion homeostasis);GO:0006826(BP:iron ion transport);GO:0043687(BP:post-translational protein modification);GO:0072562(CC:blood microparticle);GO:0005623(CC:cell);GO:0005788(CC:endoplasmic reticulum lumen);GO:0070062(CC:extracellular exosome);GO:00055…	hsa:1356(CP)	hsa04216(Ferroptosis );hsa00860(Porphyrin metabolism )	Cytoplasmic	PF07732(Multicopper oxidase);PF00394(Multicopper oxidase);PF07731(Multicopper oxidase)
P02788	Lactotransferrin	LTF	FUNCTION: Transferrins are iron binding transport proteins which can bind two Fe(3+) ions in association with the binding of an anion, usually bicarbonate.; FUNCTION: Lactotransferrin is a major iron-binding and multifunctional protein found in exocrine fluids such as breast milk and mucosal secretions. Has antimicrobial activity, which depends on the extracellular cation concentration. Antimicro…	sp|P02788|TRFL_HUMAN	sp|P02788|TRFL_HUMAN Lactotransferrin OS=Homo sapiens OX=9606 GN=LTF PE=1 SV=6	1	3	1	1	4.2	78.181	457620	175680	2.60485	0.000594909	GO:0019731(BP:antibacterial humoral response);GO:0019732(BP:antifungal humoral response);GO:0061844(BP:antimicrobial humoral immune response mediated by antimicrobial peptide);GO:0019730(BP:antimicrobial humoral response);GO:0060349(BP:bone morphogenesis);GO:0044267(BP:cellular protein metabolic process);GO:0050829(BP:defense response to Gram-negative bacterium);GO:0050830(BP:defense response to …			Extracellular	PF00405(Transferrin)
P01024	Complement C3	C3	FUNCTION: C3 plays a central role in the activation of the complement system. Its processing by C3 convertase is the central reaction in both classical and alternative complement pathways. After activation C3b can bind covalently, via its reactive thioester, to cell surface carbohydrates or immune aggregates.; FUNCTION: Derived from proteolytic degradation of complement C3, C3a anaphylatoxin is a…	sp|P01024|CO3_HUMAN	sp|P01024|CO3_HUMAN Complement C3 OS=Homo sapiens OX=9606 GN=C3 PE=1 SV=2	1	51	44	44	38.9	187.15	21637000	8324300	2.59926	0.000608356	GO:0097242(BP:amyloid-beta clearance);GO:1905114(BP:cell surface receptor signaling pathway involved in cell-cell signaling);GO:0044267(BP:cellular protein metabolic process);GO:0006956(BP:complement activation);GO:0006957(BP:complement activation, alternative pathway);GO:0006958(BP:complement activation, classical pathway);GO:0097278(BP:complement-dependent cytotoxicity);GO:0150062(BP:complement…	hsa:718(C3)	hsa04613(Neutrophil extracellular trap formation );hsa05142(Chagas disease );hsa05131(Shigellosis );hsa04610(Complement and coagulation cascades );hsa05152(Tuberculosis );hsa05133(Pertussis );hsa04080(Neuroactive ligand-receptor interaction );hsa04936(Alcoholic liver disease );hsa05134(Legionellosis );hsa05168(Herpes simplex virus 1 infection );hsa05322(Systemic lupus erythematosus );hsa05203(Vir…	Cytoplasmic;Nuclear	PF07703(Alpha-2-macroglobulin family N-terminal region);PF01821(Anaphylotoxin-like domain);PF00207(Alpha-2-macroglobulin family);PF07677(A-macroglobulin receptor);PF01759(UNC-6/NTR/C345C module);PF10569(Alpha-macro-globulin thiol-ester bond-forming region);PF01835(MG2 domain);PF07678(A-macroglobulin complement component)
P35222	Catenin beta-1	CTNNB1	FUNCTION: Key downstream component of the canonical Wnt signaling pathway (PubMed:17524503, PubMed:18077326, PubMed:18086858, PubMed:18957423, PubMed:21262353, PubMed:22155184, PubMed:22647378, PubMed:22699938). In the absence of Wnt, forms a complex with AXIN1, AXIN2, APC, CSNK1A1 and GSK3B that promotes phosphorylation on N-terminal Ser and Thr residues and ubiquitination of CTNNB1 via BTRC and…	sp|P35222|CTNB1_HUMAN	sp|P35222|CTNB1_HUMAN Catenin beta-1 OS=Homo sapiens OX=9606 GN=CTNNB1 PE=1 SV=1	1	5	3	3	10.5	85.496	123900	47675	2.59885	0.0292302	GO:0034333(BP:adherens junction assembly);GO:0030521(BP:androgen receptor signaling pathway);GO:0009948(BP:anterior/posterior axis specification);GO:0036520(BP:astrocyte-dopaminergic neuron signaling);GO:1904886(BP:beta-catenin destruction complex disassembly);GO:1904837(BP:beta-catenin-TCF complex assembly);GO:0045453(BP:bone resorption);GO:0001569(BP:branching involved in blood vessel morphogen…	hsa:1499(CTNNB1)	hsa05226(Gastric cancer );hsa05412(Arrhythmogenic right ventricular cardiomyopathy );hsa05167(Kaposi sarcoma-associated herpesvirus infection );hsa05165(Human papillomavirus infection );hsa05100(Bacterial invasion of epithelial cells );hsa04916(Melanogenesis );hsa05224(Breast cancer );hsa05216(Thyroid cancer );hsa05132(Salmonella infection );hsa04934(Cushing syndrome );hsa05163(Human cytomegalovi…	Cytoplasmic	PF00514(Armadillo/beta-catenin-like repeat)
Q9Y616	Interleukin-1 receptor-associated kinase 3	IRAK3	FUNCTION: Inhibits dissociation of IRAK1 and IRAK4 from the Toll-like receptor signaling complex by either inhibiting the phosphorylation of IRAK1 and IRAK4 or stabilizing the receptor complex. {ECO:0000250|UniProtKB:Q8K4B2, ECO:0000269|PubMed:10383454}.	sp|Q9Y616|IRAK3_HUMAN	sp|Q9Y616|IRAK3_HUMAN Interleukin-1 receptor-associated kinase 3 OS=Homo sapiens OX=9606 GN=IRAK3 PE=1 SV=2	1	1	1	1	2.9	67.766	795330	316260	2.5148	0.000854033	GO:0019221(BP:cytokine-mediated signaling pathway);GO:0070498(BP:interleukin-1-mediated signaling pathway);GO:0035556(BP:intracellular signal transduction);GO:0002755(BP:MyD88-dependent toll-like receptor signaling pathway);GO:0001960(BP:negative regulation of cytokine-mediated signaling pathway);GO:0045824(BP:negative regulation of innate immune response);GO:0032695(BP:negative regulation of int…	hsa:11213(IRAK3)	hsa04722(Neurotrophin signaling pathway )	Nuclear	PF00069(Protein kinase domain);PF00531(Death domain)
Q9Y3A5	Ribosome maturation protein SBDS	SBDS	FUNCTION: Required for the assembly of mature ribosomes and ribosome biogenesis. Together with EFL1, triggers the GTP-dependent release of EIF6 from 60S pre-ribosomes in the cytoplasm, thereby activating ribosomes for translation competence by allowing 80S ribosome assembly and facilitating EIF6 recycling to the nucleus, where it is required for 60S rRNA processing and nuclear export. Required fo…	sp|Q9Y3A5|SBDS_HUMAN	sp|Q9Y3A5|SBDS_HUMAN Ribosome maturation protein SBDS OS=Homo sapiens OX=9606 GN=SBDS PE=1 SV=4	1	4	4	4	17.6	28.763	424080	169690	2.49915	0.000909746	GO:0048539(BP:bone marrow development);GO:0030282(BP:bone mineralization);GO:0002244(BP:hematopoietic progenitor cell differentiation);GO:0001833(BP:inner cell mass cell proliferation);GO:0030595(BP:leukocyte chemotaxis);GO:0042256(BP:mature ribosome assembly);GO:0007052(BP:mitotic spindle organization);GO:0006364(BP:rRNA processing);GO:0005737(CC:cytoplasm);GO:0005829(CC:cytosol);GO:0005730(CC:n…	hsa:51119(SBDS)	hsa03008(Ribosome biogenesis in eukaryotes )	Cytoplasmic	PF09377(SBDS protein C-terminal domain);PF01172(Shwachman-Bodian-Diamond syndrome (SBDS) protein)
Q9NY97	N-acetyllactosaminide beta-1,3-N-acetylglucosaminyltransferase 2	B3GNT2	FUNCTION: Beta-1,3-N-acetylglucosaminyltransferase involved in the synthesis of poly-N-acetyllactosamine. Catalyzes the initiation and elongation of poly-N-acetyllactosamine chains. Shows a marked preference for Gal(beta1-4)Glc(NAc)-based acceptors (PubMed:9892646). Probably constitutes the main polylactosamine synthase. {ECO:0000269|PubMed:11042166, ECO:0000269|PubMed:25279697, ECO:0000269|PubMe…	sp|Q9NY97|B3GN2_HUMAN	sp|Q9NY97|B3GN2_HUMAN N-acetyllactosaminide beta-1,3-N-acetylglucosaminyltransferase 2 OS=Homo sapiens OX=9606 GN=B3GNT2 PE=1 SV=2	1	2	2	2	7.3	46.021	91795	37131	2.47219	0.0358184	GO:0007411(BP:axon guidance);GO:1990830(BP:cellular response to leukemia inhibitory factor);GO:0018146(BP:keratan sulfate biosynthetic process);GO:0016266(BP:O-glycan processing);GO:0030311(BP:poly-N-acetyllactosamine biosynthetic process);GO:0006486(BP:protein glycosylation);GO:0006493(BP:protein O-linked glycosylation);GO:0007608(BP:sensory perception of smell);GO:0005783(CC:endoplasmic reticul…	hsa:10678(B3GNT2)	hsa00533(Glycosaminoglycan biosynthesis - keratan sulfate );hsa00601(Glycosphingolipid biosynthesis - lacto and neolacto series )	Cytoplasmic;Mitochondrial;Nuclear	PF01762(Galactosyltransferase)
O43451	Maltase-glucoamylase, intestinal	MGAM	FUNCTION: May serve as an alternate pathway for starch digestion when luminal alpha-amylase activity is reduced because of immaturity or malnutrition. May play a unique role in the digestion of malted dietary oligosaccharides used in food manufacturing.	sp|O43451|MGA_HUMAN;sp|Q2M2H8|MGAL_HUMAN	sp|O43451|MGA_HUMAN Maltase-glucoamylase, intestinal OS=Homo sapiens OX=9606 GN=MGAM PE=1 SV=5;sp|Q2M2H8|MGAL_HUMAN Probable maltase-glucoamylase 2 OS=Homo sapiens OX=9606 GN=MGAM2 PE=2 SV=3	2	1	1	1	0.7	209.85	98309	40280	2.44064	0.0377039	GO:0043312(BP:neutrophil degranulation);GO:0044245(BP:polysaccharide digestion);GO:0005983(BP:starch catabolic process);GO:0016324(CC:apical plasma membrane);GO:0070062(CC:extracellular exosome);GO:0101003(CC:ficolin-1-rich granule membrane);GO:0016021(CC:integral component of membrane);GO:0005886(CC:plasma membrane);GO:0070821(CC:tertiary granule membrane);GO:0016160(MF:amylase activity);GO:0030…	hsa:8972(MGAM)	hsa00052(Galactose metabolism );hsa00500(Starch and sucrose metabolism );hsa04973(Carbohydrate digestion and absorption )	Lysosomal	PF01055(Glycosyl hydrolases family 31);PF16863(N-terminal barrel of NtMGAM and CtMGAM, maltase-glucoamylase);PF00088(Trefoil (P-type) domain)
P62081	40S ribosomal protein S7	RPS7	FUNCTION: Required for rRNA maturation. {ECO:0000269|PubMed:19061985}.	sp|P62081|RS7_HUMAN	sp|P62081|RS7_HUMAN 40S ribosomal protein S7 OS=Homo sapiens OX=9606 GN=RPS7 PE=1 SV=1	1	1	1	1	11.3	22.127	37181	15721	2.36505	0.0426816	GO:0030154(BP:cell differentiation);GO:1904667(BP:negative regulation of ubiquitin protein ligase activity);GO:2000059(BP:negative regulation of ubiquitin-dependent protein catabolic process);GO:0001843(BP:neural tube closure);GO:0000184(BP:nuclear-transcribed mRNA catabolic process, nonsense-mediated decay);GO:0010628(BP:positive regulation of gene expression);GO:1902255(BP:positive regulation o…	hsa:6201(RPS7)	hsa03010(Ribosome );hsa05171(Coronavirus disease - COVID-19 )	Nuclear	PF01251(Ribosomal protein S7e)
P61812	Transforming growth factor beta-2 proprotein	TGFB2	FUNCTION: Transforming growth factor beta-2 proprotein: Precursor of the Latency-associated peptide (LAP) and Transforming growth factor beta-2 (TGF-beta-2) chains, which constitute the regulatory and active subunit of TGF-beta-2, respectively. {ECO:0000250|UniProtKB:P01137, ECO:0000250|UniProtKB:P04202}.; FUNCTION: [Latency-associated peptide]: Required to maintain the Transforming growth factor…	sp|P61812|TGFB2_HUMAN	sp|P61812|TGFB2_HUMAN Transforming growth factor beta-2 proprotein OS=Homo sapiens OX=9606 GN=TGFB2 PE=1 SV=1	1	2	2	2	5.8	47.747	42438	18004	2.35714	0.043243	GO:0032147(BP:activation of protein kinase activity);GO:0035910(BP:ascending aorta morphogenesis);GO:0060413(BP:atrial septum morphogenesis);GO:0003289(BP:atrial septum primum morphogenesis);GO:0003181(BP:atrioventricular valve morphogenesis);GO:0030509(BP:BMP signaling pathway);GO:0060317(BP:cardiac epithelial to mesenchymal transition);GO:0060038(BP:cardiac muscle cell proliferation);GO:0003215…	hsa:7042(TGFB2)	hsa05211(Renal cell carcinoma );hsa05212(Pancreatic cancer );hsa05161(Hepatitis B );hsa04010(MAPK signaling pathway );hsa04068(FoxO signaling pathway );hsa05206(MicroRNAs in cancer );hsa05145(Toxoplasmosis );hsa05142(Chagas disease );hsa05321(Inflammatory bowel disease );hsa04218(Cellular senescence );hsa05146(Amoebiasis );hsa05225(Hepatocellular carcinoma );hsa04110(Cell cycle );hsa04060(Cytokin…	Nuclear	PF00019(Transforming growth factor beta like domain);PF00688(TGF-beta propeptide)
P01624	Immunoglobulin kappa variable 3-15	IGKV3-15	FUNCTION: V region of the variable domain of immunoglobulin light chains that participates in the antigen recognition (PubMed:24600447). Immunoglobulins, also known as antibodies, are membrane-bound or secreted glycoproteins produced by B lymphocytes. In the recognition phase of humoral immunity, the membrane-bound immunoglobulins serve as receptors which, upon binding of a specific antigen, trig…	sp|P01624|KV315_HUMAN;sp|A0A075B6H7|KV37_HUMAN;sp|A0A0C4DH55|KVD07_HUMAN	sp|P01624|KV315_HUMAN Immunoglobulin kappa variable 3-15 OS=Homo sapiens OX=9606 GN=IGKV3-15 PE=1 SV=2;sp|A0A075B6H7|KV37_HUMAN Probable non-functional immunoglobulin kappa variable 3-7 OS=Homo sapiens OX=9606 GN=IGKV3-7 PE=1 SV=1;sp|A0A0C4DH55|KVD07_HUMAN	3	1	1	1	7.8	12.496	329280	139770	2.35587	0.00163005	GO:0006956(BP:complement activation);GO:0006958(BP:complement activation, classical pathway);GO:0038095(BP:Fc-epsilon receptor signaling pathway);GO:0038096(BP:Fc-gamma receptor signaling pathway involved in phagocytosis);GO:0006955(BP:immune response);GO:0002377(BP:immunoglobulin production);GO:0050900(BP:leukocyte migration);GO:0006898(BP:receptor-mediated endocytosis);GO:0030449(BP:regulation …			Extracellular	PF07686(Immunoglobulin V-set domain)
P14780	Matrix metalloproteinase-9	MMP9	FUNCTION: May play an essential role in local proteolysis of the extracellular matrix and in leukocyte migration. Could play a role in bone osteoclastic resorption. Cleaves KiSS1 at a Gly-|-Leu bond. Cleaves type IV and type V collagen into large C-terminal three quarter fragments and shorter N-terminal one quarter fragments. Degrades fibronectin but not laminin or Pz-peptide. {ECO:0000269|PubMed…	sp|P14780|MMP9_HUMAN	sp|P14780|MMP9_HUMAN Matrix metalloproteinase-9 OS=Homo sapiens OX=9606 GN=MMP9 PE=1 SV=3	1	4	4	4	7.4	78.457	211020	89745	2.35133	0.0436608	GO:0071276(BP:cellular response to cadmium ion);GO:0034614(BP:cellular response to reactive oxygen species);GO:0030574(BP:collagen catabolic process);GO:0019221(BP:cytokine-mediated signaling pathway);GO:0007566(BP:embryo implantation);GO:0035987(BP:endodermal cell differentiation);GO:0048013(BP:ephrin receptor signaling pathway);GO:0022617(BP:extracellular matrix disassembly);GO:0030198(BP:extra…	hsa:4318(MMP9)	hsa05417(Lipid and atherosclerosis );hsa05206(MicroRNAs in cancer );hsa05161(Hepatitis B );hsa05415(Diabetic cardiomyopathy );hsa05200(Pathways in cancer );hsa01522(Endocrine resistance );hsa04657(IL-17 signaling pathway );hsa04915(Estrogen signaling pathway );hsa05219(Bladder cancer );hsa04668(TNF signaling pathway );hsa04670(Leukocyte transendothelial migration );hsa05205(Proteoglycans in cance…	Extracellular	PF00040(Fibronectin type II domain);PF00045(Hemopexin);PF01471(Putative peptidoglycan binding domain);PF00413(Matrixin)
O75947	ATP synthase subunit d, mitochondrial	ATP5PD	FUNCTION: Mitochondrial membrane ATP synthase (F(1)F(0) ATP synthase or Complex V) produces ATP from ADP in the presence of a proton gradient across the membrane which is generated by electron transport complexes of the respiratory chain. F-type ATPases consist of two structural domains, F(1) - containing the extramembraneous catalytic core, and F(0) - containing the membrane proton channel, link…	sp|O75947|ATP5H_HUMAN	sp|O75947|ATP5H_HUMAN ATP synthase subunit d, mitochondrial OS=Homo sapiens OX=9606 GN=ATP5PD PE=1 SV=3	1	1	1	1	16.8	18.491	272910	116820	2.33616	0.00176739	GO:0006754(BP:ATP biosynthetic process);GO:0015986(BP:ATP synthesis coupled proton transport);GO:0042407(BP:cristae formation);GO:0042776(BP:mitochondrial ATP synthesis coupled proton transport);GO:0005743(CC:mitochondrial inner membrane);GO:0005753(CC:mitochondrial proton-transporting ATP synthase complex);GO:0000274(CC:mitochondrial proton-transporting ATP synthase, stator stalk);GO:0005739(CC:…	hsa:10476(ATP5PD)	hsa05012(Parkinson disease );hsa05415(Diabetic cardiomyopathy );hsa05022(Pathways of neurodegeneration - multiple diseases );hsa05014(Amyotrophic lateral sclerosis );hsa05020(Prion disease );hsa04714(Thermogenesis );hsa05010(Alzheimer disease );hsa05016(Huntington disease );hsa05208(Chemical carcinogenesis - reactive oxygen species );hsa00190(Oxidative phosphorylation )	Cytoplasmic	PF05873(ATP synthase D chain, mitochondrial (ATP5H))
P00738	Haptoglobin	HP	FUNCTION: As a result of hemolysis, hemoglobin is found to accumulate in the kidney and is secreted in the urine. Haptoglobin captures, and combines with free plasma hemoglobin to allow hepatic recycling of heme iron and to prevent kidney damage. Haptoglobin also acts as an antioxidant, has antibacterial activity, and plays a role in modulating many aspects of the acute phase response. Hemoglobin…	sp|P00738|HPT_HUMAN;sp|P00739|HPTR_HUMAN	sp|P00738|HPT_HUMAN Haptoglobin OS=Homo sapiens OX=9606 GN=HP PE=1 SV=1;sp|P00739|HPTR_HUMAN Haptoglobin-related protein OS=Homo sapiens OX=9606 GN=HPR PE=2 SV=2	2	3	3	3	7.6	45.205	1483700	643680	2.30503	0.00200886	GO:0002526(BP:acute inflammatory response);GO:0006953(BP:acute-phase response);GO:0006952(BP:defense response);GO:0042742(BP:defense response to bacterium);GO:2000296(BP:negative regulation of hydrogen peroxide catabolic process);GO:0051354(BP:negative regulation of oxidoreductase activity);GO:0043312(BP:neutrophil degranulation);GO:0010942(BP:positive regulation of cell death);GO:0006898(BP:rece…			Extracellular	PF00089(Trypsin)
P05109	Protein S100-A8	S100A8	FUNCTION: S100A8 is a calcium- and zinc-binding protein which plays a prominent role in the regulation of inflammatory processes and immune response. It can induce neutrophil chemotaxis and adhesion. Predominantly found as calprotectin (S100A8/A9) which has a wide plethora of intra- and extracellular functions. The intracellular functions include: facilitating leukocyte arachidonic acid trafficki…	sp|P05109|S10A8_HUMAN	sp|P05109|S10A8_HUMAN Protein S100-A8 OS=Homo sapiens OX=9606 GN=S100A8 PE=1 SV=1	1	2	2	2	34.4	10.834	116740	50885	2.29419	0.0480121	GO:0006919(BP:activation of cysteine-type endopeptidase activity involved in apoptotic process);GO:0002526(BP:acute inflammatory response);GO:0019730(BP:antimicrobial humoral response);GO:0006915(BP:apoptotic process);GO:0014002(BP:astrocyte development);GO:0035425(BP:autocrine signaling);GO:0006914(BP:autophagy);GO:0032602(BP:chemokine production);GO:0002544(BP:chronic inflammatory response);GO:…	hsa:6279(S100A8)	hsa04657(IL-17 signaling pathway )	Cytoplasmic	PF01023(S-100/ICaBP type calcium binding domain)
P01591	Immunoglobulin J chain	JCHAIN	FUNCTION: Serves to link two monomer units of either IgM or IgA. In the case of IgM, the J chain-joined dimer is a nucleating unit for the IgM pentamer, and in the case of IgA it induces larger polymers. It also help to bind these immunoglobulins to secretory component. {ECO:0000250|UniProtKB:P01592}.	sp|P01591|IGJ_HUMAN	sp|P01591|IGJ_HUMAN Immunoglobulin J chain OS=Homo sapiens OX=9606 GN=JCHAIN PE=1 SV=4	1	1	1	1	6.3	18.098	1241600	543190	2.28576	0.00217501	GO:0002250(BP:adaptive immune response);GO:0019731(BP:antibacterial humoral response);GO:0003094(BP:glomerular filtration);GO:0006959(BP:humoral immune response);GO:0006955(BP:immune response);GO:0045087(BP:innate immune response);GO:0050900(BP:leukocyte migration);GO:0060267(BP:positive regulation of respiratory burst);GO:0065003(BP:protein-containing complex assembly);GO:0006898(BP:receptor-med…			Extracellular	PF15097(Immunoglobulin J chain)
Q75V66	Anoctamin-5	ANO5	FUNCTION: Does not exhibit calcium-activated chloride channel (CaCC) activity. {ECO:0000269|PubMed:20056604, ECO:0000269|PubMed:23047743}.	sp|Q75V66|ANO5_HUMAN	sp|Q75V66|ANO5_HUMAN Anoctamin-5 OS=Homo sapiens OX=9606 GN=ANO5 PE=1 SV=1	1	1	1	1	2.1	107.19	2228900	984740	2.26344	0.00238509	GO:0006821(BP:chloride transport);GO:0034220(BP:ion transmembrane transport);GO:0005789(CC:endoplasmic reticulum membrane);GO:0016021(CC:integral component of membrane);GO:0005886(CC:plasma membrane);GO:0031982(CC:vesicle);GO:0005229(MF:intracellular calcium activated chloride channel activity);GO:0046983(MF:protein dimerization activity)			PlasmaMembrane	PF04547(Calcium-activated chloride channel);PF16178(Dimerisation domain of Ca+-activated chloride-channel, anoctamin)
P08603	Complement factor H	CFH	FUNCTION: Glycoprotein that plays an essential role in maintaining a well-balanced immune response by modulating complement activation. Acts as a soluble inhibitor of complement, where its binding to self markers such as glycan structures prevents complement activation and amplification on cell surfaces (PubMed:21285368, PubMed:25402769). Accelerates the decay of the complement alternative pathwa…	sp|P08603|CFAH_HUMAN	sp|P08603|CFAH_HUMAN Complement factor H OS=Homo sapiens OX=9606 GN=CFH PE=1 SV=4	1	11	11	11	13.3	139.09	462510	208190	2.22158	0.0028369	GO:0006956(BP:complement activation);GO:0006957(BP:complement activation, alternative pathway);GO:0030449(BP:regulation of complement activation);GO:1903659(BP:regulation of complement-dependent cytotoxicity);GO:0016032(BP:viral process);GO:0072562(CC:blood microparticle);GO:0070062(CC:extracellular exosome);GO:0005576(CC:extracellular region);GO:0005615(CC:extracellular space);GO:0043395(MF:hepa…	hsa:3075(CFH)	hsa04610(Complement and coagulation cascades );hsa05150(Staphylococcus aureus infection )	Extracellular	PF00084(Sushi repeat (SCR repeat))
O75821	Eukaryotic translation initiation factor 3 subunit G	EIF3G	FUNCTION: RNA-binding component of the eukaryotic translation initiation factor 3 (eIF-3) complex, which is required for several steps in the initiation of protein synthesis (PubMed:17581632, PubMed:25849773, PubMed:27462815). The eIF-3 complex associates with the 40S ribosome and facilitates the recruitment of eIF-1, eIF-1A, eIF-2:GTP:methionyl-tRNAi and eIF-5 to form the 43S pre-initiation comp…	sp|O75821|EIF3G_HUMAN	sp|O75821|EIF3G_HUMAN Eukaryotic translation initiation factor 3 subunit G OS=Homo sapiens OX=9606 GN=EIF3G PE=1 SV=2	1	2	2	2	8.4	35.611	476200	219580	2.16869	0.00353533	GO:0001732(BP:formation of cytoplasmic translation initiation complex);GO:0006413(BP:translational initiation);GO:0075525(BP:viral translational termination-reinitiation);GO:0005737(CC:cytoplasm);GO:0005829(CC:cytosol);GO:0016282(CC:eukaryotic 43S preinitiation complex);GO:0033290(CC:eukaryotic 48S preinitiation complex);GO:0005852(CC:eukaryotic translation initiation factor 3 complex);GO:0048471…			Nuclear	PF12353(Eukaryotic translation initiation factor 3 subunit G);PF00076(RNA recognition motif. (a.k.a. RRM, RBD, or RNP domain))
P02790	Hemopexin	HPX	FUNCTION: Binds heme and transports it to the liver for breakdown and iron recovery, after which the free hemopexin returns to the circulation.	sp|P02790|HEMO_HUMAN	sp|P02790|HEMO_HUMAN Hemopexin OS=Homo sapiens OX=9606 GN=HPX PE=1 SV=2	1	1	1	1	2.8	51.676	677450	313940	2.1579	0.00369813	GO:0006879(BP:cellular iron ion homeostasis);GO:0042168(BP:heme metabolic process);GO:0015886(BP:heme transport);GO:0020027(BP:hemoglobin metabolic process);GO:0002925(BP:positive regulation of humoral immune response mediated by circulating immunoglobulin);GO:0002639(BP:positive regulation of immunoglobulin production);GO:0060335(BP:positive regulation of interferon-gamma-mediated signaling path…			Extracellular	PF00045(Hemopexin)
P01023	Alpha-2-macroglobulin	A2M	FUNCTION: Is able to inhibit all four classes of proteinases by a unique 'trapping' mechanism. This protein has a peptide stretch, called the 'bait region' which contains specific cleavage sites for different proteinases. When a proteinase cleaves the bait region, a conformational change is induced in the protein which traps the proteinase. The entrapped enzyme remains active against low molecula…	sp|P01023|A2MG_HUMAN	sp|P01023|A2MG_HUMAN Alpha-2-macroglobulin OS=Homo sapiens OX=9606 GN=A2M PE=1 SV=3	1	7	1	0	4.4	163.29	958100	473680	2.02267	0.00652339	GO:0007597(BP:blood coagulation, intrinsic pathway);GO:0022617(BP:extracellular matrix disassembly);GO:0001869(BP:negative regulation of complement activation, lectin pathway);GO:0002576(BP:platelet degranulation);GO:0051056(BP:regulation of small GTPase mediated signal transduction);GO:0048863(BP:stem cell differentiation);GO:0072562(CC:blood microparticle);GO:0062023(CC:collagen-containing extr…	hsa:2(A2M)	hsa04610(Complement and coagulation cascades )	PlasmaMembrane;Cytoplasmic	PF01835(MG2 domain);PF10569(Alpha-macro-globulin thiol-ester bond-forming region);PF00207(Alpha-2-macroglobulin family);PF07678(A-macroglobulin complement component);PF07703(Alpha-2-macroglobulin family N-terminal region);PF07677(A-macroglobulin receptor)
Q9Y617	Phosphoserine aminotransferase	PSAT1	FUNCTION: Catalyzes the reversible conversion of 3-phosphohydroxypyruvate to phosphoserine and of 3-hydroxy-2-oxo-4-phosphonooxybutanoate to phosphohydroxythreonine. {ECO:0000250|UniProtKB:P10658}.	sp|Q9Y617|SERC_HUMAN	sp|Q9Y617|SERC_HUMAN Phosphoserine aminotransferase OS=Homo sapiens OX=9606 GN=PSAT1 PE=1 SV=2	1	10	10	10	34.1	40.422	560940	1315800	0.426311	0.0413133	GO:0006564(BP:L-serine biosynthetic process);GO:0008615(BP:pyridoxine biosynthetic process);GO:0005737(CC:cytoplasm);GO:0005829(CC:cytosol);GO:0070062(CC:extracellular exosome);GO:0004648(MF:O-phospho-L-serine:2-oxoglutarate aminotransferase activity)	hsa:29968(PSAT1)	hsa01240(Biosynthesis of cofactors );hsa00270(Cysteine and methionine metabolism );hsa00260(Glycine, serine and threonine metabolism );hsa00750(Vitamin B6 metabolism )	Cytoplasmic	PF00266(Aminotransferase class-V)
P13667	Protein disulfide-isomerase A4	PDIA4		sp|P13667|PDIA4_HUMAN	sp|P13667|PDIA4_HUMAN Protein disulfide-isomerase A4 OS=Homo sapiens OX=9606 GN=PDIA4 PE=1 SV=2	1	12	10	12	24.8	72.932	436330	1027300	0.424735	0.0400609	GO:0045454(BP:cell redox homeostasis);GO:0061077(BP:chaperone-mediated protein folding);GO:0006457(BP:protein folding);GO:0009306(BP:protein secretion);GO:0034976(BP:response to endoplasmic reticulum stress);GO:0005623(CC:cell);GO:0009986(CC:cell surface);GO:0005783(CC:endoplasmic reticulum);GO:0005788(CC:endoplasmic reticulum lumen);GO:0005615(CC:extracellular space);GO:0042470(CC:melanosome);GO…	hsa:9601(PDIA4)	hsa04918(Thyroid hormone synthesis );hsa04141(Protein processing in endoplasmic reticulum );hsa05110(Vibrio cholerae infection )	ER	PF13848(Thioredoxin-like domain);PF00085(Thioredoxin)
P22234	Multifunctional protein ADE2	PAICS		sp|P22234|PUR6_HUMAN	sp|P22234|PUR6_HUMAN Multifunctional protein ADE2 OS=Homo sapiens OX=9606 GN=PAICS PE=1 SV=3	1	7	7	7	23.1	47.079	134430	319290	0.421028	0.0372249	GO:0006189(BP:'de novo' IMP biosynthetic process);GO:0009113(BP:purine nucleobase biosynthetic process);GO:0009168(BP:purine ribonucleoside monophosphate biosynthetic process);GO:0005737(CC:cytoplasm);GO:0005829(CC:cytosol);GO:0070062(CC:extracellular exosome);GO:0016020(CC:membrane);GO:0043727(MF:5-amino-4-imidazole carboxylate lyase activity);GO:0005524(MF:ATP binding);GO:0045296(MF:cadherin bi…	hsa:10606(PAICS)	hsa00230(Purine metabolism )	Cytoplasmic	PF00731(AIR carboxylase);PF01259(SAICAR synthetase)
P09341	Growth-regulated alpha protein	CXCL1	FUNCTION: Has chemotactic activity for neutrophils. May play a role in inflammation and exerts its effects on endothelial cells in an autocrine fashion. In vitro, the processed forms GRO-alpha(4-73), GRO-alpha(5-73) and GRO-alpha(6-73) show a 30-fold higher chemotactic activity. {ECO:0000269|PubMed:10095777}.	sp|P09341|GROA_HUMAN;sp|P19876|CXCL3_HUMAN;sp|P19875|CXCL2_HUMAN	sp|P09341|GROA_HUMAN Growth-regulated alpha protein OS=Homo sapiens OX=9606 GN=CXCL1 PE=1 SV=1	3	3	3	3	37.4	11.301	466920	1113900	0.419176	0.0358644	GO:0030036(BP:actin cytoskeleton organization);GO:0061844(BP:antimicrobial humoral immune response mediated by antimicrobial peptide);GO:0071222(BP:cellular response to lipopolysaccharide);GO:0070098(BP:chemokine-mediated signaling pathway);GO:0006935(BP:chemotaxis);GO:0019221(BP:cytokine-mediated signaling pathway);GO:0007186(BP:G protein-coupled receptor signaling pathway);GO:0006955(BP:immune …	hsa:2919(CXCL1)	hsa05134(Legionellosis );hsa05120(Epithelial cell signaling in Helicobacter pylori infection );hsa05167(Kaposi sarcoma-associated herpesvirus infection );hsa04064(NF-kappa B signaling pathway );hsa05417(Lipid and atherosclerosis );hsa04060(Cytokine-cytokine receptor interaction );hsa05323(Rheumatoid arthritis );hsa04668(TNF signaling pathway );hsa04657(IL-17 signaling pathway );hsa04061(Viral pro…	Extracellular	PF00048(Small cytokines (intecrine/chemokine), interleukin-8 like)
P38646	Stress-70 protein, mitochondrial	HSPA9	FUNCTION: Chaperone protein which plays an important role in mitochondrial iron-sulfur cluster (ISC) biogenesis. Interacts with and stabilizes ISC cluster assembly proteins FXN, NFU1, NFS1 and ISCU (PubMed:26702583). Regulates erythropoiesis via stabilization of ISC assembly (PubMed:21123823, PubMed:26702583). May play a role in the control of cell proliferation and cellular aging (By similarity)…	sp|P38646|GRP75_HUMAN	sp|P38646|GRP75_HUMAN Stress-70 protein, mitochondrial OS=Homo sapiens OX=9606 GN=HSPA9 PE=1 SV=2	1	7	7	7	13.3	73.68	165690	397200	0.417145	0.034415	GO:0034620(BP:cellular response to unfolded protein);GO:0051085(BP:chaperone cofactor-dependent protein refolding);GO:0030218(BP:erythrocyte differentiation);GO:0007007(BP:inner mitochondrial membrane organization);GO:0035722(BP:interleukin-12-mediated signaling pathway);GO:0016226(BP:iron-sulfur cluster assembly);GO:0043066(BP:negative regulation of apoptotic process);GO:0045647(BP:negative regu…	hsa:3313(HSPA9)	hsa03018(RNA degradation );hsa05152(Tuberculosis )	Mitochondrial	PF00012(Hsp70 protein)
Q7Z7M9	Polypeptide N-acetylgalactosaminyltransferase 5	GALNT5	FUNCTION: Catalyzes the initial reaction in O-linked oligosaccharide biosynthesis, the transfer of an N-acetyl-D-galactosamine residue to a serine or threonine residue on the protein receptor. Has activity toward EA2 peptide substrate, but has a weak activity toward Muc2 or Muc1b substrates (By similarity). {ECO:0000250}.	sp|Q7Z7M9|GALT5_HUMAN	sp|Q7Z7M9|GALT5_HUMAN Polypeptide N-acetylgalactosaminyltransferase 5 OS=Homo sapiens OX=9606 GN=GALNT5 PE=1 SV=1	1	7	7	7	8.6	106.26	226470	546120	0.414689	0.0327203	GO:0006024(BP:glycosaminoglycan biosynthetic process);GO:0016266(BP:O-glycan processing);GO:0005794(CC:Golgi apparatus);GO:0000139(CC:Golgi membrane);GO:0016021(CC:integral component of membrane);GO:0030246(MF:carbohydrate binding);GO:0046872(MF:metal ion binding);GO:0004653(MF:polypeptide N-acetylgalactosaminyltransferase activity)	hsa:11227(GALNT5)	hsa00514(Other types of O-glycan biosynthesis );hsa00512(Mucin type O-glycan biosynthesis )	Mitochondrial	PF00535(Glycosyl transferase family 2);PF00652(Ricin-type beta-trefoil lectin domain)
O75083	WD repeat-containing protein 1	WDR1	FUNCTION: Induces disassembly of actin filaments in conjunction with ADF/cofilin family proteins (PubMed:15629458). Enhances cofilin-mediated actin severing (By similarity). Involved in cytokinesis. Involved in chemotactic cell migration by restricting lamellipodial membrane protrusions (PubMed:18494608). Involved in myocardium sarcomere organization. Required for cardiomyocyte growth and mainten…	sp|O75083|WDR1_HUMAN	sp|O75083|WDR1_HUMAN WD repeat-containing protein 1 OS=Homo sapiens OX=9606 GN=WDR1 PE=1 SV=4	1	7	7	7	22.1	66.193	127790	310820	0.411138	0.0303805	GO:0030042(BP:actin filament depolymerization);GO:0030043(BP:actin filament fragmentation);GO:0043297(BP:apical junction assembly);GO:0030865(BP:cortical cytoskeleton organization);GO:0042247(BP:establishment of planar polarity of follicular epithelium);GO:0040011(BP:locomotion);GO:0045199(BP:maintenance of epithelial cell apical/basal polarity);GO:0002446(BP:neutrophil mediated immunity);GO:1990…			Extracellular	PF00400(WD domain, G-beta repeat)
P00918	Carbonic anhydrase 2	CA2	FUNCTION: Essential for bone resorption and osteoclast differentiation (By similarity). Reversible hydration of carbon dioxide. Can hydrate cyanamide to urea. Involved in the regulation of fluid secretion into the anterior chamber of the eye. Contributes to intracellular pH regulation in the duodenal upper villous epithelium during proton-coupled peptide absorption. Stimulates the chloride-bicarb…	sp|P00918|CAH2_HUMAN	sp|P00918|CAH2_HUMAN Carbonic anhydrase 2 OS=Homo sapiens OX=9606 GN=CA2 PE=1 SV=2	1	9	9	9	48.8	29.246	770100	1914900	0.402162	0.0250218	GO:0038166(BP:angiotensin-activated signaling pathway);GO:0015701(BP:bicarbonate transport);GO:0015670(BP:carbon dioxide transport);GO:0071498(BP:cellular response to fluid shear stress);GO:0001822(BP:kidney development);GO:0002009(BP:morphogenesis of an epithelium);GO:0042475(BP:odontogenesis of dentin-containing tooth);GO:0045780(BP:positive regulation of bone resorption);GO:0032849(BP:positive…	hsa:760(CA2)	hsa04964(Proximal tubule bicarbonate reclamation );hsa04966(Collecting duct acid secretion );hsa04971(Gastric acid secretion );hsa04972(Pancreatic secretion );hsa00910(Nitrogen metabolism );hsa04976(Bile secretion )	Cytoplasmic	PF00194(Eukaryotic-type carbonic anhydrase)
P14174	Macrophage migration inhibitory factor	MIF	FUNCTION: Pro-inflammatory cytokine. Involved in the innate immune response to bacterial pathogens. The expression of MIF at sites of inflammation suggests a role as mediator in regulating the function of macrophages in host defense. Counteracts the anti-inflammatory activity of glucocorticoids. Has phenylpyruvate tautomerase and dopachrome tautomerase activity (in vitro), but the physiological s…	sp|P14174|MIF_HUMAN	sp|P14174|MIF_HUMAN Macrophage migration inhibitory factor OS=Homo sapiens OX=9606 GN=MIF PE=1 SV=4	1	3	3	3	35.7	12.476	1007200	2511400	0.401051	0.0244118	GO:0019752(BP:carboxylic acid metabolic process);GO:0007569(BP:cell aging);GO:0007166(BP:cell surface receptor signaling pathway);GO:0030330(BP:DNA damage response, signal transduction by p53 class mediator);GO:0006954(BP:inflammatory response);GO:0045087(BP:innate immune response);GO:0035722(BP:interleukin-12-mediated signaling pathway);GO:0050900(BP:leukocyte migration);GO:0043066(BP:negative r…	hsa:4282(MIF)	hsa00350(Tyrosine metabolism );hsa00360(Phenylalanine metabolism )	Extracellular;Cytoplasmic	PF01187(Macrophage migration inhibitory factor (MIF))
P04083	Annexin A1	ANXA1	FUNCTION: Plays important roles in the innate immune response as effector of glucocorticoid-mediated responses and regulator of the inflammatory process. Has anti-inflammatory activity (PubMed:8425544). Plays a role in glucocorticoid-mediated down-regulation of the early phase of the inflammatory response (By similarity). Promotes resolution of inflammation and wound healing (PubMed:25664854). Fu…	sp|P04083|ANXA1_HUMAN	sp|P04083|ANXA1_HUMAN Annexin A1 OS=Homo sapiens OX=9606 GN=ANXA1 PE=1 SV=2	1	10	10	10	35.3	38.714	1221100	3048800	0.400518	0.0241231	GO:0031532(BP:actin cytoskeleton reorganization);GO:0002250(BP:adaptive immune response);GO:0046632(BP:alpha-beta T cell differentiation);GO:0050482(BP:arachidonic acid secretion);GO:0007166(BP:cell surface receptor signaling pathway);GO:0071385(BP:cellular response to glucocorticoid stimulus);GO:0070301(BP:cellular response to hydrogen peroxide);GO:0035924(BP:cellular response to vascular endoth…			Cytoplasmic	PF00191(Annexin)
P02795	Metallothionein-2	MT2A	FUNCTION: Metallothioneins have a high content of cysteine residues that bind various heavy metals; these proteins are transcriptionally regulated by both heavy metals and glucocorticoids.	sp|P02795|MT2_HUMAN;sp|P13640|MT1G_HUMAN;sp|P80294|MT1H_HUMAN;sp|P04731|MT1A_HUMAN;sp|Q8N339|MT1M_HUMAN;CON__P67983	sp|P02795|MT2_HUMAN Metallothionein-2 OS=Homo sapiens OX=9606 GN=MT2A PE=1 SV=1;sp|P13640|MT1G_HUMAN Metallothionein-1G OS=Homo sapiens OX=9606 GN=MT1G PE=1 SV=2	6	3	3	1	65.6	6.0422	395710	1014600	0.390016	0.0189449	GO:0006878(BP:cellular copper ion homeostasis);GO:0071276(BP:cellular response to cadmium ion);GO:0071280(BP:cellular response to copper ion);GO:0035690(BP:cellular response to drug);GO:0036018(BP:cellular response to erythropoietin);GO:0036016(BP:cellular response to interleukin-3);GO:0071294(BP:cellular response to zinc ion);GO:0006882(BP:cellular zinc ion homeostasis);GO:0010273(BP:detoxificat…	hsa:4502(MT2A)	hsa04978(Mineral absorption )	Extracellular;Nuclear	PF00131(Metallothionein)
P01130	Low-density lipoprotein receptor	LDLR	FUNCTION: Binds LDL, the major cholesterol-carrying lipoprotein of plasma, and transports it into cells by endocytosis. In order to be internalized, the receptor-ligand complexes must first cluster into clathrin-coated pits. {ECO:0000269|PubMed:3005267, ECO:0000269|PubMed:6091915}.; FUNCTION: (Microbial infection) Acts as a receptor for hepatitis C virus in hepatocytes, but not through a direct i…	sp|P01130|LDLR_HUMAN	sp|P01130|LDLR_HUMAN Low-density lipoprotein receptor OS=Homo sapiens OX=9606 GN=LDLR PE=1 SV=1	1	9	9	9	13.4	95.375	233240	622450	0.374713	0.012978	GO:0097242(BP:amyloid-beta clearance);GO:0150094(BP:amyloid-beta clearance by cellular catabolic process);GO:0048844(BP:artery morphogenesis);GO:0071398(BP:cellular response to fatty acid);GO:0071404(BP:cellular response to low-density lipoprotein particle stimulus);GO:0042632(BP:cholesterol homeostasis);GO:0070508(BP:cholesterol import);GO:0008203(BP:cholesterol metabolic process);GO:0030301(BP:…	hsa:3949(LDLR)	hsa05160(Hepatitis C );hsa05417(Lipid and atherosclerosis );hsa04144(Endocytosis );hsa05145(Toxoplasmosis );hsa04979(Cholesterol metabolism );hsa04934(Cushing syndrome );hsa04913(Ovarian steroidogenesis );hsa04925(Aldosterone synthesis and secretion );hsa04976(Bile secretion );hsa04927(Cortisol synthesis and secretion )	Extracellular	PF00057(Low-density lipoprotein receptor domain class A);PF14670(Coagulation Factor Xa inhibitory site);PF07645(Calcium-binding EGF domain);PF00058(Low-density lipoprotein receptor repeat class B)
O95433	Activator of 90 kDa heat shock protein ATPase homolog 1	AHSA1	FUNCTION: Acts as a co-chaperone of HSP90AA1 (PubMed:29127155). Activates the ATPase activity of HSP90AA1 leading to increase in its chaperone activity (PubMed:29127155). Competes with the inhibitory co-chaperone FNIP1 for binding to HSP90AA1, thereby providing a reciprocal regulatory mechanism for chaperoning of client proteins (PubMed:27353360). Competes with the inhibitory co-chaperone TSC1 fo…	sp|O95433|AHSA1_HUMAN	sp|O95433|AHSA1_HUMAN Activator of 90 kDa heat shock protein ATPase homolog 1 OS=Homo sapiens OX=9606 GN=AHSA1 PE=1 SV=1	1	4	4	4	15.4	38.274	109890	294120	0.373623	0.0126172	GO:0032781(BP:positive regulation of ATPase activity);GO:0016032(BP:viral process);GO:0005829(CC:cytosol);GO:0005783(CC:endoplasmic reticulum);GO:0070062(CC:extracellular exosome);GO:0001671(MF:ATPase activator activity);GO:0045296(MF:cadherin binding);GO:0051087(MF:chaperone binding);GO:0051879(MF:Hsp90 protein binding)			Cytoplasmic	PF08327(Activator of Hsp90 ATPase homolog 1-like protein);PF09229(Activator of Hsp90 ATPase, N-terminal)
P48307	Tissue factor pathway inhibitor 2	TFPI2	FUNCTION: May play a role in the regulation of plasmin-mediated matrix remodeling. Inhibits trypsin, plasmin, factor VIIa/tissue factor and weakly factor Xa. Has no effect on thrombin. {ECO:0000269|PubMed:7872799}.	sp|P48307|TFPI2_HUMAN	sp|P48307|TFPI2_HUMAN Tissue factor pathway inhibitor 2 OS=Homo sapiens OX=9606 GN=TFPI2 PE=1 SV=1	1	6	6	6	34	26.934	537350	1489600	0.360734	0.00891713	GO:0007596(BP:blood coagulation);GO:0071498(BP:cellular response to fluid shear stress);GO:0031012(CC:extracellular matrix);GO:0005615(CC:extracellular space);GO:0005201(MF:extracellular matrix structural constituent);GO:0004867(MF:serine-type endopeptidase inhibitor activity)			Extracellular	PF00014(Kunitz/Bovine pancreatic trypsin inhibitor domain)
P25311	Zinc-alpha-2-glycoprotein	AZGP1	FUNCTION: Stimulates lipid degradation in adipocytes and causes the extensive fat losses associated with some advanced cancers. May bind polyunsaturated fatty acids.	sp|P25311|ZA2G_HUMAN	sp|P25311|ZA2G_HUMAN Zinc-alpha-2-glycoprotein OS=Homo sapiens OX=9606 GN=AZGP1 PE=1 SV=2	1	5	5	5	24.8	34.258	121980	339020	0.359802	0.0086872	GO:0002476(BP:antigen processing and presentation of endogenous peptide antigen via MHC class Ib);GO:0007155(BP:cell adhesion);GO:0001580(BP:detection of chemical stimulus involved in sensory perception of bitter taste);GO:0008285(BP:negative regulation of cell proliferation);GO:0001916(BP:positive regulation of T cell mediated cytotoxicity);GO:0001895(BP:retina homeostasis);GO:0055085(BP:transme…			Extracellular	PF00129(Class I Histocompatibility antigen, domains alpha 1 and 2);PF07654(Immunoglobulin C1-set domain)
Q99650	Oncostatin-M-specific receptor subunit beta	OSMR	FUNCTION: Associates with IL31RA to form the IL31 receptor. Binds IL31 to activate STAT3 and possibly STAT1 and STAT5. Capable of transducing OSM-specific signaling events. {ECO:0000269|PubMed:15184896, ECO:0000269|PubMed:8999038}.	sp|Q99650|OSMR_HUMAN	sp|Q99650|OSMR_HUMAN Oncostatin-M-specific receptor subunit beta OS=Homo sapiens OX=9606 GN=OSMR PE=1 SV=1	1	3	3	3	4.6	110.51	133750	378070	0.35377	0.00731168	GO:0019221(BP:cytokine-mediated signaling pathway);GO:0038165(BP:oncostatin-M-mediated signaling pathway);GO:0002675(BP:positive regulation of acute inflammatory response);GO:0008284(BP:positive regulation of cell proliferation);GO:0034097(BP:response to cytokine);GO:0016324(CC:apical plasma membrane);GO:0009897(CC:external side of plasma membrane);GO:0005900(CC:oncostatin-M receptor complex);GO:…	hsa:9180(OSMR)	hsa04151(PI3K-Akt signaling pathway );hsa04630(JAK-STAT signaling pathway );hsa04060(Cytokine-cytokine receptor interaction )	PlasmaMembrane	PF00041(Fibronectin type III domain)
Q9P1F3	Costars family protein ABRACL	ABRACL		sp|Q9P1F3|ABRAL_HUMAN	sp|Q9P1F3|ABRAL_HUMAN Costars family protein ABRACL OS=Homo sapiens OX=9606 GN=ABRACL PE=1 SV=1	1	1	1	1	19.8	9.0564	153400	443360	0.345994	0.00580142	GO:0032970(BP:regulation of actin filament-based process)			Cytoplasmic;Nuclear	PF14705(Costars)
P61081	NEDD8-conjugating enzyme Ubc12	UBE2M	FUNCTION: Accepts the ubiquitin-like protein NEDD8 from the UBA3-NAE1 E1 complex and catalyzes its covalent attachment to other proteins. The specific interaction with the E3 ubiquitin ligase RBX1, but not RBX2, suggests that the RBX1-UBE2M complex neddylates specific target proteins, such as CUL1, CUL2, CUL3 and CUL4. Involved in cell proliferation. {ECO:0000269|PubMed:10207026, ECO:0000269|PubM…	sp|P61081|UBC12_HUMAN	sp|P61081|UBC12_HUMAN NEDD8-conjugating enzyme Ubc12 OS=Homo sapiens OX=9606 GN=UBE2M PE=1 SV=1	1	4	4	4	24.6	20.9	111240	326220	0.340997	0.00497156	GO:0006464(BP:cellular protein modification process);GO:0043525(BP:positive regulation of neuron apoptotic process);GO:0043687(BP:post-translational protein modification);GO:0045116(BP:protein neddylation);GO:0005829(CC:cytosol);GO:0005654(CC:nucleoplasm);GO:0005524(MF:ATP binding);GO:0019788(MF:NEDD8 transferase activity);GO:0061631(MF:ubiquitin conjugating enzyme activity);GO:0004842(MF:ubiquit…	hsa:9040(UBE2M)	hsa04120(Ubiquitin mediated proteolysis )	Nuclear	PF00179(Ubiquitin-conjugating enzyme)
O15143	Actin-related protein 2/3 complex subunit 1B	ARPC1B	FUNCTION: Component of the Arp2/3 complex, a multiprotein complex that mediates actin polymerization upon stimulation by nucleation-promoting factor (NPF) (PubMed:11741539, PubMed:9230079). The Arp2/3 complex mediates the formation of branched actin networks in the cytoplasm, providing the force for cell motility (PubMed:11741539, PubMed:9230079). In addition to its role in the cytoplasmic cytosk…	sp|O15143|ARC1B_HUMAN	sp|O15143|ARC1B_HUMAN Actin-related protein 2/3 complex subunit 1B OS=Homo sapiens OX=9606 GN=ARPC1B PE=1 SV=3	1	3	3	3	14.2	40.949	99056	292890	0.338202	0.00455119	GO:0034314(BP:Arp2/3 complex-mediated actin nucleation);GO:0048013(BP:ephrin receptor signaling pathway);GO:0038096(BP:Fc-gamma receptor signaling pathway involved in phagocytosis);GO:0032355(BP:response to estradiol);GO:0043627(BP:response to estrogen);GO:0015629(CC:actin cytoskeleton);GO:0005885(CC:Arp2/3 protein complex);GO:0005829(CC:cytosol);GO:0070062(CC:extracellular exosome);GO:0005925(CC…	hsa:10095(ARPC1B)	hsa05132(Salmonella infection );hsa05131(Shigellosis );hsa04530(Tight junction );hsa05100(Bacterial invasion of epithelial cells );hsa04810(Regulation of actin cytoskeleton );hsa04666(Fc gamma R-mediated phagocytosis );hsa05135(Yersinia infection );hsa05130(Pathogenic Escherichia coli infection );hsa04144(Endocytosis )	Extracellular	PF00400(WD domain, G-beta repeat)
P31153	S-adenosylmethionine synthase isoform type-2	MAT2A	FUNCTION: Catalyzes the formation of S-adenosylmethionine from methionine and ATP. The reaction comprises two steps that are both catalyzed by the same enzyme: formation of S-adenosylmethionine (AdoMet) and triphosphate, and subsequent hydrolysis of the triphosphate. {ECO:0000269|PubMed:10644686, ECO:0000269|PubMed:23189196, ECO:0000269|PubMed:25075345}.	sp|P31153|METK2_HUMAN	sp|P31153|METK2_HUMAN S-adenosylmethionine synthase isoform type-2 OS=Homo sapiens OX=9606 GN=MAT2A PE=1 SV=1	1	3	3	3	11.9	43.66	103920	307930	0.337479	0.00444732	GO:1990830(BP:cellular response to leukemia inhibitory factor);GO:0032259(BP:methylation);GO:0006730(BP:one-carbon metabolic process);GO:0051291(BP:protein heterooligomerization);GO:0034214(BP:protein hexamerization);GO:0006556(BP:S-adenosylmethionine biosynthetic process);GO:0005829(CC:cytosol);GO:0048269(CC:methionine adenosyltransferase complex);GO:0005524(MF:ATP binding);GO:0042802(MF:identic…	hsa:4144(MAT2A)	hsa01240(Biosynthesis of cofactors );hsa00270(Cysteine and methionine metabolism )	Cytoplasmic	PF02773(S-adenosylmethionine synthetase, C-terminal domain);PF00438(S-adenosylmethionine synthetase, N-terminal domain);PF02772(S-adenosylmethionine synthetase, central domain)
P06753	Tropomyosin alpha-3 chain	TPM3	FUNCTION: Binds to actin filaments in muscle and non-muscle cells. Plays a central role, in association with the troponin complex, in the calcium dependent regulation of vertebrate striated muscle contraction. Smooth muscle contraction is regulated by interaction with caldesmon. In non-muscle cells is implicated in stabilizing cytoskeleton actin filaments. {ECO:0000250|UniProtKB:P09493}.	sp|P06753|TPM3_HUMAN	sp|P06753|TPM3_HUMAN Tropomyosin alpha-3 chain OS=Homo sapiens OX=9606 GN=TPM3 PE=1 SV=2	1	6	3	2	21.4	32.95	119240	354580	0.336285	0.00427994	GO:0007015(BP:actin filament organization);GO:0006936(BP:muscle contraction);GO:0030049(BP:muscle filament sliding);GO:0015629(CC:actin cytoskeleton);GO:0005884(CC:actin filament);GO:0005856(CC:cytoskeleton);GO:0005829(CC:cytosol);GO:0070062(CC:extracellular exosome);GO:0005862(CC:muscle thin filament tropomyosin);GO:0001725(CC:stress fiber);GO:0051015(MF:actin filament binding)	hsa:7170(TPM3)	hsa05200(Pathways in cancer );hsa05216(Thyroid cancer );hsa04260(Cardiac muscle contraction );hsa04261(Adrenergic signaling in cardiomyocytes );hsa05410(Hypertrophic cardiomyopathy );hsa05414(Dilated cardiomyopathy )	Cytoplasmic;Cytoskeletal	PF00261(Tropomyosin)
Q9Y6E2	Basic leucine zipper and W2 domain-containing protein 2	BZW2	FUNCTION: May be involved in neuronal differentiation. {ECO:0000250}.	sp|Q9Y6E2|BZW2_HUMAN	sp|Q9Y6E2|BZW2_HUMAN Basic leucine zipper and W2 domain-containing protein 2 OS=Homo sapiens OX=9606 GN=BZW2 PE=1 SV=1	1	4	4	4	12.2	48.162	115610	355450	0.32525	0.00296261	GO:0030154(BP:cell differentiation);GO:0007399(BP:nervous system development);GO:0005737(CC:cytoplasm);GO:0016020(CC:membrane);GO:0045296(MF:cadherin binding)			Cytoplasmic	PF02020(eIF4-gamma/eIF5/eIF2-epsilon)
P08581	Hepatocyte growth factor receptor	MET	FUNCTION: Receptor tyrosine kinase that transduces signals from the extracellular matrix into the cytoplasm by binding to hepatocyte growth factor/HGF ligand. Regulates many physiological processes including proliferation, scattering, morphogenesis and survival. Ligand binding at the cell surface induces autophosphorylation of MET on its intracellular domain that provides docking sites for downst…	sp|P08581|MET_HUMAN	sp|P08581|MET_HUMAN Hepatocyte growth factor receptor OS=Homo sapiens OX=9606 GN=MET PE=1 SV=4	1	14	14	14	13.1	155.54	409480	1259200	0.325191	0.00295659	GO:0048754(BP:branching morphogenesis of an epithelial tube);GO:0007166(BP:cell surface receptor signaling pathway);GO:0001886(BP:endothelial cell morphogenesis);GO:0035635(BP:entry of bacterium into host cell);GO:0061436(BP:establishment of skin barrier);GO:0001889(BP:liver development);GO:0000165(BP:MAPK cascade);GO:0007275(BP:multicellular organism development);GO:0010507(BP:negative regulatio…	hsa:4233(MET)	hsa04015(Rap1 signaling pathway );hsa05120(Epithelial cell signaling in Helicobacter pylori infection );hsa05225(Hepatocellular carcinoma );hsa04151(PI3K-Akt signaling pathway );hsa05230(Central carbon metabolism in cancer );hsa05205(Proteoglycans in cancer );hsa04020(Calcium signaling pathway );hsa05100(Bacterial invasion of epithelial cells );hsa04520(Adherens junction );hsa05208(Chemical carci…	PlasmaMembrane	PF01437(Plexin repeat);PF01833(IPT/TIG domain);PF07714(Protein tyrosine kinase);PF01403(Sema domain)
P48643	T-complex protein 1 subunit epsilon	CCT5	FUNCTION: Component of the chaperonin-containing T-complex (TRiC), a molecular chaperone complex that assists the folding of proteins upon ATP hydrolysis (PubMed:25467444). The TRiC complex mediates the folding of WRAP53/TCAB1, thereby regulating telomere maintenance (PubMed:25467444). As part of the TRiC complex may play a role in the assembly of BBSome, a complex involved in ciliogenesis regula…	sp|P48643|TCPE_HUMAN	sp|P48643|TCPE_HUMAN T-complex protein 1 subunit epsilon OS=Homo sapiens OX=9606 GN=CCT5 PE=1 SV=1	1	9	9	9	20.1	59.67	261430	827960	0.315752	0.00211502	GO:0007339(BP:binding of sperm to zona pellucida);GO:1904851(BP:positive regulation of establishment of protein localization to telomere);GO:1904871(BP:positive regulation of protein localization to Cajal body);GO:1904874(BP:positive regulation of telomerase RNA localization to Cajal body);GO:0032212(BP:positive regulation of telomere maintenance via telomerase);GO:0006457(BP:protein folding);GO:…			Cytoplasmic	PF00118(TCP-1/cpn60 chaperonin family)
P17655	Calpain-2 catalytic subunit	CAPN2	FUNCTION: Calcium-regulated non-lysosomal thiol-protease which catalyzes limited proteolysis of substrates involved in cytoskeletal remodeling and signal transduction. Proteolytically cleaves MYOC at 'Arg-226' (PubMed:17650508). Proteolytically cleaves CPEB3 following neuronal stimulation which abolishes CPEB3 translational repressor activity, leading to translation of CPEB3 target mRNAs (By simi…	sp|P17655|CAN2_HUMAN	sp|P17655|CAN2_HUMAN Calpain-2 catalytic subunit OS=Homo sapiens OX=9606 GN=CAPN2 PE=1 SV=6	1	6	6	6	11.6	79.994	117450	375910	0.312442	0.00187178	GO:0048266(BP:behavioral response to pain);GO:0001824(BP:blastocyst development);GO:0071230(BP:cellular response to amino acid stimulus);GO:0035458(BP:cellular response to interferon-beta);GO:0071222(BP:cellular response to lipopolysaccharide);GO:0022617(BP:extracellular matrix disassembly);GO:0007565(BP:female pregnancy);GO:0007520(BP:myoblast fusion);GO:0010666(BP:positive regulation of cardiac…	hsa:824(CAPN2)	hsa04510(Focal adhesion );hsa05010(Alzheimer disease );hsa04141(Protein processing in endoplasmic reticulum );hsa05131(Shigellosis );hsa04218(Cellular senescence );hsa04217(Necroptosis );hsa04210(Apoptosis );hsa05022(Pathways of neurodegeneration - multiple diseases )	Cytoplasmic	PF00648(Calpain family cysteine protease);PF13833(EF-hand domain pair);PF01067(Calpain large subunit, domain III)
P05023	Sodium/potassium-transporting ATPase subunit alpha-1	ATP1A1	FUNCTION: This is the catalytic component of the active enzyme, which catalyzes the hydrolysis of ATP coupled with the exchange of sodium and potassium ions across the plasma membrane. This action creates the electrochemical gradient of sodium and potassium ions, providing the energy for active transport of various nutrients. {ECO:0000269|PubMed:29499166, ECO:0000269|PubMed:30388404}.	sp|P05023|AT1A1_HUMAN;sp|P13637|AT1A3_HUMAN;sp|P50993|AT1A2_HUMAN;sp|Q13733|AT1A4_HUMAN;sp|P20648|ATP4A_HUMAN;sp|P54707|AT12A_HUMAN	sp|P05023|AT1A1_HUMAN Sodium/potassium-transporting ATPase subunit alpha-1 OS=Homo sapiens OX=9606 GN=ATP1A1 PE=1 SV=1;sp|P13637|AT1A3_HUMAN Sodium/potassium-transporting ATPase subunit alpha-3 OS=Homo sapiens OX=9606 GN=ATP1A3 PE=1 SV=3;sp|P50993|AT1A2_HU	6	10	10	10	13.6	112.89	138420	443160	0.312348	0.00186522	GO:0086002(BP:cardiac muscle cell action potential involved in contraction);GO:0086064(BP:cell communication by electrical coupling involved in cardiac conduction);GO:0030007(BP:cellular potassium ion homeostasis);GO:0071260(BP:cellular response to mechanical stimulus);GO:0071383(BP:cellular response to steroid hormone stimulus);GO:0006883(BP:cellular sodium ion homeostasis);GO:0034220(BP:ion tra…	hsa:476(ATP1A1)	hsa04261(Adrenergic signaling in cardiomyocytes );hsa04972(Pancreatic secretion );hsa04970(Salivary secretion );hsa04973(Carbohydrate digestion and absorption );hsa04260(Cardiac muscle contraction );hsa04911(Insulin secretion );hsa04974(Protein digestion and absorption );hsa04918(Thyroid hormone synthesis );hsa04976(Bile secretion );hsa04964(Proximal tubule bicarbonate reclamation );hsa04971(Gast…	PlasmaMembrane	PF00689(Cation transporting ATPase, C-terminus);PF00690(Cation transporter/ATPase, N-terminus);PF00122(E1-E2 ATPase);PF13246(Cation transport ATPase (P-type))
P19022	Cadherin-2	CDH2	FUNCTION: Calcium-dependent cell adhesion protein; preferentially mediates homotypic cell-cell adhesion by dimerization with a CDH2 chain from another cell. Cadherins may thus contribute to the sorting of heterogeneous cell types. Acts as a regulator of neural stem cells quiescence by mediating anchorage of neural stem cells to ependymocytes in the adult subependymal zone: upon cleavage by MMP24,…	sp|P19022|CADH2_HUMAN	sp|P19022|CADH2_HUMAN Cadherin-2 OS=Homo sapiens OX=9606 GN=CDH2 PE=1 SV=4	1	7	7	7	10.6	99.808	90546	290660	0.311519	0.00180825	GO:0034332(BP:adherens junction organization);GO:0048514(BP:blood vessel morphogenesis);GO:0007420(BP:brain development);GO:0048854(BP:brain morphogenesis);GO:0016339(BP:calcium-dependent cell-cell adhesion via plasma membrane cell adhesion molecules);GO:0007155(BP:cell adhesion);GO:0016477(BP:cell migration);GO:0000902(BP:cell morphogenesis);GO:0098609(BP:cell-cell adhesion);GO:0044331(BP:cell-c…	hsa:1000(CDH2)	hsa05412(Arrhythmogenic right ventricular cardiomyopathy );hsa04514(Cell adhesion molecules )	Cytoplasmic;Nuclear	PF08758(Cadherin prodomain like);PF01049(Cadherin cytoplasmic region);PF00028(Cadherin domain)
Q9UBP4	Dickkopf-related protein 3	DKK3	FUNCTION: Antagonizes canonical Wnt signaling by inhibiting LRP5/6 interaction with Wnt and by forming a ternary complex with the transmembrane protein KREMEN that promotes internalization of LRP5/6. DKKs play an important role in vertebrate development, where they locally inhibit Wnt regulated processes such as antero-posterior axial patterning, limb development, somitogenesis and eye formation.…	sp|Q9UBP4|DKK3_HUMAN	sp|Q9UBP4|DKK3_HUMAN Dickkopf-related protein 3 OS=Homo sapiens OX=9606 GN=DKK3 PE=1 SV=2	1	5	5	5	20	38.39	204530	686510	0.297927	0.00106197	GO:0030325(BP:adrenal gland development);GO:0009653(BP:anatomical structure morphogenesis);GO:0032348(BP:negative regulation of aldosterone biosynthetic process);GO:1902613(BP:negative regulation of anti-Mullerian hormone signaling pathway);GO:0090090(BP:negative regulation of canonical Wnt signaling pathway);GO:2000065(BP:negative regulation of cortisol biosynthetic process);GO:0045892(BP:negati…			Extracellular	PF04706(Dickkopf N-terminal cysteine-rich region)
Q96KP4	Cytosolic non-specific dipeptidase	CNDP2	FUNCTION: Hydrolyzes a variety of dipeptides including L-carnosine but has a strong preference for Cys-Gly (PubMed:19346245). Acts as a functional tumor suppressor in gastric cancer via activation of the mitogen-activated protein kinase (MAPK) pathway. An elevated level of CNDP2 activates the p38 and JNK MAPK pathways to induce cell apoptosis, and a lower level of CNDP2 activates the ERK MAPK pat…	sp|Q96KP4|CNDP2_HUMAN	sp|Q96KP4|CNDP2_HUMAN Cytosolic non-specific dipeptidase OS=Homo sapiens OX=9606 GN=CNDP2 PE=1 SV=2	1	8	8	8	25.5	52.878	86705	295440	0.293478	0.000883039	GO:0006750(BP:glutathione biosynthetic process);GO:0005829(CC:cytosol);GO:0070062(CC:extracellular exosome);GO:0005654(CC:nucleoplasm);GO:0103046(MF:alanylglutamate dipeptidase activity);GO:0004180(MF:carboxypeptidase activity);GO:0102008(MF:cytosolic dipeptidase activity);GO:0046872(MF:metal ion binding);GO:0008237(MF:metallopeptidase activity)	hsa:55748(CNDP2)	hsa00330(Arginine and proline metabolism );hsa00410(beta-Alanine metabolism );hsa00340(Histidine metabolism )	Cytoplasmic	PF01546(Peptidase family M20/M25/M40);PF07687(Peptidase dimerisation domain)
P13500	C-C motif chemokine 2	CCL2	FUNCTION: Acts as a ligand for C-C chemokine receptor CCR2 (PubMed:9837883, PubMed:10587439, PubMed:10529171). Signals through binding and activation of CCR2 and induces a strong chemotactic response and mobilization of intracellular calcium ions (PubMed:9837883, PubMed:10587439). Exhibits a chemotactic activity for monocytes and basophils but not neutrophils or eosinophils (PubMed:8627182, PubMe…	sp|P13500|CCL2_HUMAN	sp|P13500|CCL2_HUMAN C-C motif chemokine 2 OS=Homo sapiens OX=9606 GN=CCL2 PE=1 SV=1	1	1	1	1	11.1	11.025	516790	2040100	0.253316	0.000127188	GO:0001525(BP:angiogenesis);GO:0009887(BP:animal organ morphogenesis);GO:0043615(BP:astrocyte cell migration);GO:0007155(BP:cell adhesion);GO:0007166(BP:cell surface receptor signaling pathway);GO:0019725(BP:cellular homeostasis);GO:0044344(BP:cellular response to fibroblast growth factor stimulus);GO:0071346(BP:cellular response to interferon-gamma);GO:0071347(BP:cellular response to interleukin…	hsa:6347(CCL2)	hsa04657(IL-17 signaling pathway );hsa05168(Herpes simplex virus 1 infection );hsa04060(Cytokine-cytokine receptor interaction );hsa05418(Fluid shear stress and atherosclerosis );hsa05135(Yersinia infection );hsa05144(Malaria );hsa04061(Viral protein interaction with cytokine and cytokine receptor );hsa05142(Chagas disease );hsa05164(Influenza A );hsa05163(Human cytomegalovirus infection );hsa053…	Extracellular	PF00048(Small cytokines (intecrine/chemokine), interleukin-8 like)
P20618	Proteasome subunit beta type-1	PSMB1	FUNCTION: Component of the 20S core proteasome complex involved in the proteolytic degradation of most intracellular proteins. This complex plays numerous essential roles within the cell by associating with different regulatory particles. Associated with two 19S regulatory particles, forms the 26S proteasome and thus participates in the ATP-dependent degradation of ubiquitinated proteins. The 26S…	sp|P20618|PSB1_HUMAN	sp|P20618|PSB1_HUMAN Proteasome subunit beta type-1 OS=Homo sapiens OX=9606 GN=PSMB1 PE=1 SV=2	1	3	3	3	19.9	26.489	82193	343320	0.239406	5.66835e-05	GO:0031145(BP:anaphase-promoting complex-dependent catabolic process);GO:0002479(BP:antigen processing and presentation of exogenous peptide antigen via MHC class I, TAP-dependent);GO:0038095(BP:Fc-epsilon receptor signaling pathway);GO:0070498(BP:interleukin-1-mediated signaling pathway);GO:0000165(BP:MAPK cascade);GO:0090090(BP:negative regulation of canonical Wnt signaling pathway);GO:0010972(…	hsa:5689(PSMB1)	hsa05016(Huntington disease );hsa05022(Pathways of neurodegeneration - multiple diseases );hsa05012(Parkinson disease );hsa05010(Alzheimer disease );hsa05020(Prion disease );hsa05014(Amyotrophic lateral sclerosis );hsa03050(Proteasome );hsa05017(Spinocerebellar ataxia )	Mitochondrial	PF00227(Proteasome subunit)
P10145	Interleukin-8	CXCL8	FUNCTION: IL-8 is a chemotactic factor that attracts neutrophils, basophils, and T-cells, but not monocytes. It is also involved in neutrophil activation. It is released from several cell types in response to an inflammatory stimulus. IL-8(6-77) has a 5-10-fold higher activity on neutrophil activation, IL-8(5-77) has increased activity on neutrophil activation and IL-8(7-77) has a higher affinity…	sp|P10145|IL8_HUMAN	sp|P10145|IL8_HUMAN Interleukin-8 OS=Homo sapiens OX=9606 GN=CXCL8 PE=1 SV=1	1	2	2	2	23.2	11.098	136730	601570	0.227289	2.61114e-05	GO:0001525(BP:angiogenesis);GO:0061844(BP:antimicrobial humoral immune response mediated by antimicrobial peptide);GO:0019722(BP:calcium-mediated signaling);GO:0007050(BP:cell cycle arrest);GO:0044344(BP:cellular response to fibroblast growth factor stimulus);GO:0071347(BP:cellular response to interleukin-1);GO:0071222(BP:cellular response to lipopolysaccharide);GO:0071356(BP:cellular response to…	hsa:3576(CXCL8)	hsa05133(Pertussis );hsa04657(IL-17 signaling pathway );hsa04932(Non-alcoholic fatty liver disease );hsa05202(Transcriptional misregulation in cancer );hsa05144(Malaria );hsa04622(RIG-I-like receptor signaling pathway );hsa04218(Cellular senescence );hsa04620(Toll-like receptor signaling pathway );hsa04933(AGE-RAGE signaling pathway in diabetic complications );hsa04064(NF-kappa B signaling pathwa…	Extracellular	PF00048(Small cytokines (intecrine/chemokine), interleukin-8 like)
P62249	40S ribosomal protein S16	RPS16		sp|P62249|RS16_HUMAN	sp|P62249|RS16_HUMAN 40S ribosomal protein S16 OS=Homo sapiens OX=9606 GN=RPS16 PE=1 SV=2	1	3	3	3	19.9	16.445	85662	425690	0.201231	3.76321e-06	GO:0000462(BP:maturation of SSU-rRNA from tricistronic rRNA transcript (SSU-rRNA, 5.8S rRNA, LSU-rRNA));GO:0000184(BP:nuclear-transcribed mRNA catabolic process, nonsense-mediated decay);GO:0042274(BP:ribosomal small subunit biogenesis);GO:0006364(BP:rRNA processing);GO:0006614(BP:SRP-dependent cotranslational protein targeting to membrane);GO:0006412(BP:translation);GO:0006413(BP:translational i…	hsa:6217(RPS16)	hsa03010(Ribosome );hsa05171(Coronavirus disease - COVID-19 )	Cytoplasmic	PF00380(Ribosomal protein S9/S16)
P36578	60S ribosomal protein L4	RPL4		sp|P36578|RL4_HUMAN	sp|P36578|RL4_HUMAN 60S ribosomal protein L4 OS=Homo sapiens OX=9606 GN=RPL4 PE=1 SV=5	1	5	5	5	17.1	47.697	68945	355770	0.193791	1.99721e-06	GO:0000184(BP:nuclear-transcribed mRNA catabolic process, nonsense-mediated decay);GO:0006614(BP:SRP-dependent cotranslational protein targeting to membrane);GO:0006412(BP:translation);GO:0006413(BP:translational initiation);GO:0019083(BP:viral transcription);GO:0005737(CC:cytoplasm);GO:0005829(CC:cytosol);GO:0022625(CC:cytosolic large ribosomal subunit);GO:0070062(CC:extracellular exosome);GO:00…	hsa:6124(RPL4)	hsa05171(Coronavirus disease - COVID-19 );hsa03010(Ribosome )	Mitochondrial;Nuclear	PF14374(60S ribosomal protein L4 C-terminal domain);PF00573(Ribosomal protein L4/L1 family)
P48739	Phosphatidylinositol transfer protein beta isoform	PITPNB	FUNCTION: Catalyzes the transfer of PtdIns and phosphatidylcholine between membranes.	sp|P48739|PIPNB_HUMAN	sp|P48739|PIPNB_HUMAN Phosphatidylinositol transfer protein beta isoform OS=Homo sapiens OX=9606 GN=PITPNB PE=1 SV=2	1	6	6	5	24.7	31.54	73658	421110	0.174914	3.28313e-07	GO:0006629(BP:lipid metabolic process);GO:0006997(BP:nucleus organization);GO:0015914(BP:phospholipid transport);GO:0006890(BP:retrograde vesicle-mediated transport, Golgi to ER);GO:0005737(CC:cytoplasm);GO:0005789(CC:endoplasmic reticulum membrane);GO:0000139(CC:Golgi membrane);GO:0031210(MF:phosphatidylcholine binding);GO:0008525(MF:phosphatidylcholine transporter activity);GO:0035091(MF:phosph…			Cytoplasmic	PF02121(Phosphatidylinositol transfer protein)
P61086	Ubiquitin-conjugating enzyme E2 K	UBE2K	FUNCTION: Accepts ubiquitin from the E1 complex and catalyzes its covalent attachment to other proteins. In vitro, in the presence or in the absence of BRCA1-BARD1 E3 ubiquitin-protein ligase complex, catalyzes the synthesis of 'Lys-48'-linked polyubiquitin chains. Does not transfer ubiquitin directly to but elongates monoubiquitinated substrate protein. Mediates the selective degradation of shor…	sp|P61086|UBE2K_HUMAN	sp|P61086|UBE2K_HUMAN Ubiquitin-conjugating enzyme E2 K OS=Homo sapiens OX=9606 GN=UBE2K PE=1 SV=3	1	2	2	2	13.5	22.406	54895	326770	0.167993	1.55967e-07	GO:0035458(BP:cellular response to interferon-beta);GO:0010994(BP:free ubiquitin chain polymerization);GO:0070059(BP:intrinsic apoptotic signaling pathway in response to endoplasmic reticulum stress);GO:0010800(BP:positive regulation of peptidyl-threonine phosphorylation);GO:1903265(BP:positive regulation of tumor necrosis factor-mediated signaling pathway);GO:0060340(BP:positive regulation of ty…	hsa:3093(UBE2K)	hsa04120(Ubiquitin mediated proteolysis )	Cytoplasmic	PF00627(UBA/TS-N domain);PF00179(Ubiquitin-conjugating enzyme)
Q14019	Coactosin-like protein	COTL1	FUNCTION: Binds to F-actin in a calcium-independent manner. Has no direct effect on actin depolymerization. Acts as a chaperone for ALOX5 (5LO), influencing both its stability and activity in leukotrienes synthesis. {ECO:0000269|PubMed:11583571, ECO:0000269|PubMed:19807693}.	sp|Q14019|COTL1_HUMAN	sp|Q14019|COTL1_HUMAN Coactosin-like protein OS=Homo sapiens OX=9606 GN=COTL1 PE=1 SV=3	1	3	3	3	38	15.945	95590	585190	0.163349	9.20005e-08	GO:0050832(BP:defense response to fungus);GO:0043312(BP:neutrophil degranulation);GO:0030833(BP:regulation of actin filament polymerization);GO:0030864(CC:cortical actin cytoskeleton);GO:0005829(CC:cytosol);GO:0070062(CC:extracellular exosome);GO:0005576(CC:extracellular region);GO:1904813(CC:ficolin-1-rich granule lumen);GO:0005634(CC:nucleus);GO:0005886(CC:plasma membrane);GO:0034774(CC:secreto…			Cytoplasmic	PF00241(Cofilin/tropomyosin-type actin-binding protein)
O00743	Serine/threonine-protein phosphatase 6 catalytic subunit	PPP6C	FUNCTION: Catalytic subunit of protein phosphatase 6 (PP6) (PubMed:17079228, PubMed:29053956). PP6 is a component of a signaling pathway regulating cell cycle progression in response to IL2 receptor stimulation (PubMed:10227379). N-terminal domain restricts G1 to S phase progression in cancer cells, in part through control of cyclin D1 (PubMed:17568194). During mitosis, regulates spindle position…	sp|O00743|PPP6_HUMAN	sp|O00743|PPP6_HUMAN Serine/threonine-protein phosphatase 6 catalytic subunit OS=Homo sapiens OX=9606 GN=PPP6C PE=1 SV=1	1	1	1	1	3.9	35.144	2855.6	19242	0.148405	0.0421528	GO:0048208(BP:COPII vesicle coating);GO:0000082(BP:G1/S transition of mitotic cell cycle);GO:0045087(BP:innate immune response);GO:0006470(BP:protein dephosphorylation);GO:0005829(CC:cytosol);GO:0000139(CC:Golgi membrane);GO:0005739(CC:mitochondrion);GO:0046872(MF:metal ion binding);GO:0004722(MF:protein serine/threonine phosphatase activity)			Cytoplasmic	PF00149(Calcineurin-like phosphoesterase)
O60687	Sushi repeat-containing protein SRPX2	SRPX2	FUNCTION: Acts as a ligand for the urokinase plasminogen activator surface receptor. Plays a role in angiogenesis by inducing endothelial cell migration and the formation of vascular network (cords). Involved in cellular migration and adhesion. Increases the phosphorylation levels of FAK. Interacts with and increases the mitogenic activity of HGF. Promotes synapse formation. May have a role in th…	sp|O60687|SRPX2_HUMAN	sp|O60687|SRPX2_HUMAN Sushi repeat-containing protein SRPX2 OS=Homo sapiens OX=9606 GN=SRPX2 PE=1 SV=1	1	4	4	4	13.3	52.971	34040	244690	0.139115	0.03416	GO:0001525(BP:angiogenesis);GO:0048870(BP:cell motility);GO:0098609(BP:cell-cell adhesion);GO:0090050(BP:positive regulation of cell migration involved in sprouting angiogenesis);GO:0051965(BP:positive regulation of synapse assembly);GO:0042325(BP:regulation of phosphorylation);GO:0071625(BP:vocalization behavior);GO:0009986(CC:cell surface);GO:0062023(CC:collagen-containing extracellular matrix)…			Extracellular	PF00084(Sushi repeat (SCR repeat));PF13778(Domain of unknown function (DUF4174));PF02494(HYR domain)
O60763	General vesicular transport factor p115	USO1	FUNCTION: General vesicular transport factor required for intercisternal transport in the Golgi stack; it is required for transcytotic fusion and/or subsequent binding of the vesicles to the target membrane. May well act as a vesicular anchor by interacting with the target membrane and holding the vesicular and target membranes in proximity. {ECO:0000250|UniProtKB:P41542}.	sp|O60763|USO1_HUMAN	sp|O60763|USO1_HUMAN General vesicular transport factor p115 OS=Homo sapiens OX=9606 GN=USO1 PE=1 SV=2	1	6	6	6	9.6	107.89	20121	145310	0.138469	0.0336387	GO:0048208(BP:COPII vesicle coating);GO:0006888(BP:ER to Golgi vesicle-mediated transport);GO:0007030(BP:Golgi organization);GO:0048211(BP:Golgi vesicle docking);GO:0006886(BP:intracellular protein transport);GO:0061025(BP:membrane fusion);GO:1900076(BP:regulation of cellular response to insulin stimulus);GO:0032252(BP:secretory granule localization);GO:0007264(BP:small GTPase mediated signal tra…			Cytoplasmic	PF04869(Uso1 / p115 like vesicle tethering protein, head region);PF04871(Uso1 / p115 like vesicle tethering protein, C terminal region)
O14936	Peripheral plasma membrane protein CASK	CASK	FUNCTION: Multidomain scaffolding protein with a role in synaptic transmembrane protein anchoring and ion channel trafficking. Contributes to neural development and regulation of gene expression via interaction with the transcription factor TBR1. Binds to cell-surface proteins, including amyloid precursor protein, neurexins and syndecans. May mediate a link between the extracellular matrix and th…	sp|O14936|CSKP_HUMAN	sp|O14936|CSKP_HUMAN Peripheral plasma membrane protein CASK OS=Homo sapiens OX=9606 GN=CASK PE=1 SV=3	1	1	1	1	1.7	105.12	1409.1	10615	0.132746	0.0292096	GO:0070509(BP:calcium ion import);GO:0007155(BP:cell adhesion);GO:0001953(BP:negative regulation of cell-matrix adhesion);GO:0090288(BP:negative regulation of cellular response to growth factor stimulus);GO:0010839(BP:negative regulation of keratinocyte proliferation);GO:0061045(BP:negative regulation of wound healing);GO:0007269(BP:neurotransmitter secretion);GO:0090280(BP:positive regulation of…			Cytoplasmic;Nuclear	PF02828(L27 domain);PF07653(Variant SH3 domain);PF00595(PDZ domain (Also known as DHR or GLGF));PF00625(Guanylate kinase);PF00069(Protein kinase domain)
P27824	Calnexin	CANX	FUNCTION: Calcium-binding protein that interacts with newly synthesized glycoproteins in the endoplasmic reticulum. It may act in assisting protein assembly and/or in the retention within the ER of unassembled protein subunits. It seems to play a major role in the quality control apparatus of the ER by the retention of incorrectly folded proteins. Associated with partial T-cell antigen receptor c…	sp|P27824|CALX_HUMAN	sp|P27824|CALX_HUMAN Calnexin OS=Homo sapiens OX=9606 GN=CANX PE=1 SV=2	1	4	4	4	9	67.567	19952	156280	0.127668	0.0255728	GO:0007568(BP:aging);GO:0019886(BP:antigen processing and presentation of exogenous peptide antigen via MHC class II);GO:0002474(BP:antigen processing and presentation of peptide antigen via MHC class I);GO:0072583(BP:clathrin-dependent endocytosis);GO:0030968(BP:endoplasmic reticulum unfolded protein response);GO:0070106(BP:interleukin-27-mediated signaling pathway);GO:0070757(BP:interleukin-35-…	hsa:821(CANX)	hsa04918(Thyroid hormone synthesis );hsa05166(Human T-cell leukemia virus 1 infection );hsa04612(Antigen processing and presentation );hsa04141(Protein processing in endoplasmic reticulum );hsa04145(Phagosome )	ER	PF00262(Calreticulin family)
P24821	Tenascin	TNC	FUNCTION: Extracellular matrix protein implicated in guidance of migrating neurons as well as axons during development, synaptic plasticity as well as neuronal regeneration. Promotes neurite outgrowth from cortical neurons grown on a monolayer of astrocytes. Ligand for integrins alpha-8/beta-1, alpha-9/beta-1, alpha-V/beta-3 and alpha-V/beta-6. In tumors, stimulates angiogenesis by elongation, mi…	sp|P24821|TENA_HUMAN	sp|P24821|TENA_HUMAN Tenascin OS=Homo sapiens OX=9606 GN=TNC PE=1 SV=3	1	1	1	1	0.7	240.85	1731.3	13651	0.126826	0.0249961	GO:0060447(BP:bud outgrowth involved in lung branching);GO:0007155(BP:cell adhesion);GO:0044267(BP:cellular protein metabolic process);GO:0071799(BP:cellular response to prostaglandin D stimulus);GO:0071300(BP:cellular response to retinoic acid);GO:0071305(BP:cellular response to vitamin D);GO:0030198(BP:extracellular matrix organization);GO:0060739(BP:mesenchymal-epithelial cell signaling involv…	hsa:3371(TNC)	hsa04151(PI3K-Akt signaling pathway );hsa04510(Focal adhesion );hsa05165(Human papillomavirus infection );hsa04512(ECM-receptor interaction );hsa05206(MicroRNAs in cancer )	Extracellular;Nuclear	PF00147(Fibrinogen beta and gamma chains, C-terminal globular domain);PF07974(EGF-like domain);PF00041(Fibronectin type III domain)
Q5VW32	BRO1 domain-containing protein BROX	BROX		sp|Q5VW32|BROX_HUMAN	sp|Q5VW32|BROX_HUMAN BRO1 domain-containing protein BROX OS=Homo sapiens OX=9606 GN=BROX PE=1 SV=1	1	2	2	2	7.5	46.476	13717	120170	0.114147	0.0172249	GO:0070062(CC:extracellular exosome);GO:0016020(CC:membrane)			Cytoplasmic;Mitochondrial	PF03097(BRO1-like domain)
Q96DB5	Regulator of microtubule dynamics protein 1	RMDN1		sp|Q96DB5|RMD1_HUMAN	sp|Q96DB5|RMD1_HUMAN Regulator of microtubule dynamics protein 1 OS=Homo sapiens OX=9606 GN=RMDN1 PE=1 SV=1	1	3	3	3	12.4	35.808	12203	113050	0.107943	0.0140353	GO:0005737(CC:cytoplasm);GO:0005874(CC:microtubule);GO:0000922(CC:spindle pole)			Mitochondrial
P39023	60S ribosomal protein L3	RPL3	FUNCTION: The L3 protein is a component of the large subunit of cytoplasmic ribosomes. {ECO:0000305|PubMed:12962325}.	sp|P39023|RL3_HUMAN	sp|P39023|RL3_HUMAN 60S ribosomal protein L3 OS=Homo sapiens OX=9606 GN=RPL3 PE=1 SV=2	1	2	2	2	5.2	46.108	10689	101890	0.104907	0.0126174	GO:0071353(BP:cellular response to interleukin-4);GO:0000184(BP:nuclear-transcribed mRNA catabolic process, nonsense-mediated decay);GO:0000027(BP:ribosomal large subunit assembly);GO:0006614(BP:SRP-dependent cotranslational protein targeting to membrane);GO:0006412(BP:translation);GO:0006413(BP:translational initiation);GO:0019083(BP:viral transcription);GO:0005737(CC:cytoplasm);GO:0005829(CC:cy…	hsa:6122(RPL3)	hsa05171(Coronavirus disease - COVID-19 );hsa03010(Ribosome )	Cytoplasmic	PF00297(Ribosomal protein L3)
P08243	Asparagine synthetase [glutamine-hydrolyzing]	ASNS		sp|P08243|ASNS_HUMAN	sp|P08243|ASNS_HUMAN Asparagine synthetase [glutamine-hydrolyzing] OS=Homo sapiens OX=9606 GN=ASNS PE=1 SV=4	1	2	2	2	4.1	64.369	3638.4	34765	0.104657	0.0125047	GO:0006529(BP:asparagine biosynthetic process);GO:0008652(BP:cellular amino acid biosynthetic process);GO:0042149(BP:cellular response to glucose starvation);GO:0032870(BP:cellular response to hormone stimulus);GO:0006541(BP:glutamine metabolic process);GO:0070981(BP:L-asparagine biosynthetic process);GO:0001889(BP:liver development);GO:0043066(BP:negative regulation of apoptotic process);GO:0036…	hsa:440(ASNS)	hsa00250(Alanine, aspartate and glutamate metabolism )	Cytoplasmic	PF00733(Asparagine synthase);PF13537(Glutamine amidotransferase domain)
P35613	Basigin	BSG	FUNCTION: Plays an important role in targeting the monocarboxylate transporters SLC16A1, SLC16A3, SLC16A8, SLC16A11 and SLC16A12 to the plasma membrane (PubMed:21778275). Plays pivotal roles in spermatogenesis, embryo implantation, neural network formation and tumor progression. Stimulates adjacent fibroblasts to produce matrix metalloproteinases (MMPS). Seems to be a receptor for oligomannosidic…	sp|P35613|BASI_HUMAN	sp|P35613|BASI_HUMAN Basigin OS=Homo sapiens OX=9606 GN=BSG PE=1 SV=2	1	2	2	2	8.8	42.2	7408.5	71918	0.103013	0.0117797	GO:0007411(BP:axon guidance);GO:0007166(BP:cell surface receptor signaling pathway);GO:0046697(BP:decidualization);GO:0070593(BP:dendrite self-avoidance);GO:0007566(BP:embryo implantation);GO:0022617(BP:extracellular matrix disassembly);GO:0030198(BP:extracellular matrix organization);GO:0007156(BP:homophilic cell adhesion via plasma membrane adhesion molecules);GO:0050900(BP:leukocyte migration)…			Extracellular	PF13927(Immunoglobulin domain)
Q9Y316	Protein MEMO1	MEMO1	FUNCTION: May control cell migration by relaying extracellular chemotactic signals to the microtubule cytoskeleton. Mediator of ERBB2 signaling. The MEMO1-RHOA-DIAPH1 signaling pathway plays an important role in ERBB2-dependent stabilization of microtubules at the cell cortex. It controls the localization of APC and CLASP2 to the cell membrane, via the regulation of GSK3B activity. In turn, membr…	sp|Q9Y316|MEMO1_HUMAN	sp|Q9Y316|MEMO1_HUMAN Protein MEMO1 OS=Homo sapiens OX=9606 GN=MEMO1 PE=1 SV=1	1	3	3	3	12.8	33.733	7136.9	72806	0.0980263	0.00974288	GO:2000145(BP:regulation of cell motility);GO:0032886(BP:regulation of microtubule-based process);GO:0005829(CC:cytosol);GO:0005634(CC:nucleus)			Extracellular;PlasmaMembrane;Nuclear	PF01875(Memo-like protein)
O95274	Ly6/PLAUR domain-containing protein 3	LYPD3	FUNCTION: Supports cell migration. May be involved in urothelial cell-matrix interactions. May be involved in tumor progression. {ECO:0000269|PubMed:11179665, ECO:0000269|PubMed:11245483, ECO:0000269|PubMed:12592373, ECO:0000269|PubMed:15012588}.	sp|O95274|LYPD3_HUMAN	sp|O95274|LYPD3_HUMAN Ly6/PLAUR domain-containing protein 3 OS=Homo sapiens OX=9606 GN=LYPD3 PE=1 SV=2	1	2	2	2	8.4	35.97	4114.6	43591	0.094391	0.00840883	GO:0007160(BP:cell-matrix adhesion);GO:0046658(CC:anchored component of plasma membrane);GO:0005576(CC:extracellular region);GO:0005615(CC:extracellular space);GO:0016021(CC:integral component of membrane);GO:0005886(CC:plasma membrane);GO:0043236(MF:laminin binding)			Extracellular	PF00021(u-PAR/Ly-6 domain)
P49419	Alpha-aminoadipic semialdehyde dehydrogenase	ALDH7A1	FUNCTION: Multifunctional enzyme mediating important protective effects. Metabolizes betaine aldehyde to betaine, an important cellular osmolyte and methyl donor. Protects cells from oxidative stress by metabolizing a number of lipid peroxidation-derived aldehydes. Involved in lysine catabolism. {ECO:0000269|PubMed:16491085, ECO:0000269|PubMed:20207735}.	sp|P49419|AL7A1_HUMAN	sp|P49419|AL7A1_HUMAN Alpha-aminoadipic semialdehyde dehydrogenase OS=Homo sapiens OX=9606 GN=ALDH7A1 PE=1 SV=5	1	1	1	1	2.2	58.486	1615.5	17565	0.0919727	0.00758973	GO:0006081(BP:cellular aldehyde metabolic process);GO:0042426(BP:choline catabolic process);GO:0019285(BP:glycine betaine biosynthetic process from choline);GO:0006554(BP:lysine catabolic process);GO:0007605(BP:sensory perception of sound);GO:0005829(CC:cytosol);GO:0070062(CC:extracellular exosome);GO:0005759(CC:mitochondrial matrix);GO:0005739(CC:mitochondrion);GO:0005634(CC:nucleus);GO:0004029(…	hsa:501(ALDH7A1)	hsa00260(Glycine, serine and threonine metabolism );hsa00380(Tryptophan metabolism );hsa00310(Lysine degradation );hsa00053(Ascorbate and aldarate metabolism );hsa00010(Glycolysis / Gluconeogenesis );hsa00340(Histidine metabolism );hsa00330(Arginine and proline metabolism );hsa00561(Glycerolipid metabolism );hsa00071(Fatty acid degradation );hsa00410(beta-Alanine metabolism );hsa04936(Alcoholic l…	Mitochondrial	PF00171(Aldehyde dehydrogenase family)
Q9NPH3	Interleukin-1 receptor accessory protein	IL1RAP	FUNCTION: Coreceptor for IL1RL2 in the IL-36 signaling system (By similarity). Coreceptor with IL1R1 in the IL-1 signaling system. Associates with IL1R1 bound to IL1B to form the high affinity interleukin-1 receptor complex which mediates interleukin-1-dependent activation of NF-kappa-B and other pathways. Signaling involves the recruitment of adapter molecules such as TOLLIP, MYD88, and IRAK1 or…	sp|Q9NPH3|IL1AP_HUMAN	sp|Q9NPH3|IL1AP_HUMAN Interleukin-1 receptor accessory protein OS=Homo sapiens OX=9606 GN=IL1RAP PE=1 SV=2	1	2	2	2	3.5	65.418	7398	83414	0.0886901	0.00656298	GO:0019221(BP:cytokine-mediated signaling pathway);GO:0006955(BP:immune response);GO:0006954(BP:inflammatory response);GO:0045087(BP:innate immune response);GO:0070498(BP:interleukin-1-mediated signaling pathway);GO:0042094(BP:interleukin-2 biosynthetic process);GO:0038172(BP:interleukin-33-mediated signaling pathway);GO:0072602(BP:interleukin-4 secretion);GO:0032736(BP:positive regulation of int…	hsa:3556(IL1RAP)	hsa04060(Cytokine-cytokine receptor interaction );hsa04750(Inflammatory mediator regulation of TRP channels );hsa04010(MAPK signaling pathway );hsa04659(Th17 cell differentiation )	PlasmaMembrane	PF01582(TIR domain);PF13927(Immunoglobulin domain)
P50579	Methionine aminopeptidase 2	METAP2	FUNCTION: Cotranslationally removes the N-terminal methionine from nascent proteins. The N-terminal methionine is often cleaved when the second residue in the primary sequence is small and uncharged (Met-Ala-, Cys, Gly, Pro, Ser, Thr, or Val). The catalytic activity of human METAP2 toward Met-Val peptides is consistently two orders of magnitude higher than that of METAP1, suggesting that it is re…	sp|P50579|MAP2_HUMAN	sp|P50579|MAP2_HUMAN Methionine aminopeptidase 2 OS=Homo sapiens OX=9606 GN=METAP2 PE=1 SV=1	1	2	2	2	5	52.891	2182.8	26318	0.0829394	0.00499113	GO:0031365(BP:N-terminal protein amino acid modification);GO:0018206(BP:peptidyl-methionine modification);GO:0070084(BP:protein initiator methionine removal);GO:0016485(BP:protein processing);GO:0022400(BP:regulation of rhodopsin mediated signaling pathway);GO:0005737(CC:cytoplasm);GO:0005829(CC:cytosol);GO:0005886(CC:plasma membrane);GO:0004177(MF:aminopeptidase activity);GO:0046872(MF:metal ion…			Nuclear	PF00557(Metallopeptidase family M24)
Q96CX2	BTB/POZ domain-containing protein KCTD12	KCTD12	FUNCTION: Auxiliary subunit of GABA-B receptors that determine the pharmacology and kinetics of the receptor response. Increases agonist potency and markedly alter the G-protein signaling of the receptors by accelerating onset and promoting desensitization (By similarity). {ECO:0000250}.	sp|Q96CX2|KCD12_HUMAN;sp|Q68DU8|KCD16_HUMAN;sp|Q6ZWB6|KCTD8_HUMAN	sp|Q96CX2|KCD12_HUMAN BTB/POZ domain-containing protein KCTD12 OS=Homo sapiens OX=9606 GN=KCTD12 PE=1 SV=1	3	5	5	5	19.4	35.7	21548	264040	0.0816088	0.00466697	GO:0051260(BP:protein homooligomerization);GO:0042995(CC:cell projection);GO:0045211(CC:postsynaptic membrane);GO:0042734(CC:presynaptic membrane);GO:0042802(MF:identical protein binding);GO:0003723(MF:RNA binding)			Nuclear	PF02214(BTB/POZ domain)
P49756	RNA-binding protein 25	RBM25	FUNCTION: RNA-binding protein that acts as a regulator of alternative pre-mRNA splicing. Involved in apoptotic cell death through the regulation of the apoptotic factor BCL2L1 isoform expression. Modulates the ratio of proapoptotic BCL2L1 isoform S to antiapoptotic BCL2L1 isoform L mRNA expression. When overexpressed, stimulates proapoptotic BCL2L1 isoform S 5'-splice site (5'-ss) selection, wher…	sp|P49756|RBM25_HUMAN	sp|P49756|RBM25_HUMAN RNA-binding protein 25 OS=Homo sapiens OX=9606 GN=RBM25 PE=1 SV=3	1	1	1	1	2.1	100.18	1385.8	17192	0.0806073	0.00443242	GO:0006397(BP:mRNA processing);GO:0000381(BP:regulation of alternative mRNA splicing, via spliceosome);GO:0042981(BP:regulation of apoptotic process);GO:0008380(BP:RNA splicing);GO:0005737(CC:cytoplasm);GO:0016607(CC:nuclear speck);GO:0003729(MF:mRNA binding);GO:0003723(MF:RNA binding)	hsa:58517(RBM25)	hsa03040(Spliceosome )	Nuclear	PF00076(RNA recognition motif. (a.k.a. RRM, RBD, or RNP domain));PF01480(PWI domain)
O43390	Heterogeneous nuclear ribonucleoprotein R	HNRNPR	FUNCTION: Component of ribonucleosomes, which are complexes of at least 20 other different heterogeneous nuclear ribonucleoproteins (hnRNP). hnRNP play an important role in processing of precursor mRNA in the nucleus.	sp|O43390|HNRPR_HUMAN	sp|O43390|HNRPR_HUMAN Heterogeneous nuclear ribonucleoprotein R OS=Homo sapiens OX=9606 GN=HNRNPR PE=1 SV=1	1	6	5	5	12.5	70.942	24517	326860	0.0750076	0.00326519	GO:0007623(BP:circadian rhythm);GO:0061157(BP:mRNA destabilization);GO:0006397(BP:mRNA processing);GO:0000398(BP:mRNA splicing, via spliceosome);GO:0043086(BP:negative regulation of catalytic activity);GO:0016070(BP:RNA metabolic process);GO:0043679(CC:axon terminus);GO:0071013(CC:catalytic step 2 spliceosome);GO:0030425(CC:dendrite);GO:0005783(CC:endoplasmic reticulum);GO:0030426(CC:growth cone)…			Nuclear	PF00076(RNA recognition motif. (a.k.a. RRM, RBD, or RNP domain))
Q9NZ08	Endoplasmic reticulum aminopeptidase 1	ERAP1	FUNCTION: Aminopeptidase that plays a central role in peptide trimming, a step required for the generation of most HLA class I-binding peptides. Peptide trimming is essential to customize longer precursor peptides to fit them to the correct length required for presentation on MHC class I molecules. Strongly prefers substrates 9-16 residues long. Rapidly degrades 13-mer to a 9-mer and then stops. …	sp|Q9NZ08|ERAP1_HUMAN	sp|Q9NZ08|ERAP1_HUMAN Endoplasmic reticulum aminopeptidase 1 OS=Homo sapiens OX=9606 GN=ERAP1 PE=1 SV=3	1	4	4	4	6.2	107.23	15849	216400	0.0732394	0.00294516	GO:0002250(BP:adaptive immune response);GO:0001525(BP:angiogenesis);GO:0019885(BP:antigen processing and presentation of endogenous peptide antigen via MHC class I);GO:0002474(BP:antigen processing and presentation of peptide antigen via MHC class I);GO:0045444(BP:fat cell differentiation);GO:0006509(BP:membrane protein ectodomain proteolysis);GO:0043171(BP:peptide catabolic process);GO:0045766(B…			PlasmaMembrane	PF01433(Peptidase family M1 domain);PF11838(ERAP1-like C-terminal domain)
O60220	Mitochondrial import inner membrane translocase subunit Tim8 A	TIMM8A	FUNCTION: Mitochondrial intermembrane chaperone that participates in the import and insertion of some multi-pass transmembrane proteins into the mitochondrial inner membrane. Also required for the transfer of beta-barrel precursors from the TOM complex to the sorting and assembly machinery (SAM complex) of the outer membrane. Acts as a chaperone-like protein that protects the hydrophobic precurso…	sp|O60220|TIM8A_HUMAN	sp|O60220|TIM8A_HUMAN Mitochondrial import inner membrane translocase subunit Tim8 A OS=Homo sapiens OX=9606 GN=TIMM8A PE=1 SV=1	1	2	2	2	22.7	10.998	4164.3	57275	0.0727071	0.00285319	GO:0072321(BP:chaperone-mediated protein transport);GO:0007399(BP:nervous system development);GO:0005743(CC:mitochondrial inner membrane);GO:0005758(CC:mitochondrial intermembrane space);GO:0005739(CC:mitochondrion);GO:0046872(MF:metal ion binding)			Nuclear	PF02953(Tim10/DDP family zinc finger)
O43660	Pleiotropic regulator 1	PLRG1	FUNCTION: Involved in pre-mRNA splicing as component of the spliceosome (PubMed:28502770, PubMed:28076346). Component of the PRP19-CDC5L complex that forms an integral part of the spliceosome and is required for activating pre-mRNA splicing (PubMed:11101529, PubMed:11544257). {ECO:0000269|PubMed:11101529, ECO:0000269|PubMed:11544257, ECO:0000269|PubMed:28076346, ECO:0000269|PubMed:28502770}.	sp|O43660|PLRG1_HUMAN	sp|O43660|PLRG1_HUMAN Pleiotropic regulator 1 OS=Homo sapiens OX=9606 GN=PLRG1 PE=1 SV=1	1	1	1	1	3.5	57.193	995.16	13743	0.0724121	0.00280308	GO:0000398(BP:mRNA splicing, via spliceosome);GO:1900087(BP:positive regulation of G1/S transition of mitotic cell cycle);GO:0034504(BP:protein localization to nucleus);GO:0071013(CC:catalytic step 2 spliceosome);GO:0080008(CC:Cul4-RING E3 ubiquitin ligase complex);GO:0001650(CC:fibrillar center);GO:0031965(CC:nuclear membrane);GO:0016607(CC:nuclear speck);GO:0005654(CC:nucleoplasm);GO:0005634(CC…	hsa:5356(PLRG1)	hsa03040(Spliceosome )	Extracellular;Mitochondrial;Nuclear	PF00400(WD domain, G-beta repeat)
Q13835	Plakophilin-1	PKP1	FUNCTION: Seems to play a role in junctional plaques. Contributes to epidermal morphogenesis. {ECO:0000269|PubMed:9326952}.	sp|Q13835|PKP1_HUMAN	sp|Q13835|PKP1_HUMAN Plakophilin-1 OS=Homo sapiens OX=9606 GN=PKP1 PE=1 SV=2	1	1	1	1	2	82.86	1148	16474	0.0696856	0.00236807	GO:0007155(BP:cell adhesion);GO:0098609(BP:cell-cell adhesion);GO:0007043(BP:cell-cell junction assembly);GO:0070268(BP:cornification);GO:0045110(BP:intermediate filament bundle assembly);GO:0031424(BP:keratinization);GO:1902373(BP:negative regulation of mRNA catabolic process);GO:0043312(BP:neutrophil degranulation);GO:0010628(BP:positive regulation of gene expression);GO:0007165(BP:signal trans…			Nuclear	PF00514(Armadillo/beta-catenin-like repeat)
Q13509	Tubulin beta-3 chain	TUBB3	FUNCTION: Tubulin is the major constituent of microtubules. It binds two moles of GTP, one at an exchangeable site on the beta chain and one at a non-exchangeable site on the alpha chain. TUBB3 plays a critical role in proper axon guidance and mantainance. Binding of NTN1/Netrin-1 to its receptor UNC5C might cause dissociation of UNC5C from polymerized TUBB3 in microtubules and thereby lead to in…	sp|Q13509|TBB3_HUMAN	sp|Q13509|TBB3_HUMAN Tubulin beta-3 chain OS=Homo sapiens OX=9606 GN=TUBB3 PE=1 SV=2	1	9	2	2	28.7	50.432	3037.2	44495	0.0682594	0.0021602	GO:0007411(BP:axon guidance);GO:1990791(BP:dorsal root ganglion development);GO:0000226(BP:microtubule cytoskeleton organization);GO:0007017(BP:microtubule-based process);GO:0000278(BP:mitotic cell cycle);GO:0030182(BP:neuron differentiation);GO:0030424(CC:axon);GO:0005737(CC:cytoplasm);GO:0030425(CC:dendrite);GO:0070062(CC:extracellular exosome);GO:0030175(CC:filopodium);GO:0030426(CC:growth con…	hsa:10381(TUBB3)	hsa05130(Pathogenic Escherichia coli infection );hsa05132(Salmonella infection );hsa04145(Phagosome );hsa05022(Pathways of neurodegeneration - multiple diseases );hsa05020(Prion disease );hsa04540(Gap junction );hsa05012(Parkinson disease );hsa05016(Huntington disease );hsa05010(Alzheimer disease );hsa05014(Amyotrophic lateral sclerosis )	Cytoplasmic	PF03953(Tubulin C-terminal domain);PF00091(Tubulin/FtsZ family, GTPase domain)
Q9NPR2	Semaphorin-4B	SEMA4B	FUNCTION: Inhibits axonal extension by providing local signals to specify territories inaccessible for growing axons. {ECO:0000250}.	sp|Q9NPR2|SEM4B_HUMAN	sp|Q9NPR2|SEM4B_HUMAN Semaphorin-4B OS=Homo sapiens OX=9606 GN=SEMA4B PE=1 SV=4	1	4	4	4	6.8	92.765	3991	64542	0.0618357	0.00137894	GO:0050919(BP:negative chemotaxis);GO:0048843(BP:negative regulation of axon extension involved in axon guidance);GO:0001755(BP:neural crest cell migration);GO:0030335(BP:positive regulation of cell migration);GO:0071526(BP:semaphorin-plexin signaling pathway);GO:0005615(CC:extracellular space);GO:0005887(CC:integral component of plasma membrane);GO:0005886(CC:plasma membrane);GO:0045202(CC:synap…	hsa:10509(SEMA4B)	hsa04360(Axon guidance )	Extracellular;PlasmaMembrane	PF01403(Sema domain);PF01437(Plexin repeat)
Q8NBJ7	Inactive C-alpha-formylglycine-generating enzyme 2	SUMF2	FUNCTION: Lacks formylglycine generating activity and is unable to convert newly synthesized inactive sulfatases to their active form. Inhibits the activation of sulfatases by SUMF1. {ECO:0000269|PubMed:12757706, ECO:0000269|PubMed:15708861, ECO:0000269|PubMed:15962010}.	sp|Q8NBJ7|SUMF2_HUMAN	sp|Q8NBJ7|SUMF2_HUMAN Inactive C-alpha-formylglycine-generating enzyme 2 OS=Homo sapiens OX=9606 GN=SUMF2 PE=1 SV=2	1	3	3	3	13	33.843	5324.7	86278	0.0617156	0.0013666	GO:0006687(BP:glycosphingolipid metabolic process);GO:0043687(BP:post-translational protein modification);GO:0005783(CC:endoplasmic reticulum);GO:0005788(CC:endoplasmic reticulum lumen);GO:0046872(MF:metal ion binding)			Mitochondrial	PF03781(Sulfatase-modifying factor enzyme 1)
Q9H7Z7	Prostaglandin E synthase 2	PTGES2	FUNCTION: Isomerase that catalyzes the conversion of PGH2 into the more stable prostaglandin E2 (PGE2). {ECO:0000269|PubMed:12804604, ECO:0000269|PubMed:18198127}.	sp|Q9H7Z7|PGES2_HUMAN	sp|Q9H7Z7|PGES2_HUMAN Prostaglandin E synthase 2 OS=Homo sapiens OX=9606 GN=PTGES2 PE=1 SV=1	1	1	1	1	2.4	41.943	652.22	10729	0.0607904	0.0012741	GO:0045454(BP:cell redox homeostasis);GO:0019371(BP:cyclooxygenase pathway);GO:0043312(BP:neutrophil degranulation);GO:0045893(BP:positive regulation of transcription, DNA-templated);GO:0035578(CC:azurophil granule lumen);GO:0005623(CC:cell);GO:0005829(CC:cytosol);GO:0005576(CC:extracellular region);GO:0000139(CC:Golgi membrane);GO:0016021(CC:integral component of membrane);GO:0005739(CC:mitochon…	hsa:80142(PTGES2)	hsa00590(Arachidonic acid metabolism )	Mitochondrial	PF13417(Glutathione S-transferase, N-terminal domain)
Q14691	DNA replication complex GINS protein PSF1	GINS1	FUNCTION: Required for correct functioning of the GINS complex, a complex that plays an essential role in the initiation of DNA replication, and progression of DNA replication forks. GINS complex seems to bind preferentially to single-stranded DNA. {ECO:0000269|PubMed:17417653, ECO:0000269|PubMed:28414293}.	sp|Q14691|PSF1_HUMAN	sp|Q14691|PSF1_HUMAN DNA replication complex GINS protein PSF1 OS=Homo sapiens OX=9606 GN=GINS1 PE=1 SV=1	1	1	1	1	7.1	22.988	1028.4	16958	0.0606439	0.00125988	GO:0006271(BP:DNA strand elongation involved in DNA replication);GO:1902983(BP:DNA strand elongation involved in mitotic DNA replication);GO:0001833(BP:inner cell mass cell proliferation);GO:0005737(CC:cytoplasm);GO:0000811(CC:GINS complex);GO:0005654(CC:nucleoplasm);GO:0005634(CC:nucleus)			Cytoplasmic;Nuclear
P05141	ADP/ATP translocase 2	SLC25A5	FUNCTION: Catalyzes the exchange of cytoplasmic ADP with mitochondrial ATP across the mitochondrial inner membrane. As part of the mitotic spindle-associated MMXD complex it may play a role in chromosome segregation. {ECO:0000269|PubMed:20797633}.	sp|P05141|ADT2_HUMAN;sp|P12236|ADT3_HUMAN;sp|P12235|ADT1_HUMAN;sp|Q9H0C2|ADT4_HUMAN	sp|P05141|ADT2_HUMAN ADP/ATP translocase 2 OS=Homo sapiens OX=9606 GN=SLC25A5 PE=1 SV=7;sp|P12236|ADT3_HUMAN ADP/ATP translocase 3 OS=Homo sapiens OX=9606 GN=SLC25A6 PE=1 SV=4;sp|P12235|ADT1_HUMAN ADP/ATP translocase 1 OS=Homo sapiens OX=9606 GN=SLC25A4 PE	4	4	4	4	14.1	32.852	8922.2	153630	0.0580759	0.00102839	GO:0051503(BP:adenine nucleotide transport);GO:1990830(BP:cellular response to leukemia inhibitory factor);GO:0007059(BP:chromosome segregation);GO:1901029(BP:negative regulation of mitochondrial outer membrane permeabilization involved in apoptotic signaling pathway);GO:0008284(BP:positive regulation of cell proliferation);GO:0050796(BP:regulation of insulin secretion);GO:0016032(BP:viral proces…	hsa:292(SLC25A5)	hsa04022(cGMP-PKG signaling pathway );hsa05022(Pathways of neurodegeneration - multiple diseases );hsa05020(Prion disease );hsa04020(Calcium signaling pathway );hsa05017(Spinocerebellar ataxia );hsa05208(Chemical carcinogenesis - reactive oxygen species );hsa04217(Necroptosis );hsa05166(Human T-cell leukemia virus 1 infection );hsa05010(Alzheimer disease );hsa05164(Influenza A );hsa05012(Parkinso…	PlasmaMembrane;Mitochondrial	PF00153(Mitochondrial carrier protein)
Q9BXR0	Queuine tRNA-ribosyltransferase catalytic subunit 1	QTRT1	FUNCTION: Catalytic subunit of the queuine tRNA-ribosyltransferase (TGT) that catalyzes the base-exchange of a guanine (G) residue with queuine (Q) at position 34 (anticodon wobble position) in tRNAs with GU(N) anticodons (tRNA-Asp, -Asn, -His and -Tyr), resulting in the hypermodified nucleoside queuosine (7-(((4,5-cis-dihydroxy-2-cyclopenten-1-yl)amino)methyl)-7-deazaguanosine) (PubMed:11255023,…	sp|Q9BXR0|TGT_HUMAN	sp|Q9BXR0|TGT_HUMAN Queuine tRNA-ribosyltransferase catalytic subunit 1 OS=Homo sapiens OX=9606 GN=QTRT1 PE=1 SV=3	1	1	1	1	3.5	44.047	616.85	11275	0.0547095	0.000773123	GO:0006400(BP:tRNA modification);GO:0101030(BP:tRNA-guanine transglycosylation);GO:0005741(CC:mitochondrial outer membrane);GO:0005634(CC:nucleus);GO:0032991(CC:protein-containing complex);GO:0046872(MF:metal ion binding);GO:0046982(MF:protein heterodimerization activity);GO:0042803(MF:protein homodimerization activity);GO:0008479(MF:queuine tRNA-ribosyltransferase activity)			Mitochondrial	PF01702(Queuine tRNA-ribosyltransferase)
P55145	Mesencephalic astrocyte-derived neurotrophic factor	MANF	FUNCTION: Selectively promotes the survival of dopaminergic neurons of the ventral mid-brain (PubMed:12794311). Modulates GABAergic transmission to the dopaminergic neurons of the substantia nigra (By similarity). Enhances spontaneous, as well as evoked, GABAergic inhibitory postsynaptic currents in dopaminergic neurons (By similarity). Inhibits cell proliferation and endoplasmic reticulum (ER) s…	sp|P55145|MANF_HUMAN	sp|P55145|MANF_HUMAN Mesencephalic astrocyte-derived neurotrophic factor OS=Homo sapiens OX=9606 GN=MANF PE=1 SV=3	1	2	2	2	13.7	20.7	11229	210580	0.0533242	0.000682704	GO:0071542(BP:dopaminergic neuron differentiation);GO:0031175(BP:neuron projection development);GO:0002576(BP:platelet degranulation);GO:1905897(BP:regulation of response to endoplasmic reticulum stress);GO:0006986(BP:response to unfolded protein);GO:0005829(CC:cytosol);GO:0005783(CC:endoplasmic reticulum);GO:0005788(CC:endoplasmic reticulum lumen);GO:0005576(CC:extracellular region);GO:0005615(C…			Extracellular;Cytoplasmic;Mitochondrial	PF10208(Degradation arginine-rich protein for mis-folding)
Q8IYT4	Katanin p60 ATPase-containing subunit A-like 2	KATNAL2	FUNCTION: Severs microtubules in vitro in an ATP-dependent manner. This activity may promote rapid reorganization of cellular microtubule arrays. {ECO:0000255|HAMAP-Rule:MF_03025}.	sp|Q8IYT4|KATL2_HUMAN	sp|Q8IYT4|KATL2_HUMAN Katanin p60 ATPase-containing subunit A-like 2 OS=Homo sapiens OX=9606 GN=KATNAL2 PE=1 SV=3	1	1	1	1	2.2	61.252	2009.5	38464	0.0522437	0.0006177	GO:0031122(BP:cytoplasmic microtubule organization);GO:0005737(CC:cytoplasm);GO:0005874(CC:microtubule);GO:0005634(CC:nucleus);GO:0005819(CC:spindle);GO:0000922(CC:spindle pole);GO:0005524(MF:ATP binding);GO:0016887(MF:ATPase activity);GO:0016853(MF:isomerase activity);GO:0008017(MF:microtubule binding);GO:0008568(MF:microtubule-severing ATPase activity)			Nuclear	PF00004(ATPase family associated with various cellular activities (AAA));PF08513(LisH)
Q9Y2B0	Protein canopy homolog 2	CNPY2	FUNCTION: Positive regulator of neurite outgrowth by stabilizing myosin regulatory light chain (MRLC). It prevents MIR-mediated MRLC ubiquitination and its subsequent proteasomal degradation.	sp|Q9Y2B0|CNPY2_HUMAN	sp|Q9Y2B0|CNPY2_HUMAN Protein canopy homolog 2 OS=Homo sapiens OX=9606 GN=CNPY2 PE=1 SV=1	1	4	4	4	30.8	20.652	3306.9	65556	0.0504439	0.000519582	GO:0010629(BP:negative regulation of gene expression);GO:0045716(BP:positive regulation of low-density lipoprotein particle receptor biosynthetic process);GO:0010988(BP:regulation of low-density lipoprotein particle clearance);GO:0005783(CC:endoplasmic reticulum)			Extracellular	PF11938(TLR4 regulator and MIR-interacting MSAP)
Q16719	Kynureninase	KYNU	FUNCTION: Catalyzes the cleavage of L-kynurenine (L-Kyn) and L-3-hydroxykynurenine (L-3OHKyn) into anthranilic acid (AA) and 3-hydroxyanthranilic acid (3-OHAA), respectively. Has a preference for the L-3-hydroxy form. Also has cysteine-conjugate-beta-lyase activity. {ECO:0000269|PubMed:11985583, ECO:0000269|PubMed:17300176, ECO:0000269|PubMed:28792876, ECO:0000269|PubMed:8706755, ECO:0000269|PubM…	sp|Q16719|KYNU_HUMAN	sp|Q16719|KYNU_HUMAN Kynureninase OS=Homo sapiens OX=9606 GN=KYNU PE=1 SV=1	1	3	3	3	7.5	52.351	4938.3	110850	0.0445494	0.000276798	GO:0034354(BP:'de novo' NAD biosynthetic process from tryptophan);GO:0007568(BP:aging);GO:0043420(BP:anthranilate metabolic process);GO:0097053(BP:L-kynurenine catabolic process);GO:0009435(BP:NAD biosynthetic process);GO:0019805(BP:quinolinate biosynthetic process);GO:0034341(BP:response to interferon-gamma);GO:0034516(BP:response to vitamin B6);GO:0006569(BP:tryptophan catabolic process);GO:001…	hsa:8942(KYNU)	hsa00380(Tryptophan metabolism );hsa01240(Biosynthesis of cofactors )	Cytoplasmic	PF00266(Aminotransferase class-V)
P31150	Rab GDP dissociation inhibitor alpha	GDI1	FUNCTION: Regulates the GDP/GTP exchange reaction of most Rab proteins by inhibiting the dissociation of GDP from them, and the subsequent binding of GTP to them. Promotes the dissociation of GDP-bound Rab proteins from the membrane and inhibits their activation. Promotes the dissociation of RAB1A, RAB3A, RAB5A and RAB10 from membranes. {ECO:0000269|PubMed:23815289}.	sp|P31150|GDIA_HUMAN	sp|P31150|GDIA_HUMAN Rab GDP dissociation inhibitor alpha OS=Homo sapiens OX=9606 GN=GDI1 PE=1 SV=2	1	9	3	3	27.1	50.582	11930	274190	0.04351	0.000244867	GO:0050771(BP:negative regulation of axonogenesis);GO:0090315(BP:negative regulation of protein targeting to membrane);GO:0045773(BP:positive regulation of axon extension);GO:0015031(BP:protein transport);GO:0032482(BP:Rab protein signal transduction);GO:0051056(BP:regulation of small GTPase mediated signal transduction);GO:0051592(BP:response to calcium ion);GO:0007165(BP:signal transduction);GO…			Cytoplasmic	PF00996(GDP dissociation inhibitor)
P21108	Ribose-phosphate pyrophosphokinase 3	PRPS1L1	FUNCTION: Catalyzes the synthesis of phosphoribosylpyrophosphate (PRPP) that is essential for nucleotide synthesis.	sp|P21108|PRPS3_HUMAN;sp|P60891|PRPS1_HUMAN;sp|P11908|PRPS2_HUMAN	sp|P21108|PRPS3_HUMAN Ribose-phosphate pyrophosphokinase 3 OS=Homo sapiens OX=9606 GN=PRPS1L1 PE=1 SV=2;sp|P60891|PRPS1_HUMAN Ribose-phosphate pyrophosphokinase 1 OS=Homo sapiens OX=9606 GN=PRPS1 PE=1 SV=2;sp|P11908|PRPS2_HUMAN Ribose-phosphate pyrophospho	3	3	3	3	13.2	34.839	1365.7	38341	0.0356198	8.34423e-05	GO:0006015(BP:5-phosphoribose 1-diphosphate biosynthetic process);GO:0009116(BP:nucleoside metabolic process);GO:0009165(BP:nucleotide biosynthetic process);GO:0006164(BP:purine nucleotide biosynthetic process);GO:0009156(BP:ribonucleoside monophosphate biosynthetic process);GO:0005737(CC:cytoplasm);GO:0002189(CC:ribose phosphate diphosphokinase complex);GO:0005524(MF:ATP binding);GO:0016301(MF:k…	hsa:221823(PRPS1L1)	hsa00230(Purine metabolism );hsa00030(Pentose phosphate pathway )	Cytoplasmic	PF14572(Phosphoribosyl synthetase-associated domain);PF13793(N-terminal domain of ribose phosphate pyrophosphokinase)
Q14914	Prostaglandin reductase 1	PTGR1	FUNCTION: Functions as 15-oxo-prostaglandin 13-reductase and acts on 15-oxo-PGE1, 15-oxo-PGE2 and 15-oxo-PGE2-alpha. Has no activity towards PGE1, PGE2 and PGE2-alpha (By similarity). Catalyzes the conversion of leukotriene B4 into its biologically less active metabolite, 12-oxo-leukotriene B4. This is an initial and key step of metabolic inactivation of leukotriene B4. {ECO:0000250}.	sp|Q14914|PTGR1_HUMAN	sp|Q14914|PTGR1_HUMAN Prostaglandin reductase 1 OS=Homo sapiens OX=9606 GN=PTGR1 PE=1 SV=2	1	3	3	3	10.3	35.869	6946.4	205040	0.0338783	6.30447e-05	GO:0006691(BP:leukotriene metabolic process);GO:0097327(BP:response to antineoplastic agent);GO:0005737(CC:cytoplasm);GO:0070062(CC:extracellular exosome);GO:0036132(MF:13-prostaglandin reductase activity);GO:0047522(MF:15-oxoprostaglandin 13-oxidase activity);GO:0032440(MF:2-alkenal reductase [NAD(P)] activity)			Cytoplasmic	PF00107(Zinc-binding dehydrogenase);PF16884(N-terminal domain of oxidoreductase)
P48506	Glutamate--cysteine ligase catalytic subunit	GCLC		sp|P48506|GSH1_HUMAN	sp|P48506|GSH1_HUMAN Glutamate--cysteine ligase catalytic subunit OS=Homo sapiens OX=9606 GN=GCLC PE=1 SV=2	1	3	3	3	4.7	72.765	5377.1	202530	0.0265496	1.51807e-05	GO:0007568(BP:aging);GO:0045454(BP:cell redox homeostasis);GO:0044344(BP:cellular response to fibroblast growth factor stimulus);GO:0071372(BP:cellular response to follicle-stimulating hormone stimulus);GO:0071333(BP:cellular response to glucose stimulus);GO:0035729(BP:cellular response to hepatocyte growth factor stimulus);GO:0032869(BP:cellular response to insulin stimulus);GO:0071260(BP:cellul…	hsa:2729(GCLC)	hsa04216(Ferroptosis );hsa00480(Glutathione metabolism );hsa01240(Biosynthesis of cofactors );hsa00270(Cysteine and methionine metabolism )	Cytoplasmic;Nuclear	PF03074(Glutamate-cysteine ligase)
Q9BSJ8	Extended synaptotagmin-1	ESYT1	FUNCTION: Binds glycerophospholipids in a barrel-like domain and may play a role in cellular lipid transport (By similarity). Binds calcium (via the C2 domains) and translocates to sites of contact between the endoplasmic reticulum and the cell membrane in response to increased cytosolic calcium levels. Helps tether the endoplasmic reticulum to the cell membrane and promotes the formation of appo…	sp|Q9BSJ8|ESYT1_HUMAN	sp|Q9BSJ8|ESYT1_HUMAN Extended synaptotagmin-1 OS=Homo sapiens OX=9606 GN=ESYT1 PE=1 SV=1	1	2	2	2	2.5	122.85	919.77	46542	0.0197622	2.36281e-06	GO:0061817(BP:endoplasmic reticulum-plasma membrane tethering);GO:0006687(BP:glycosphingolipid metabolic process);GO:0006869(BP:lipid transport);GO:0005783(CC:endoplasmic reticulum);GO:0005789(CC:endoplasmic reticulum membrane);GO:0031234(CC:extrinsic component of cytoplasmic side of plasma membrane);GO:0030176(CC:integral component of endoplasmic reticulum membrane);GO:0031227(CC:intrinsic compo…			Cytoplasmic;Nuclear	PF00168(C2 domain);PF17047(Synaptotagmin-like mitochondrial-lipid-binding domain)
Q7KZF4	Staphylococcal nuclease domain-containing protein 1	SND1	FUNCTION: Endonuclease that mediates miRNA decay of both protein-free and AGO2-loaded miRNAs (PubMed:28546213, PubMed:18453631). As part of its function in miRNA decay, regulates mRNAs involved in G1-to-S phase transition (PubMed:28546213). Functions as a bridging factor between STAT6 and the basal transcription factor (PubMed:12234934). Plays a role in PIM1 regulation of MYB activity (PubMed:980…	sp|Q7KZF4|SND1_HUMAN	sp|Q7KZF4|SND1_HUMAN Staphylococcal nuclease domain-containing protein 1 OS=Homo sapiens OX=9606 GN=SND1 PE=1 SV=1	1	6	6	6	8.9	102	4291.3	226610	0.0189369	1.78387e-06	GO:0031047(BP:gene silencing by RNA);GO:0010587(BP:miRNA catabolic process);GO:0001649(BP:osteoblast differentiation);GO:0010564(BP:regulation of cell cycle process);GO:0006401(BP:RNA catabolic process);GO:0016032(BP:viral process);GO:0005737(CC:cytoplasm);GO:0005829(CC:cytosol);GO:0097433(CC:dense body);GO:0070062(CC:extracellular exosome);GO:0042470(CC:melanosome);GO:0016020(CC:membrane);GO:000…	hsa:27044(SND1)	hsa05203(Viral carcinogenesis )	Cytoplasmic	PF00567(Tudor domain);PF00565(Staphylococcal nuclease homologue)
Q12765	Secernin-1	SCRN1	FUNCTION: Regulates exocytosis in mast cells. Increases both the extent of secretion and the sensitivity of mast cells to stimulation with calcium (By similarity). {ECO:0000250}.	sp|Q12765|SCRN1_HUMAN	sp|Q12765|SCRN1_HUMAN Secernin-1 OS=Homo sapiens OX=9606 GN=SCRN1 PE=1 SV=2	1	2	2	2	4.8	46.382	985.78	53009	0.0185965	1.58137e-06	GO:0006887(BP:exocytosis);GO:0005737(CC:cytoplasm);GO:0031965(CC:nuclear membrane);GO:0005634(CC:nucleus);GO:0016805(MF:dipeptidase activity)			Cytoplasmic	PF03577(Peptidase family C69)
Q14781	Chromobox protein homolog 2	CBX2	FUNCTION: Component of a Polycomb group (PcG) multiprotein PRC1-like complex, a complex class required to maintain the transcriptionally repressive state of many genes, including Hox genes, throughout development (PubMed:21282530). PcG PRC1 complex acts via chromatin remodeling and modification of histones; it mediates monoubiquitination of histone H2A 'Lys-119', rendering chromatin heritably cha…	sp|Q14781|CBX2_HUMAN	sp|Q14781|CBX2_HUMAN Chromobox protein homolog 2 OS=Homo sapiens OX=9606 GN=CBX2 PE=1 SV=2	1	1	1	1	2.8	56.08	45347	2495800	0.0181693	4.49096e-38	GO:0030154(BP:cell differentiation);GO:0006325(BP:chromatin organization);GO:0045137(BP:development of primary sexual characteristics);GO:0000122(BP:negative regulation of transcription by RNA polymerase II);GO:0000791(CC:euchromatin);GO:0000792(CC:heterochromatin);GO:0005654(CC:nucleoplasm);GO:0005634(CC:nucleus);GO:0031519(CC:PcG protein complex);GO:0035102(CC:PRC1 complex);GO:0003682(MF:chroma…			Nuclear	PF00385(Chromo (CHRromatin Organisation MOdifier) domain);PF17218(CBX family C-terminal motif)
Q15836	Vesicle-associated membrane protein 3	VAMP3	FUNCTION: SNARE involved in vesicular transport from the late endosomes to the trans-Golgi network. {ECO:0000269|PubMed:18195106}.	sp|Q15836|VAMP3_HUMAN;sp|P63027|VAMP2_HUMAN	sp|Q15836|VAMP3_HUMAN Vesicle-associated membrane protein 3 OS=Homo sapiens OX=9606 GN=VAMP3 PE=1 SV=3;sp|P63027|VAMP2_HUMAN Vesicle-associated membrane protein 2 OS=Homo sapiens OX=9606 GN=VAMP2 PE=1 SV=3	2	1	1	1	17	11.309	1433.2	89021	0.0160996	5.94908e-07	GO:0002479(BP:antigen processing and presentation of exogenous peptide antigen via MHC class I, TAP-dependent);GO:0017156(BP:calcium ion regulated exocytosis);GO:0071346(BP:cellular response to interferon-gamma);GO:0006887(BP:exocytosis);GO:0043001(BP:Golgi to plasma membrane protein transport);GO:0061025(BP:membrane fusion);GO:0061024(BP:membrane organization);GO:1903531(BP:negative regulation o…	hsa:9341(VAMP3)	hsa04145(Phagosome );hsa04130(SNARE interactions in vesicular transport )	Nuclear	PF00957(Synaptobrevin)
O95831	Apoptosis-inducing factor 1, mitochondrial	AIFM1	FUNCTION: Functions both as NADH oxidoreductase and as regulator of apoptosis (PubMed:20362274, PubMed:23217327, PubMed:17094969). In response to apoptotic stimuli, it is released from the mitochondrion intermembrane space into the cytosol and to the nucleus, where it functions as a proapoptotic factor in a caspase-independent pathway. The soluble form (AIFsol) found in the nucleus induces 'parth…	sp|O95831|AIFM1_HUMAN	sp|O95831|AIFM1_HUMAN Apoptosis-inducing factor 1, mitochondrial OS=Homo sapiens OX=9606 GN=AIFM1 PE=1 SV=1	1	4	4	4	8.3	66.9	1144.6	110120	0.0103941	2.45924e-08	GO:0006919(BP:activation of cysteine-type endopeptidase activity involved in apoptotic process);GO:0006915(BP:apoptotic process);GO:1904045(BP:cellular response to aldosterone);GO:0071392(BP:cellular response to estradiol stimulus);GO:0070301(BP:cellular response to hydrogen peroxide);GO:0071732(BP:cellular response to nitric oxide);GO:0090650(BP:cellular response to oxygen-glucose deprivation);G…	hsa:9131(AIFM1)	hsa04210(Apoptosis );hsa04217(Necroptosis )	Mitochondrial	PF07992(Pyridine nucleotide-disulphide oxidoreductase);PF14721(Apoptosis-inducing factor, mitochondrion-associated, C-term)
P53396	ATP-citrate synthase	ACLY	FUNCTION: Catalyzes the cleavage of citrate into oxaloacetate and acetyl-CoA, the latter serving as common substrate for de novo cholesterol and fatty acid synthesis. {ECO:0000269|PubMed:10653665, ECO:0000269|PubMed:1371749, ECO:0000269|PubMed:19286649, ECO:0000269|PubMed:23932781, ECO:0000269|PubMed:9116495}.	sp|P53396|ACLY_HUMAN	sp|P53396|ACLY_HUMAN ATP-citrate synthase OS=Homo sapiens OX=9606 GN=ACLY PE=1 SV=3	1	13	13	13	14.4	120.84	3075	956920	0.00321343	2.32377e-79	GO:0006085(BP:acetyl-CoA biosynthetic process);GO:0006695(BP:cholesterol biosynthetic process);GO:0006101(BP:citrate metabolic process);GO:0015936(BP:coenzyme A metabolic process);GO:0006633(BP:fatty acid biosynthetic process);GO:0046949(BP:fatty-acyl-CoA biosynthetic process);GO:0008610(BP:lipid biosynthetic process);GO:0043312(BP:neutrophil degranulation);GO:0006107(BP:oxaloacetate metabolic pr…	hsa:47(ACLY)	hsa00020(Citrate cycle (TCA cycle) )	Cytoplasmic	PF16114(ATP citrate lyase citrate-binding);PF02629(CoA binding domain);PF00285(Citrate synthase, C-terminal domain);PF00549(CoA-ligase)
O60841	Eukaryotic translation initiation factor 5B	EIF5B	FUNCTION: Plays a role in translation initiation. Translational GTPase that catalyzes the joining of the 40S and 60S subunits to form the 80S initiation complex with the initiator methionine-tRNA in the P-site base paired to the start codon. GTP binding and hydrolysis induces conformational changes in the enzyme that renders it active for productive interactions with the ribosome. The release of …	sp|O60841|IF2P_HUMAN	sp|O60841|IF2P_HUMAN Eukaryotic translation initiation factor 5B OS=Homo sapiens OX=9606 GN=EIF5B PE=1 SV=4	1	2	2	2	2.5	138.83	27097				GO:0006446(BP:regulation of translational initiation);GO:0005737(CC:cytoplasm);GO:0005829(CC:cytosol);GO:0005525(MF:GTP binding);GO:0003924(MF:GTPase activity);GO:0046872(MF:metal ion binding);GO:0003723(MF:RNA binding);GO:0003743(MF:translation initiation factor activity)			Nuclear	PF03144(Elongation factor Tu domain 2);PF00009(Elongation factor Tu GTP binding domain);PF11987(Translation-initiation factor 2)
P01834	Immunoglobulin kappa constant	IGKC	FUNCTION: Constant region of immunoglobulin light chains. Immunoglobulins, also known as antibodies, are membrane-bound or secreted glycoproteins produced by B lymphocytes. In the recognition phase of humoral immunity, the membrane-bound immunoglobulins serve as receptors which, upon binding of a specific antigen, trigger the clonal expansion and differentiation of B lymphocytes into immunoglobul…	sp|P01834|IGKC_HUMAN;sp|P0DOX7|IGK_HUMAN	sp|P01834|IGKC_HUMAN Immunoglobulin kappa constant OS=Homo sapiens OX=9606 GN=IGKC PE=1 SV=2;sp|P0DOX7|IGK_HUMAN Immunoglobulin kappa light chain OS=Homo sapiens OX=9606 PE=1 SV=1	2	1	1	1	13.1	11.765	29691				GO:0050853(BP:B cell receptor signaling pathway);GO:0006956(BP:complement activation);GO:0006958(BP:complement activation, classical pathway);GO:0042742(BP:defense response to bacterium);GO:0038095(BP:Fc-epsilon receptor signaling pathway);GO:0038096(BP:Fc-gamma receptor signaling pathway involved in phagocytosis);GO:0006955(BP:immune response);GO:0045087(BP:innate immune response);GO:0050900(BP:…			Extracellular	PF07654(Immunoglobulin C1-set domain)
P12532	Creatine kinase U-type, mitochondrial	CKMT1A	FUNCTION: Reversibly catalyzes the transfer of phosphate between ATP and various phosphogens (e.g. creatine phosphate). Creatine kinase isoenzymes play a central role in energy transduction in tissues with large, fluctuating energy demands, such as skeletal muscle, heart, brain and spermatozoa.	sp|P12532|KCRU_HUMAN	sp|P12532|KCRU_HUMAN Creatine kinase U-type, mitochondrial OS=Homo sapiens OX=9606 GN=CKMT1A PE=1 SV=1	1	2	2	2	8.2	47.036	47501				GO:0006600(BP:creatine metabolic process);GO:0046314(BP:phosphocreatine biosynthetic process);GO:0005743(CC:mitochondrial inner membrane);GO:0005739(CC:mitochondrion);GO:0005524(MF:ATP binding);GO:0004111(MF:creatine kinase activity);GO:0016301(MF:kinase activity)	hsa:1159(CKMT1B)	hsa00330(Arginine and proline metabolism )	Mitochondrial	PF00217(ATP:guanido phosphotransferase, C-terminal catalytic domain);PF02807(ATP:guanido phosphotransferase, N-terminal domain)
P45452	Collagenase 3	MMP13	FUNCTION: Plays a role in the degradation of extracellular matrix proteins including fibrillar collagen, fibronectin, TNC and ACAN. Cleaves triple helical collagens, including type I, type II and type III collagen, but has the highest activity with soluble type II collagen. Can also degrade collagen type IV, type XIV and type X. May also function by activating or degrading key regulatory proteins…	sp|P45452|MMP13_HUMAN	sp|P45452|MMP13_HUMAN Collagenase 3 OS=Homo sapiens OX=9606 GN=MMP13 PE=1 SV=1	1	3	3	3	8.9	53.819	346810				GO:0030282(BP:bone mineralization);GO:0060349(BP:bone morphogenesis);GO:0044267(BP:cellular protein metabolic process);GO:0030574(BP:collagen catabolic process);GO:0001958(BP:endochondral ossification);GO:0022617(BP:extracellular matrix disassembly);GO:0030198(BP:extracellular matrix organization);GO:0003417(BP:growth plate cartilage development);GO:0006508(BP:proteolysis);GO:1904645(BP:response …	hsa:4322(MMP13)	hsa04657(IL-17 signaling pathway );hsa04926(Relaxin signaling pathway );hsa04928(Parathyroid hormone synthesis, secretion and action )	Cytoplasmic	PF01471(Putative peptidoglycan binding domain);PF00413(Matrixin);PF00045(Hemopexin)
Q13011	Delta(3,5)-Delta(2,4)-dienoyl-CoA isomerase, mitochondrial	ECH1	FUNCTION: Isomerization of 3-trans,5-cis-dienoyl-CoA to 2-trans,4-trans-dienoyl-CoA. {ECO:0000250|UniProtKB:Q62651}.	sp|Q13011|ECH1_HUMAN	sp|Q13011|ECH1_HUMAN Delta(3,5)-Delta(2,4)-dienoyl-CoA isomerase, mitochondrial OS=Homo sapiens OX=9606 GN=ECH1 PE=1 SV=2	1	1	1	1	7.9	35.816	11175				GO:0006635(BP:fatty acid beta-oxidation);GO:0006625(BP:protein targeting to peroxisome);GO:0005829(CC:cytosol);GO:0070062(CC:extracellular exosome);GO:0016020(CC:membrane);GO:0005739(CC:mitochondrion);GO:0005782(CC:peroxisomal matrix);GO:0005777(CC:peroxisome);GO:0051750(MF:delta3,5-delta2,4-dienoyl-CoA isomerase activity)	hsa:1891(ECH1)	hsa04146(Peroxisome )	Mitochondrial	PF00378(Enoyl-CoA hydratase/isomerase)
Q96MK3	Pseudokinase FAM20A	FAM20A	FUNCTION: Pseudokinase that acts as an allosteric activator of the Golgi serine/threonine protein kinase FAM20C and is involved in biomineralization of teeth. Forms a complex with FAM20C and increases the ability of FAM20C to phosphorylate the proteins that form the 'matrix' that guides the deposition of the enamel minerals. {ECO:0000269|PubMed:25789606}.	sp|Q96MK3|FA20A_HUMAN;sp|Q8IXL6|FA20C_HUMAN	sp|Q96MK3|FA20A_HUMAN Pseudokinase FAM20A OS=Homo sapiens OX=9606 GN=FAM20A PE=1 SV=4;sp|Q8IXL6|FA20C_HUMAN Extracellular serine/threonine protein kinase FAM20C OS=Homo sapiens OX=9606 GN=FAM20C PE=1 SV=2	2	1	1	1	2.2	61.416	19083				GO:0031214(BP:biomineral tissue development);GO:0055074(BP:calcium ion homeostasis);GO:0070166(BP:enamel mineralization);GO:0001934(BP:positive regulation of protein phosphorylation);GO:0006468(BP:protein phosphorylation);GO:0009617(BP:response to bacterium);GO:0044691(BP:tooth eruption);GO:0005623(CC:cell);GO:0005783(CC:endoplasmic reticulum);GO:0070062(CC:extracellular exosome);GO:0005615(CC:ex…			Nuclear	PF06702(Golgi casein kinase, C-terminal, Fam20)
Q92626	Peroxidasin homolog	PXDN	FUNCTION: Displays low peroxidase activity and is likely to participate in H(2)O(2) metabolism and peroxidative reactions in the cardiovascular system. Plays a role in extracellular matrix formation. {ECO:0000269|PubMed:18929642, ECO:0000269|PubMed:19590037}.	sp|Q92626|PXDN_HUMAN	sp|Q92626|PXDN_HUMAN Peroxidasin homolog OS=Homo sapiens OX=9606 GN=PXDN PE=1 SV=2	1	1	1	1	0.5	165.27	473540				GO:0070831(BP:basement membrane assembly);GO:0030199(BP:collagen fibril organization);GO:0030198(BP:extracellular matrix organization);GO:0042744(BP:hydrogen peroxide catabolic process);GO:0006955(BP:immune response);GO:0055114(BP:oxidation-reduction process);GO:0006979(BP:response to oxidative stress);GO:0062023(CC:collagen-containing extracellular matrix);GO:0005783(CC:endoplasmic reticulum);GO…			Extracellular	PF13855(Leucine rich repeat);PF00093(von Willebrand factor type C domain);PF07679(Immunoglobulin I-set domain);PF03098(Animal haem peroxidase)
Q96T51	RUN and FYVE domain-containing protein 1	RUFY1	FUNCTION: Binds phospholipid vesicles containing phosphatidylinositol 3-phosphate and participates in early endosomal trafficking. {ECO:0000269|PubMed:14617813}.	sp|Q96T51|RUFY1_HUMAN	sp|Q96T51|RUFY1_HUMAN RUN and FYVE domain-containing protein 1 OS=Homo sapiens OX=9606 GN=RUFY1 PE=1 SV=2	1	1	1	1	1	79.817	375630				GO:0006897(BP:endocytosis);GO:0006661(BP:phosphatidylinositol biosynthetic process);GO:0015031(BP:protein transport);GO:0030100(BP:regulation of endocytosis);GO:0007264(BP:small GTPase mediated signal transduction);GO:0005737(CC:cytoplasm);GO:0005829(CC:cytosol);GO:0031901(CC:early endosome membrane);GO:0005768(CC:endosome);GO:0043231(CC:intracellular membrane-bounded organelle);GO:0016607(CC:nuc…	hsa:80230(RUFY1)	hsa04144(Endocytosis )	Cytoplasmic	PF02759(RUN domain);PF01363(FYVE zinc finger)
P0DPI2	Glutamine amidotransferase-like class 1 domain-containing protein 3A, mitochondrial	GATD3A		sp|P0DPI2|GAL3A_HUMAN;sp|A0A0B4J2D5|GAL3B_HUMAN	sp|P0DPI2|GAL3A_HUMAN Glutamine amidotransferase-like class 1 domain-containing protein 3A, mitochondrial OS=Homo sapiens OX=9606 GN=GATD3A PE=1 SV=1;sp|A0A0B4J2D5|GAL3B_HUMAN Glutamine amidotransferase-like class 1 domain-containing protein 3B, mitochondr	2	1	1	1	5.6	28.17		4969.4			GO:0005739(CC:mitochondrion)			Mitochondrial
O00505	Importin subunit alpha-4	KPNA3	FUNCTION: Functions in nuclear protein import as an adapter protein for nuclear receptor KPNB1. Binds specifically and directly to substrates containing either a simple or bipartite NLS motif. Docking of the importin/substrate complex to the nuclear pore complex (NPC) is mediated by KPNB1 through binding to nucleoporin FxFG repeats and the complex is subsequently translocated through the pore by …	sp|O00505|IMA4_HUMAN	sp|O00505|IMA4_HUMAN Importin subunit alpha-4 OS=Homo sapiens OX=9606 GN=KPNA3 PE=1 SV=2	1	1	1	1	2.7	57.81		21456			GO:0019054(BP:modulation by virus of host process);GO:0006607(BP:NLS-bearing protein import into nucleus);GO:0065003(BP:protein-containing complex assembly);GO:0046718(BP:viral entry into host cell);GO:0075732(BP:viral penetration into host nucleus);GO:0005829(CC:cytosol);GO:0042025(CC:host cell nucleus);GO:0005643(CC:nuclear pore);GO:0005654(CC:nucleoplasm);GO:0061608(MF:nuclear import signal re…	hsa:3839(KPNA3)	hsa05132(Salmonella infection );hsa05207(Chemical carcinogenesis - receptor activation );hsa03013(Nucleocytoplasmic transport )	Cytoplasmic;Nuclear	PF16186(Atypical Arm repeat);PF01749(Importin beta binding domain);PF00514(Armadillo/beta-catenin-like repeat)
O15523	ATP-dependent RNA helicase DDX3Y	DDX3Y	FUNCTION: Probable ATP-dependent RNA helicase. During immune response, may enhance IFNB1 expression via IRF3/IRF7 pathway (By similarity). {ECO:0000250|UniProtKB:Q62095}.	sp|O15523|DDX3Y_HUMAN;sp|O00571|DDX3X_HUMAN	sp|O15523|DDX3Y_HUMAN ATP-dependent RNA helicase DDX3Y OS=Homo sapiens OX=9606 GN=DDX3Y PE=1 SV=2;sp|O00571|DDX3X_HUMAN ATP-dependent RNA helicase DDX3X OS=Homo sapiens OX=9606 GN=DDX3X PE=1 SV=3	2	1	1	1	2.6	73.153		16276			GO:0030154(BP:cell differentiation);GO:0007276(BP:gamete generation);GO:0005829(CC:cytosol);GO:0016020(CC:membrane);GO:0005654(CC:nucleoplasm);GO:0005634(CC:nucleus);GO:0043186(CC:P granule);GO:0005524(MF:ATP binding);GO:0003677(MF:DNA binding);GO:0003723(MF:RNA binding);GO:0003724(MF:RNA helicase activity)			Nuclear	PF00271(Helicase conserved C-terminal domain);PF00270(DEAD/DEAH box helicase)
O15042	U2 snRNP-associated SURP motif-containing protein	U2SURP		sp|O15042|SR140_HUMAN	sp|O15042|SR140_HUMAN U2 snRNP-associated SURP motif-containing protein OS=Homo sapiens OX=9606 GN=U2SURP PE=1 SV=2	1	1	1	1	1.4	118.29		16605			GO:0000398(BP:mRNA splicing, via spliceosome);GO:0005654(CC:nucleoplasm);GO:0005634(CC:nucleus);GO:0003723(MF:RNA binding)	hsa:23350(U2SURP)	hsa03040(Spliceosome )	Nuclear	PF00076(RNA recognition motif. (a.k.a. RRM, RBD, or RNP domain));PF08312(cwf21 domain);PF01805(Surp module)
O15118	NPC intracellular cholesterol transporter 1	NPC1	FUNCTION: Intracellular cholesterol transporter which acts in concert with NPC2 and plays an important role in the egress of cholesterol from the endosomal/lysosomal compartment (PubMed:9211849, PubMed:9927649, PubMed:10821832, PubMed:18772377, PubMed:27238017, PubMed:12554680). Unesterified cholesterol that has been released from LDLs in the lumen of the late endosomes/lysosomes is transferred b…	sp|O15118|NPC1_HUMAN	sp|O15118|NPC1_HUMAN NPC intracellular cholesterol transporter 1 OS=Homo sapiens OX=9606 GN=NPC1 PE=1 SV=2	1	1	1	1	0.9	142.17		21321			GO:0007628(BP:adult walking behavior);GO:0006914(BP:autophagy);GO:0008206(BP:bile acid metabolic process);GO:0071404(BP:cellular response to low-density lipoprotein particle stimulus);GO:0071383(BP:cellular response to steroid hormone stimulus);GO:0033344(BP:cholesterol efflux);GO:0042632(BP:cholesterol homeostasis);GO:0008203(BP:cholesterol metabolic process);GO:0030301(BP:cholesterol transport)…	hsa:4864(NPC1)	hsa04142(Lysosome );hsa04979(Cholesterol metabolism )	PlasmaMembrane	PF02460(Patched family);PF12349(Sterol-sensing domain of SREBP cleavage-activation);PF16414(Niemann-Pick C1 N terminus)
O60684	Importin subunit alpha-7	KPNA6	FUNCTION: Functions in nuclear protein import as an adapter protein for nuclear receptor KPNB1. Binds specifically and directly to substrates containing either a simple or bipartite NLS motif. Docking of the importin/substrate complex to the nuclear pore complex (NPC) is mediated by KPNB1 through binding to nucleoporin FxFG repeats and the complex is subsequently translocated through the pore by …	sp|O60684|IMA7_HUMAN;sp|O15131|IMA6_HUMAN	sp|O60684|IMA7_HUMAN Importin subunit alpha-7 OS=Homo sapiens OX=9606 GN=KPNA6 PE=1 SV=1;sp|O15131|IMA6_HUMAN Importin subunit alpha-6 OS=Homo sapiens OX=9606 GN=KPNA5 PE=1 SV=2	2	2	1	1	6.3	60.029		7046.1			GO:0075506(BP:entry of viral genome into host nucleus through nuclear pore complex via importin);GO:0060135(BP:maternal process involved in female pregnancy);GO:0030682(BP:evasion or tolerance of host defense response);GO:0006607(BP:NLS-bearing protein import into nucleus);GO:1900017(BP:positive regulation of cytokine production involved in inflammatory response);GO:0045944(BP:positive regulation…	hsa:23633(KPNA6)	hsa05164(Influenza A );hsa05207(Chemical carcinogenesis - receptor activation );hsa03013(Nucleocytoplasmic transport )	Cytoplasmic	PF00514(Armadillo/beta-catenin-like repeat);PF16186(Atypical Arm repeat);PF01749(Importin beta binding domain)
O43143	Pre-mRNA-splicing factor ATP-dependent RNA helicase DHX15	DHX15	FUNCTION: Pre-mRNA processing factor involved in disassembly of spliceosomes after the release of mature mRNA. In cooperation with TFIP11 seem to be involved in the transition of the U2, U5 and U6 snRNP-containing IL complex to the snRNP-free IS complex leading to efficient debranching and turnover of excised introns. {ECO:0000269|PubMed:19103666}.	sp|O43143|DHX15_HUMAN	sp|O43143|DHX15_HUMAN Pre-mRNA-splicing factor ATP-dependent RNA helicase DHX15 OS=Homo sapiens OX=9606 GN=DHX15 PE=1 SV=2	1	1	1	1	1.4	90.932		36221			GO:0006397(BP:mRNA processing);GO:0000398(BP:mRNA splicing, via spliceosome);GO:0043279(BP:response to alkaloid);GO:0009636(BP:response to toxic substance);GO:0008380(BP:RNA splicing);GO:0016607(CC:nuclear speck);GO:0005730(CC:nucleolus);GO:0005654(CC:nucleoplasm);GO:0005634(CC:nucleus);GO:0005681(CC:spliceosomal complex);GO:0005689(CC:U12-type spliceosomal complex);GO:0005524(MF:ATP binding);GO:…	hsa:1665(DHX15)	hsa03040(Spliceosome )	Nuclear	PF07717(Oligonucleotide/oligosaccharide-binding (OB)-fold);PF00270(DEAD/DEAH box helicase);PF00271(Helicase conserved C-terminal domain);PF04408(Helicase associated domain (HA2))
O43488	Aflatoxin B1 aldehyde reductase member 2	AKR7A2	FUNCTION: Catalyzes the NADPH-dependent reduction of succinic semialdehyde to gamma-hydroxybutyrate. May have an important role in producing the neuromodulator gamma-hydroxybutyrate (GHB). Has broad substrate specificity. Has NADPH-dependent aldehyde reductase activity towards 2-carboxybenzaldehyde, 2-nitrobenzaldehyde and pyridine-2-aldehyde (in vitro). Can reduce 1,2-naphthoquinone and 9,10-phe…	sp|O43488|ARK72_HUMAN;sp|Q8NHP1|ARK74_HUMAN	sp|O43488|ARK72_HUMAN Aflatoxin B1 aldehyde reductase member 2 OS=Homo sapiens OX=9606 GN=AKR7A2 PE=1 SV=3;sp|Q8NHP1|ARK74_HUMAN Aflatoxin B1 aldehyde reductase member 4 OS=Homo sapiens OX=9606 GN=AKR7L PE=2 SV=7	2	2	2	2	9.5	39.589		44099			GO:0005975(BP:carbohydrate metabolic process);GO:0006081(BP:cellular aldehyde metabolic process);GO:0044597(BP:daunorubicin metabolic process);GO:0044598(BP:doxorubicin metabolic process);GO:0006805(BP:xenobiotic metabolic process);GO:0005829(CC:cytosol);GO:0070062(CC:extracellular exosome);GO:0005794(CC:Golgi apparatus);GO:0004032(MF:alditol:NADP+ 1-oxidoreductase activity);GO:0009055(MF:electro…	hsa:8574(AKR7A2)	hsa00980(Metabolism of xenobiotics by cytochrome P450 )	Mitochondrial	PF00248(Aldo/keto reductase family)
O43768	Alpha-endosulfine	ENSA	FUNCTION: Protein phosphatase inhibitor that specifically inhibits protein phosphatase 2A (PP2A) during mitosis. When phosphorylated at Ser-67 during mitosis, specifically interacts with PPP2R2D (PR55-delta) and inhibits its activity, leading to inactivation of PP2A, an essential condition to keep cyclin-B1-CDK1 activity high during M phase (By similarity). Also acts as a stimulator of insulin se…	sp|O43768|ENSA_HUMAN	sp|O43768|ENSA_HUMAN Alpha-endosulfine OS=Homo sapiens OX=9606 GN=ENSA PE=1 SV=1	1	1	1	1	11.6	13.389		9976.9			GO:0051301(BP:cell division);GO:0000086(BP:G2/M transition of mitotic cell cycle);GO:0000278(BP:mitotic cell cycle);GO:0035308(BP:negative regulation of protein dephosphorylation);GO:0050796(BP:regulation of insulin secretion);GO:0009749(BP:response to glucose);GO:0007584(BP:response to nutrient);GO:0005737(CC:cytoplasm);GO:0005654(CC:nucleoplasm);GO:0008200(MF:ion channel inhibitor activity);GO:…			Nuclear	PF04667(cAMP-regulated phosphoprotein/endosulfine conserved region)
O43847	Nardilysin	NRDC	FUNCTION: Cleaves peptide substrates on the N-terminus of arginine residues in dibasic pairs.	sp|O43847|NRDC_HUMAN	sp|O43847|NRDC_HUMAN Nardilysin OS=Homo sapiens OX=9606 GN=NRDC PE=1 SV=3	1	1	1	1	1.2	131.7		10032			GO:0120163(BP:negative regulation of cold-induced thermogenesis);GO:0043171(BP:peptide catabolic process);GO:0051044(BP:positive regulation of membrane protein ectodomain proteolysis);GO:0051603(BP:proteolysis involved in cellular protein catabolic process);GO:0052548(BP:regulation of endopeptidase activity);GO:0009986(CC:cell surface);GO:0005829(CC:cytosol);GO:0005739(CC:mitochondrion);GO:004840…			Cytoplasmic;Nuclear	PF00675(Insulinase (Peptidase family M16));PF16187(Middle or third domain of peptidase_M16);PF05193(Peptidase M16 inactive domain)
O60749	Sorting nexin-2	SNX2	FUNCTION: Involved in several stages of intracellular trafficking. Interacts with membranes containing phosphatidylinositol 3-phosphate (PtdIns(3P)) or phosphatidylinositol 3,5-bisphosphate (PtdIns(3,5)P2) (PubMed:16179610). Acts in part as component of the retromer membrane-deforming SNX-BAR subcomplex (PubMed:17101778). The SNX-BAR retromer mediates retrograde transport of cargo proteins from e…	sp|O60749|SNX2_HUMAN	sp|O60749|SNX2_HUMAN Sorting nexin-2 OS=Homo sapiens OX=9606 GN=SNX2 PE=1 SV=2	1	2	2	2	5.4	58.47		28608			GO:0034498(BP:early endosome to Golgi transport);GO:0006897(BP:endocytosis);GO:0006886(BP:intracellular protein transport);GO:0072673(BP:lamellipodium morphogenesis);GO:0042147(BP:retrograde transport, endosome to Golgi);GO:0005737(CC:cytoplasm);GO:0005829(CC:cytosol);GO:0031901(CC:early endosome membrane);GO:0005768(CC:endosome);GO:0010008(CC:endosome membrane);GO:0030027(CC:lamellipodium);GO:00…	hsa:6643(SNX2)	hsa04144(Endocytosis )	Cytoplasmic;Nuclear	PF03700(Sorting nexin, N-terminal domain);PF09325(Vps5 C terminal like);PF00787(PX domain)
O75347	Tubulin-specific chaperone A	TBCA	FUNCTION: Tubulin-folding protein; involved in the early step of the tubulin folding pathway.	sp|O75347|TBCA_HUMAN	sp|O75347|TBCA_HUMAN Tubulin-specific chaperone A OS=Homo sapiens OX=9606 GN=TBCA PE=1 SV=3	1	2	2	2	18.5	12.855		90815			GO:0007023(BP:post-chaperonin tubulin folding pathway);GO:0006457(BP:protein folding);GO:0007021(BP:tubulin complex assembly);GO:0005737(CC:cytoplasm);GO:0005829(CC:cytosol);GO:0005874(CC:microtubule);GO:0015630(CC:microtubule cytoskeleton);GO:0005730(CC:nucleolus);GO:0048487(MF:beta-tubulin binding);GO:0051087(MF:chaperone binding);GO:0003723(MF:RNA binding);GO:0015631(MF:tubulin binding)			Cytoplasmic	PF02970(Tubulin binding cofactor A)
O75554	WW domain-binding protein 4	WBP4	FUNCTION: Involved in pre-mRNA splicing as a component of the spliceosome (PubMed:9724750, PubMed:19592703, PubMed:28781166). May play a role in cross-intron bridging of U1 and U2 snRNPs in the mammalian A complex (PubMed:9724750). {ECO:0000269|PubMed:19592703, ECO:0000269|PubMed:28781166, ECO:0000269|PubMed:9724750}.	sp|O75554|WBP4_HUMAN	sp|O75554|WBP4_HUMAN WW domain-binding protein 4 OS=Homo sapiens OX=9606 GN=WBP4 PE=1 SV=1	1	1	1	1	3.5	42.506		7173.6			GO:0045292(BP:mRNA cis splicing, via spliceosome);GO:0000398(BP:mRNA splicing, via spliceosome);GO:0008380(BP:RNA splicing);GO:0016607(CC:nuclear speck);GO:0005654(CC:nucleoplasm);GO:0005634(CC:nucleus);GO:0071011(CC:precatalytic spliceosome);GO:0071005(CC:U2-type precatalytic spliceosome);GO:0070064(MF:proline-rich region binding);GO:0003723(MF:RNA binding);GO:0008270(MF:zinc ion binding)			Nuclear	PF06220(U1 zinc finger);PF00397(WW domain)
O75607	Nucleoplasmin-3	NPM3	FUNCTION: Plays a role in the regulation of diverse cellular processes such as ribosome biogenesis, chromatin remodeling or protein chaperoning (PubMed:22362753, PubMed:20073534). Modulates the histone chaperone function and the RNA-binding activity of nucleolar phosphoprotein B23/NPM (PubMed:22362753). Efficiently mediates chromatin remodeling when included in a pentamer containing NPM3 and NPM …	sp|O75607|NPM3_HUMAN	sp|O75607|NPM3_HUMAN Nucleoplasmin-3 OS=Homo sapiens OX=9606 GN=NPM3 PE=1 SV=3	1	1	1	1	6.2	19.343		28499			GO:0006338(BP:chromatin remodeling);GO:0006364(BP:rRNA processing);GO:0009303(BP:rRNA transcription);GO:0015629(CC:actin cytoskeleton);GO:0005737(CC:cytoplasm);GO:0005829(CC:cytosol);GO:0005730(CC:nucleolus);GO:0005654(CC:nucleoplasm);GO:0003682(MF:chromatin binding);GO:0042393(MF:histone binding);GO:0003723(MF:RNA binding)			Cytoplasmic;Nuclear	PF03066(Nucleoplasmin/nucleophosmin domain)
O75663	TIP41-like protein	TIPRL	FUNCTION: May be a allosteric regulator of serine/threonine-protein phosphatase 2A (PP2A). Isoform 1 inhibits catalytic activity of the PP2A(D) core complex in vitro. The PP2A(C):TIPRL complex does not show phosphatase activity. Acts as negative regulator of serine/threonine-protein phosphatase 4 probably by inhibiting the formation of the active PPP4C:PPP4R2 complex; the function is proposed to …	sp|O75663|TIPRL_HUMAN	sp|O75663|TIPRL_HUMAN TIP41-like protein OS=Homo sapiens OX=9606 GN=TIPRL PE=1 SV=2	1	1	1	1	9.2	31.444		12143			GO:0000077(BP:DNA damage checkpoint);GO:0032515(BP:negative regulation of phosphoprotein phosphatase activity);GO:0043666(BP:regulation of phosphoprotein phosphatase activity);GO:0007165(BP:signal transduction);GO:0031929(BP:TOR signaling);GO:0005829(CC:cytosol)			Cytoplasmic	PF04176(TIP41-like family)
O94826	Mitochondrial import receptor subunit TOM70	TOMM70	FUNCTION: Receptor that accelerates the import of all mitochondrial precursor proteins. {ECO:0000250}.	sp|O94826|TOM70_HUMAN	sp|O94826|TOM70_HUMAN Mitochondrial import receptor subunit TOM70 OS=Homo sapiens OX=9606 GN=TOMM70 PE=1 SV=1	1	1	1	1	2.6	67.454		18613			GO:0016236(BP:macroautophagy);GO:0006626(BP:protein targeting to mitochondrion);GO:0070062(CC:extracellular exosome);GO:0016021(CC:integral component of membrane);GO:0016020(CC:membrane);GO:0005741(CC:mitochondrial outer membrane);GO:0005742(CC:mitochondrial outer membrane translocase complex);GO:0005739(CC:mitochondrion);GO:0008320(MF:protein transmembrane transporter activity)			Cytoplasmic	PF00515(Tetratricopeptide repeat);PF13181(Tetratricopeptide repeat)
O95881	Thioredoxin domain-containing protein 12	TXNDC12	FUNCTION: Possesses significant protein thiol-disulfide oxidase activity. {ECO:0000269|PubMed:12761212}.	sp|O95881|TXD12_HUMAN	sp|O95881|TXD12_HUMAN Thioredoxin domain-containing protein 12 OS=Homo sapiens OX=9606 GN=TXNDC12 PE=1 SV=1	1	2	2	2	16.9	19.206		75081			GO:0045454(BP:cell redox homeostasis);GO:0060548(BP:negative regulation of cell death);GO:1902236(BP:negative regulation of endoplasmic reticulum stress-induced intrinsic apoptotic signaling pathway);GO:0005623(CC:cell);GO:0005783(CC:endoplasmic reticulum);GO:0005788(CC:endoplasmic reticulum lumen);GO:0015037(MF:peptide disulfide oxidoreductase activity);GO:0019153(MF:protein-disulfide reductase …	hsa:51060(TXNDC12)	hsa00480(Glutathione metabolism )	Cytoplasmic	PF13899(Thioredoxin-like)
O96019	Actin-like protein 6A	ACTL6A	FUNCTION: Involved in transcriptional activation and repression of select genes by chromatin remodeling (alteration of DNA-nucleosome topology). Component of SWI/SNF chromatin remodeling complexes that carry out key enzymatic activities, changing chromatin structure by altering DNA-histone contacts within a nucleosome in an ATP-dependent manner. Required for maximal ATPase activity of SMARCA4/BRG…	sp|O96019|ACL6A_HUMAN	sp|O96019|ACL6A_HUMAN Actin-like protein 6A OS=Homo sapiens OX=9606 GN=ACTL6A PE=1 SV=1	1	1	1	1	4.2	47.46		4652.8			GO:0043044(BP:ATP-dependent chromatin remodeling);GO:0001825(BP:blastocyst formation);GO:0006338(BP:chromatin remodeling);GO:0006310(BP:DNA recombination);GO:0006281(BP:DNA repair);GO:0043968(BP:histone H2A acetylation);GO:0043967(BP:histone H4 acetylation);GO:0007399(BP:nervous system development);GO:0003407(BP:neural retina development);GO:0016579(BP:protein deubiquitination);GO:0040008(BP:regu…	hsa:86(ACTL6A)	hsa05225(Hepatocellular carcinoma );hsa04714(Thermogenesis )	Cytoplasmic	PF00022(Actin)
P01009	Alpha-1-antitrypsin	SERPINA1	FUNCTION: Inhibitor of serine proteases. Its primary target is elastase, but it also has a moderate affinity for plasmin and thrombin. Irreversibly inhibits trypsin, chymotrypsin and plasminogen activator. The aberrant form inhibits insulin-induced NO synthesis in platelets, decreases coagulation time and has proteolytic activity against insulin and plasmin.; FUNCTION: [Short peptide from AAT]: r…	sp|P01009|A1AT_HUMAN	sp|P01009|A1AT_HUMAN Alpha-1-antitrypsin OS=Homo sapiens OX=9606 GN=SERPINA1 PE=1 SV=3	1	1	1	1	3.6	46.736		11436			GO:0006953(BP:acute-phase response);GO:0007596(BP:blood coagulation);GO:0044267(BP:cellular protein metabolic process);GO:0048208(BP:COPII vesicle coating);GO:0006888(BP:ER to Golgi vesicle-mediated transport);GO:0010951(BP:negative regulation of endopeptidase activity);GO:0043312(BP:neutrophil degranulation);GO:0002576(BP:platelet degranulation);GO:0043687(BP:post-translational protein modificat…	hsa:5265(SERPINA1)	hsa04610(Complement and coagulation cascades )	Extracellular	PF00079(Serpin (serine protease inhibitor))
P01137	Transforming growth factor beta-1 proprotein	TGFB1	FUNCTION: Transforming growth factor beta-1 proprotein: Precursor of the Latency-associated peptide (LAP) and Transforming growth factor beta-1 (TGF-beta-1) chains, which constitute the regulatory and active subunit of TGF-beta-1, respectively. {ECO:0000269|PubMed:29109152, ECO:0000303|PubMed:27252363}.; FUNCTION: [Latency-associated peptide]: Required to maintain the Transforming growth factor b…	sp|P01137|TGFB1_HUMAN	sp|P01137|TGFB1_HUMAN Transforming growth factor beta-1 proprotein OS=Homo sapiens OX=9606 GN=TGFB1 PE=1 SV=2	1	2	2	2	8.2	44.341		45172			GO:0003180(BP:aortic valve morphogenesis);GO:0006754(BP:ATP biosynthetic process);GO:0030509(BP:BMP signaling pathway);GO:0007050(BP:cell cycle arrest);GO:0016477(BP:cell migration);GO:0045216(BP:cell-cell junction organization);GO:0071407(BP:cellular response to organic cyclic compound);GO:0071560(BP:cellular response to transforming growth factor beta stimulus);GO:0002062(BP:chondrocyte differe…	hsa:7040(TGFB1)	hsa05145(Toxoplasmosis );hsa05200(Pathways in cancer );hsa05414(Dilated cardiomyopathy );hsa05225(Hepatocellular carcinoma );hsa05166(Human T-cell leukemia virus 1 infection );hsa05226(Gastric cancer );hsa05323(Rheumatoid arthritis );hsa05321(Inflammatory bowel disease );hsa04380(Osteoclast differentiation );hsa05210(Colorectal cancer );hsa04218(Cellular senescence );hsa05205(Proteoglycans in can…	Extracellular	PF00688(TGF-beta propeptide);PF00019(Transforming growth factor beta like domain)
P04732	Metallothionein-1E	MT1E	FUNCTION: Metallothioneins have a high content of cysteine residues that bind various heavy metals; these proteins are transcriptionally regulated by both heavy metals and glucocorticoids.	sp|P04732|MT1E_HUMAN	sp|P04732|MT1E_HUMAN Metallothionein-1E OS=Homo sapiens OX=9606 GN=MT1E PE=1 SV=1	1	2	1	1	52.5	6.0142		161480			GO:0071276(BP:cellular response to cadmium ion);GO:0071280(BP:cellular response to copper ion);GO:0071294(BP:cellular response to zinc ion);GO:0006882(BP:cellular zinc ion homeostasis);GO:0010273(BP:detoxification of copper ion);GO:0045926(BP:negative regulation of growth);GO:0005623(CC:cell);GO:0005737(CC:cytoplasm);GO:0005634(CC:nucleus);GO:0048471(CC:perinuclear region of cytoplasm);GO:0046872…	hsa:4493(MT1E)	hsa04978(Mineral absorption )	Extracellular;Nuclear	PF00131(Metallothionein)
P05026	Sodium/potassium-transporting ATPase subunit beta-1	ATP1B1	FUNCTION: This is the non-catalytic component of the active enzyme, which catalyzes the hydrolysis of ATP coupled with the exchange of Na(+) and K(+) ions across the plasma membrane. The beta subunit regulates, through assembly of alpha/beta heterodimers, the number of sodium pumps transported to the plasma membrane. {ECO:0000269|PubMed:19694409}.; FUNCTION: Involved in cell adhesion and establis…	sp|P05026|AT1B1_HUMAN	sp|P05026|AT1B1_HUMAN Sodium/potassium-transporting ATPase subunit beta-1 OS=Homo sapiens OX=9606 GN=ATP1B1 PE=1 SV=1	1	1	1	1	4.6	35.061		40209			GO:0046034(BP:ATP metabolic process);GO:0060048(BP:cardiac muscle contraction);GO:0098655(BP:cation transmembrane transport);GO:0007155(BP:cell adhesion);GO:0086064(BP:cell communication by electrical coupling involved in cardiac conduction);GO:0006874(BP:cellular calcium ion homeostasis);GO:0030007(BP:cellular potassium ion homeostasis);GO:0006883(BP:cellular sodium ion homeostasis);GO:0034220(B…	hsa:481(ATP1B1)	hsa04961(Endocrine and other factor-regulated calcium reabsorption );hsa04976(Bile secretion );hsa04971(Gastric acid secretion );hsa04960(Aldosterone-regulated sodium reabsorption );hsa04970(Salivary secretion );hsa04261(Adrenergic signaling in cardiomyocytes );hsa04911(Insulin secretion );hsa04978(Mineral absorption );hsa04974(Protein digestion and absorption );hsa04918(Thyroid hormone synthesis…	Extracellular;Cytoplasmic	PF00287(Sodium / potassium ATPase beta chain)
P06756	Integrin alpha-V	ITGAV	FUNCTION: The alpha-V (ITGAV) integrins are receptors for vitronectin, cytotactin, fibronectin, fibrinogen, laminin, matrix metalloproteinase-2, osteopontin, osteomodulin, prothrombin, thrombospondin and vWF. They recognize the sequence R-G-D in a wide array of ligands. ITGAV:ITGB3 binds to fractalkine (CX3CL1) and may act as its coreceptor in CX3CR1-dependent fractalkine signaling (PubMed:231254…	sp|P06756|ITAV_HUMAN	sp|P06756|ITAV_HUMAN Integrin alpha-V OS=Homo sapiens OX=9606 GN=ITGAV PE=1 SV=2	1	2	2	2	2.6	116.04		39618			GO:0001525(BP:angiogenesis);GO:0002479(BP:antigen processing and presentation of exogenous peptide antigen via MHC class I, TAP-dependent);GO:0038027(BP:apolipoprotein A-I-mediated signaling pathway);GO:0043277(BP:apoptotic cell clearance);GO:0070588(BP:calcium ion transmembrane transport);GO:0007155(BP:cell adhesion);GO:0033627(BP:cell adhesion mediated by integrin);GO:0007160(BP:cell-matrix adh…	hsa:3685(ITGAV)	hsa04151(PI3K-Akt signaling pathway );hsa05410(Hypertrophic cardiomyopathy );hsa05205(Proteoglycans in cancer );hsa04919(Thyroid hormone signaling pathway );hsa04512(ECM-receptor interaction );hsa05222(Small cell lung cancer );hsa05412(Arrhythmogenic right ventricular cardiomyopathy );hsa04514(Cell adhesion molecules );hsa04810(Regulation of actin cytoskeleton );hsa04145(Phagosome );hsa05163(Huma…	PlasmaMembrane;Cytoplasmic	PF00357(Integrin alpha cytoplasmic region);PF08441(Integrin alpha);PF01839(FG-GAP repeat)
P09497	Clathrin light chain B	CLTB	FUNCTION: Clathrin is the major protein of the polyhedral coat of coated pits and vesicles.	sp|P09497|CLCB_HUMAN	sp|P09497|CLCB_HUMAN Clathrin light chain B OS=Homo sapiens OX=9606 GN=CLTB PE=1 SV=1	1	2	2	2	8.7	25.19		93685			GO:0048268(BP:clathrin coat assembly);GO:0072583(BP:clathrin-dependent endocytosis);GO:0006886(BP:intracellular protein transport);GO:0061024(BP:membrane organization);GO:0060170(CC:ciliary membrane);GO:0030118(CC:clathrin coat);GO:0030132(CC:clathrin coat of coated pit);GO:0030130(CC:clathrin coat of trans-Golgi network vesicle);GO:0030125(CC:clathrin vesicle coat);GO:0045334(CC:clathrin-coated …	hsa:1212(CLTB)	hsa04144(Endocytosis );hsa04142(Lysosome );hsa04721(Synaptic vesicle cycle );hsa05100(Bacterial invasion of epithelial cells );hsa04961(Endocrine and other factor-regulated calcium reabsorption );hsa05016(Huntington disease )	Nuclear	PF01086(Clathrin light chain)
P09958	Furin	FURIN	FUNCTION: Ubiquitous endoprotease within constitutive secretory pathways capable of cleavage at the RX(K/R)R consensus motif (PubMed:11799113, PubMed:1629222, PubMed:1713771, PubMed:2251280, PubMed:24666235, PubMed:25974265, PubMed:7592877, PubMed:7690548, PubMed:9130696). Mediates processing of TGFB1, an essential step in TGF-beta-1 activation (PubMed:7737999). {ECO:0000269|PubMed:11799113, ECO:…	sp|P09958|FURIN_HUMAN	sp|P09958|FURIN_HUMAN Furin OS=Homo sapiens OX=9606 GN=FURIN PE=1 SV=2	1	1	1	1	1.8	86.677		6636.8			GO:0001825(BP:blastocyst formation);GO:0044267(BP:cellular protein metabolic process);GO:0030574(BP:collagen catabolic process);GO:0070268(BP:cornification);GO:0090472(BP:dibasic protein processing);GO:0022617(BP:extracellular matrix disassembly);GO:0030198(BP:extracellular matrix organization);GO:0032804(BP:negative regulation of low-density lipoprotein particle receptor catabolic process);GO:00…			Golgi	PF00082(Subtilase family);PF16470(Peptidase S8 pro-domain);PF01483(Proprotein convertase P-domain)
Q01081	Splicing factor U2AF 35 kDa subunit	U2AF1	FUNCTION: Plays a critical role in both constitutive and enhancer-dependent splicing by mediating protein-protein interactions and protein-RNA interactions required for accurate 3'-splice site selection. Recruits U2 snRNP to the branch point. Directly mediates interactions between U2AF2 and proteins bound to the enhancers and thus may function as a bridge between U2AF2 and the enhancer complex to…	sp|Q01081|U2AF1_HUMAN;sp|P0DN76|U2AF5_HUMAN	sp|Q01081|U2AF1_HUMAN Splicing factor U2AF 35 kDa subunit OS=Homo sapiens OX=9606 GN=U2AF1 PE=1 SV=3;sp|P0DN76|U2AF5_HUMAN Splicing factor U2AF 35 kDa subunit-like protein OS=Homo sapiens OX=9606 GN=U2AF1L5 PE=1 SV=1	2	2	2	2	12.9	27.872		5048.7			GO:0031124(BP:mRNA 3'-end processing);GO:0006406(BP:mRNA export from nucleus);GO:0006397(BP:mRNA processing);GO:0000398(BP:mRNA splicing, via spliceosome);GO:0006405(BP:RNA export from nucleus);GO:0008380(BP:RNA splicing);GO:0015030(CC:Cajal body);GO:0071013(CC:catalytic step 2 spliceosome);GO:0016607(CC:nuclear speck);GO:0005654(CC:nucleoplasm);GO:0005681(CC:spliceosomal complex);GO:0089701(CC:U…	hsa:102724594(U2AF1L5)	hsa03040(Spliceosome );hsa05131(Shigellosis )	Nuclear	PF00076(RNA recognition motif. (a.k.a. RRM, RBD, or RNP domain));PF00642(Zinc finger C-x8-C-x5-C-x3-H type (and similar))
P11172	Uridine 5-monophosphate synthase	UMPS		sp|P11172|UMPS_HUMAN	sp|P11172|UMPS_HUMAN Uridine 5-monophosphate synthase OS=Homo sapiens OX=9606 GN=UMPS PE=1 SV=1	1	1	1	1	2.3	52.221		17526			GO:0006207(BP:'de novo' pyrimidine nucleobase biosynthetic process);GO:0044205(BP:'de novo' UMP biosynthetic process);GO:0035690(BP:cellular response to drug);GO:0007565(BP:female pregnancy);GO:0007595(BP:lactation);GO:0019856(BP:pyrimidine nucleobase biosynthetic process);GO:0046134(BP:pyrimidine nucleoside biosynthetic process);GO:0006222(BP:UMP biosynthetic process);GO:0005737(CC:cytoplasm);GO…	hsa:7372(UMPS)	hsa00983(Drug metabolism - other enzymes );hsa01240(Biosynthesis of cofactors );hsa00240(Pyrimidine metabolism )	Cytoplasmic	PF00156(Phosphoribosyl transferase domain);PF00215(Orotidine 5'-phosphate decarboxylase / HUMPS family)
P12270	Nucleoprotein TPR	TPR	FUNCTION: Component of the nuclear pore complex (NPC), a complex required for the trafficking across the nuclear envelope. Functions as a scaffolding element in the nuclear phase of the NPC essential for normal nucleocytoplasmic transport of proteins and mRNAs, plays a role in the establishment of nuclear-peripheral chromatin compartmentalization in interphase, and in the mitotic spindle checkpoi…	sp|P12270|TPR_HUMAN	sp|P12270|TPR_HUMAN Nucleoprotein TPR OS=Homo sapiens OX=9606 GN=TPR PE=1 SV=3	1	2	2	2	0.9	267.29		121230			GO:0051301(BP:cell division);GO:0034605(BP:cellular response to heat);GO:0035457(BP:cellular response to interferon-alpha);GO:0075733(BP:intracellular transport of virus);GO:0007094(BP:mitotic spindle assembly checkpoint);GO:0006406(BP:mRNA export from nucleus);GO:0031990(BP:mRNA export from nucleus in response to heat stress);GO:0046832(BP:negative regulation of RNA export from nucleus);GO:00001…	hsa:7175(TPR)	hsa05200(Pathways in cancer );hsa05014(Amyotrophic lateral sclerosis );hsa05216(Thyroid cancer );hsa03013(Nucleocytoplasmic transport )	Nuclear	PF07926(TPR/MLP1/MLP2-like protein)
P13726	Tissue factor	F3	FUNCTION: Initiates blood coagulation by forming a complex with circulating factor VII or VIIa. The [TF:VIIa] complex activates factors IX or X by specific limited proteolysis. TF plays a role in normal hemostasis by initiating the cell-surface assembly and propagation of the coagulation protease cascade. {ECO:0000269|PubMed:12652293}.	sp|P13726|TF_HUMAN	sp|P13726|TF_HUMAN Tissue factor OS=Homo sapiens OX=9606 GN=F3 PE=1 SV=1	1	2	2	2	10.2	33.067		64378			GO:0002543(BP:activation of blood coagulation via clotting cascade);GO:0006919(BP:activation of cysteine-type endopeptidase activity involved in apoptotic process);GO:0002541(BP:activation of plasma proteins involved in acute inflammatory response);GO:0007596(BP:blood coagulation);GO:0007598(BP:blood coagulation, extrinsic pathway);GO:0019221(BP:cytokine-mediated signaling pathway);GO:0045766(BP:…	hsa:2152(F3)	hsa04610(Complement and coagulation cascades );hsa04933(AGE-RAGE signaling pathway in diabetic complications )	Extracellular;PlasmaMembrane	PF01108(Tissue factor);PF09294(Interferon-alpha/beta receptor, fibronectin type III)
P15170	Eukaryotic peptide chain release factor GTP-binding subunit ERF3A	GSPT1	FUNCTION: Involved in translation termination in response to the termination codons UAA, UAG and UGA (By similarity). Stimulates the activity of ETF1 (By similarity). Involved in regulation of mammalian cell growth (PubMed:2511002). Component of the transient SURF complex which recruits UPF1 to stalled ribosomes in the context of nonsense-mediated decay (NMD) of mRNAs containing premature stop co…	sp|P15170|ERF3A_HUMAN;sp|Q8IYD1|ERF3B_HUMAN	sp|P15170|ERF3A_HUMAN Eukaryotic peptide chain release factor GTP-binding subunit ERF3A OS=Homo sapiens OX=9606 GN=GSPT1 PE=1 SV=1;sp|Q8IYD1|ERF3B_HUMAN Eukaryotic peptide chain release factor GTP-binding subunit ERF3B OS=Homo sapiens OX=9606 GN=GSPT2 PE=1	2	2	2	2	4	55.755		33515			GO:0002184(BP:cytoplasmic translational termination);GO:0000082(BP:G1/S transition of mitotic cell cycle);GO:0000184(BP:nuclear-transcribed mRNA catabolic process, nonsense-mediated decay);GO:0006479(BP:protein methylation);GO:0006449(BP:regulation of translational termination);GO:0006412(BP:translation);GO:0005829(CC:cytosol);GO:0018444(CC:translation release factor complex);GO:0005525(MF:GTP bi…	hsa:2935(GSPT1)	hsa03015(mRNA surveillance pathway )	Cytoplasmic	PF03144(Elongation factor Tu domain 2);PF00009(Elongation factor Tu GTP binding domain);PF03143(Elongation factor Tu C-terminal domain)
P15529	Membrane cofactor protein	CD46	FUNCTION: Acts as a cofactor for complement factor I, a serine protease which protects autologous cells against complement-mediated injury by cleaving C3b and C4b deposited on host tissue. May be involved in the fusion of the spermatozoa with the oocyte during fertilization. Also acts as a costimulatory factor for T-cells which induces the differentiation of CD4+ into T-regulatory 1 cells. T-regu…	sp|P15529|MCP_HUMAN	sp|P15529|MCP_HUMAN Membrane cofactor protein OS=Homo sapiens OX=9606 GN=CD46 PE=1 SV=3	1	2	2	2	5.9	43.747		93934			GO:0002250(BP:adaptive immune response);GO:0006958(BP:complement activation, classical pathway);GO:0045087(BP:innate immune response);GO:0032613(BP:interleukin-10 production);GO:0010629(BP:negative regulation of gene expression);GO:0010628(BP:positive regulation of gene expression);GO:0032733(BP:positive regulation of interleukin-10 production);GO:0043382(BP:positive regulation of memory T cell d…	hsa:4179(CD46)	hsa05162(Measles );hsa04610(Complement and coagulation cascades )	Extracellular	PF00084(Sushi repeat (SCR repeat))
P15941	Mucin-1	MUC1	FUNCTION: The alpha subunit has cell adhesive properties. Can act both as an adhesion and an anti-adhesion protein. May provide a protective layer on epithelial cells against bacterial and enzyme attack.; FUNCTION: The beta subunit contains a C-terminal domain which is involved in cell signaling, through phosphorylations and protein-protein interactions. Modulates signaling in ERK, SRC and NF-kap…	sp|P15941|MUC1_HUMAN	sp|P15941|MUC1_HUMAN Mucin-1 OS=Homo sapiens OX=9606 GN=MUC1 PE=1 SV=3	1	1	1	1	1.4	122.1		33132			GO:0019221(BP:cytokine-mediated signaling pathway);GO:0006977(BP:DNA damage response, signal transduction by p53 class mediator resulting in cell cycle arrest);GO:0006978(BP:DNA damage response, signal transduction by p53 class mediator resulting in transcription of p21 class mediator);GO:0033629(BP:negative regulation of cell adhesion mediated by integrin);GO:1902166(BP:negative regulation of in…			Nuclear	PF01390(SEA domain)
P48454	Serine/threonine-protein phosphatase 2B catalytic subunit gamma isoform	PPP3CC	FUNCTION: Calcium-dependent, calmodulin-stimulated protein phosphatase which plays an essential role in the transduction of intracellular Ca(2+)-mediated signals. Dephosphorylates and activates transcription factor NFATC1. Dephosphorylates and inactivates transcription factor ELK1. Dephosphorylates DARPP32. {ECO:0000269|PubMed:19154138}.	sp|P48454|PP2BC_HUMAN;sp|Q08209|PP2BA_HUMAN;sp|P16298|PP2BB_HUMAN	sp|P48454|PP2BC_HUMAN Serine/threonine-protein phosphatase 2B catalytic subunit gamma isoform OS=Homo sapiens OX=9606 GN=PPP3CC PE=1 SV=3;sp|Q08209|PP2BA_HUMAN Serine/threonine-protein phosphatase 2B catalytic subunit alpha isoform OS=Homo sapiens OX=9606	3	1	1	1	1.8	58.129		10853			GO:0007420(BP:brain development);GO:0097720(BP:calcineurin-mediated signaling);GO:0033173(BP:calcineurin-NFAT signaling cascade);GO:1900740(BP:positive regulation of protein insertion into mitochondrial membrane involved in apoptotic signaling pathway);GO:1900244(BP:positive regulation of synaptic vesicle endocytosis);GO:0006470(BP:protein dephosphorylation);GO:0005955(CC:calcineurin complex);GO:…	hsa:5533(PPP3CC)	hsa04010(MAPK signaling pathway );hsa05167(Kaposi sarcoma-associated herpesvirus infection );hsa04650(Natural killer cell mediated cytotoxicity );hsa05166(Human T-cell leukemia virus 1 infection );hsa04660(T cell receptor signaling pathway );hsa05152(Tuberculosis );hsa04924(Renin secretion );hsa04360(Axon guidance );hsa04114(Oocyte meiosis );hsa04724(Glutamatergic synapse );hsa04922(Glucagon sign…	Cytoplasmic	PF00149(Calcineurin-like phosphoesterase)
P17812	CTP synthase 1	CTPS1	FUNCTION: This enzyme is involved in the de novo synthesis of CTP, a precursor of DNA, RNA and phospholipids. Catalyzes the ATP-dependent amination of UTP to CTP with either L-glutamine or ammonia as a source of nitrogen. This enzyme and its product, CTP, play a crucial role in the proliferation of activated lymphocytes and therefore in immunity. {ECO:0000269|PubMed:16179339, ECO:0000269|PubMed:2…	sp|P17812|PYRG1_HUMAN	sp|P17812|PYRG1_HUMAN CTP synthase 1 OS=Homo sapiens OX=9606 GN=CTPS1 PE=1 SV=2	1	4	4	4	9.1	66.69		64576			GO:0044210(BP:'de novo' CTP biosynthetic process);GO:0042100(BP:B cell proliferation);GO:0006241(BP:CTP biosynthetic process);GO:0006541(BP:glutamine metabolic process);GO:0006139(BP:nucleobase-containing compound metabolic process);GO:0015949(BP:nucleobase-containing small molecule interconversion);GO:0019856(BP:pyrimidine nucleobase biosynthetic process);GO:0042493(BP:response to drug);GO:00420…	hsa:1503(CTPS1)	hsa01240(Biosynthesis of cofactors );hsa00240(Pyrimidine metabolism )	Cytoplasmic	PF00117(Glutamine amidotransferase class-I);PF06418(CTP synthase N-terminus)
P18510	Interleukin-1 receptor antagonist protein	IL1RN	FUNCTION: Inhibits the activity of interleukin-1 by binding to receptor IL1R1 and preventing its association with the coreceptor IL1RAP for signaling. Has no interleukin-1 like activity. Binds functional interleukin-1 receptor IL1R1 with greater affinity than decoy receptor IL1R2; however, the physiological relevance of the latter association is unsure. {ECO:0000269|PubMed:7775431}.	sp|P18510|IL1RA_HUMAN	sp|P18510|IL1RA_HUMAN Interleukin-1 receptor antagonist protein OS=Homo sapiens OX=9606 GN=IL1RN PE=1 SV=1	1	1	1	1	10.7	20.055		18037			GO:0006953(BP:acute-phase response);GO:0019221(BP:cytokine-mediated signaling pathway);GO:0006955(BP:immune response);GO:0006954(BP:inflammatory response);GO:0002437(BP:inflammatory response to antigenic stimulus);GO:0030073(BP:insulin secretion);GO:0070498(BP:interleukin-1-mediated signaling pathway);GO:0006629(BP:lipid metabolic process);GO:0034115(BP:negative regulation of heterotypic cell-cel…	hsa:3557(IL1RN)	hsa04060(Cytokine-cytokine receptor interaction )	Extracellular	PF00340(Interleukin-1 / 18)
P19367	Hexokinase-1	HK1	FUNCTION: Catalyzes the phosphorylation of various hexoses, such as D-glucose, D-glucosamine, D-fructose, D-mannose and 2-deoxy-D-glucose, to hexose 6-phosphate (D-glucose 6-phosphate, D-glucosamine 6-phosphate, D-fructose 6-phosphate, D-mannose 6-phosphate and 2-deoxy-D-glucose 6-phosphate, respectively) (PubMed:1637300, PubMed:25316723, PubMed:27374331). Does not phosphorylate N-acetyl-D-glucos…	sp|P19367|HXK1_HUMAN	sp|P19367|HXK1_HUMAN Hexokinase-1 OS=Homo sapiens OX=9606 GN=HK1 PE=1 SV=3	1	1	1	1	1.4	102.48		6882.4			GO:0061621(BP:canonical glycolysis);GO:0046835(BP:carbohydrate phosphorylation);GO:0001678(BP:cellular glucose homeostasis);GO:0072655(BP:establishment of protein localization to mitochondrion);GO:0006002(BP:fructose 6-phosphate metabolic process);GO:0051156(BP:glucose 6-phosphate metabolic process);GO:0006096(BP:glycolytic process);GO:0006954(BP:inflammatory response);GO:0045087(BP:innate immune…	hsa:3098(HK1)	hsa00500(Starch and sucrose metabolism );hsa00524(Neomycin, kanamycin and gentamicin biosynthesis );hsa04930(Type II diabetes mellitus );hsa04910(Insulin signaling pathway );hsa04973(Carbohydrate digestion and absorption );hsa05131(Shigellosis );hsa00051(Fructose and mannose metabolism );hsa05230(Central carbon metabolism in cancer );hsa00520(Amino sugar and nucleotide sugar metabolism );hsa00010…	Cytoplasmic	PF03727(Hexokinase);PF00349(Hexokinase)
P19438	Tumor necrosis factor receptor superfamily member 1A	TNFRSF1A	FUNCTION: Receptor for TNFSF2/TNF-alpha and homotrimeric TNFSF1/lymphotoxin-alpha. The adapter molecule FADD recruits caspase-8 to the activated receptor. The resulting death-inducing signaling complex (DISC) performs caspase-8 proteolytic activation which initiates the subsequent cascade of caspases (aspartate-specific cysteine proteases) mediating apoptosis. Contributes to the induction of non-…	sp|P19438|TNR1A_HUMAN	sp|P19438|TNR1A_HUMAN Tumor necrosis factor receptor superfamily member 1A OS=Homo sapiens OX=9606 GN=TNFRSF1A PE=1 SV=1	1	1	1	1	3.3	50.494		13837			GO:0003176(BP:aortic valve development);GO:0071260(BP:cellular response to mechanical stimulus);GO:0019221(BP:cytokine-mediated signaling pathway);GO:0071550(BP:death-inducing signaling complex assembly);GO:0042742(BP:defense response to bacterium);GO:0008625(BP:extrinsic apoptotic signaling pathway via death domain receptors);GO:0007249(BP:I-kappaB kinase/NF-kappaB signaling);GO:0006954(BP:infla…	hsa:7132(TNFRSF1A)	hsa05022(Pathways of neurodegeneration - multiple diseases );hsa04071(Sphingolipid signaling pathway );hsa05418(Fluid shear stress and atherosclerosis );hsa04931(Insulin resistance );hsa05132(Salmonella infection );hsa05145(Toxoplasmosis );hsa04010(MAPK signaling pathway );hsa04061(Viral protein interaction with cytokine and cytokine receptor );hsa05142(Chagas disease );hsa04215(Apoptosis - multi…	Extracellular	PF00531(Death domain);PF00020(TNFR/NGFR cysteine-rich region)
P20020	Plasma membrane calcium-transporting ATPase 1	ATP2B1	FUNCTION: Catalyzes the hydrolysis of ATP coupled with the transport of calcium from the cytoplasm to the extracellular space thereby maintaining intracellular calcium homeostasis. Plays a role in blood pressure regulation through regulation of intracellular calcium concentration and nitric oxide production leading to regulation of vascular smooth muscle cells vasoconstriction. Positively regulat…	sp|P20020|AT2B1_HUMAN;sp|P23634|AT2B4_HUMAN	sp|P20020|AT2B1_HUMAN Plasma membrane calcium-transporting ATPase 1 OS=Homo sapiens OX=9606 GN=ATP2B1 PE=1 SV=4;sp|P23634|AT2B4_HUMAN Plasma membrane calcium-transporting ATPase 4 OS=Homo sapiens OX=9606 GN=ATP2B4 PE=1 SV=2	2	1	1	1	1.1	134.68		9567.3			GO:0007568(BP:aging);GO:0007420(BP:brain development);GO:1990034(BP:calcium ion export across plasma membrane);GO:0006874(BP:cellular calcium ion homeostasis);GO:0071386(BP:cellular response to corticosterone stimulus);GO:0071305(BP:cellular response to vitamin D);GO:0034220(BP:ion transmembrane transport);GO:0001818(BP:negative regulation of cytokine production);GO:0051481(BP:negative regulation…	hsa:490(ATP2B1)	hsa04972(Pancreatic secretion );hsa04961(Endocrine and other factor-regulated calcium reabsorption );hsa04261(Adrenergic signaling in cardiomyocytes );hsa04970(Salivary secretion );hsa04020(Calcium signaling pathway );hsa04978(Mineral absorption );hsa04925(Aldosterone synthesis and secretion );hsa04024(cAMP signaling pathway );hsa04022(cGMP-PKG signaling pathway )	PlasmaMembrane	PF00702(haloacid dehalogenase-like hydrolase);PF00122(E1-E2 ATPase);PF12424(Plasma membrane calcium transporter ATPase C terminal);PF13246(Cation transport ATPase (P-type));PF00690(Cation transporter/ATPase, N-terminus);PF00689(Cation transporting ATPase, C-terminus)
P20073	Annexin A7	ANXA7	FUNCTION: Calcium/phospholipid-binding protein which promotes membrane fusion and is involved in exocytosis.	sp|P20073|ANXA7_HUMAN	sp|P20073|ANXA7_HUMAN Annexin A7 OS=Homo sapiens OX=9606 GN=ANXA7 PE=1 SV=3	1	1	1	1	3.3	52.739		86841			GO:0006914(BP:autophagy);GO:0008283(BP:cell proliferation);GO:0006874(BP:cellular calcium ion homeostasis);GO:0009992(BP:cellular water homeostasis);GO:0030855(BP:epithelial cell differentiation);GO:0007599(BP:hemostasis);GO:0061025(BP:membrane fusion);GO:0010629(BP:negative regulation of gene expression);GO:0008360(BP:regulation of cell shape);GO:0051592(BP:response to calcium ion);GO:0014070(BP…	hsa:310(ANXA7)	hsa05014(Amyotrophic lateral sclerosis )	Nuclear	PF00191(Annexin)
P20810	Calpastatin	CAST	FUNCTION: Specific inhibition of calpain (calcium-dependent cysteine protease). Plays a key role in postmortem tenderization of meat and have been proposed to be involved in muscle protein degradation in living tissue.	sp|P20810|ICAL_HUMAN	sp|P20810|ICAL_HUMAN Calpastatin OS=Homo sapiens OX=9606 GN=CAST PE=1 SV=4	1	1	1	1	2.4	76.572		29813			GO:0097340(BP:inhibition of cysteine-type endopeptidase activity);GO:2000675(BP:negative regulation of type B pancreatic cell apoptotic process);GO:1990709(BP:presynaptic active zone organization);GO:0005737(CC:cytoplasm);GO:0005829(CC:cytosol);GO:0005783(CC:endoplasmic reticulum);GO:0016020(CC:membrane);GO:0045296(MF:cadherin binding);GO:0010859(MF:calcium-dependent cysteine-type endopeptidase i…	hsa:831(CAST)	hsa05131(Shigellosis )	Nuclear	PF00748(Calpain inhibitor)
P21399	Cytoplasmic aconitate hydratase	ACO1	FUNCTION: Iron sensor. Binds a 4Fe-4S cluster and functions as aconitase when cellular iron levels are high. Functions as mRNA binding protein that regulates uptake, sequestration and utilization of iron when cellular iron levels are low. Binds to iron-responsive elements (IRES) in target mRNA species when iron levels are low. Binding of a 4Fe-4S cluster precludes RNA binding. {ECO:0000269|PubMed…	sp|P21399|ACOC_HUMAN	sp|P21399|ACOC_HUMAN Cytoplasmic aconitate hydratase OS=Homo sapiens OX=9606 GN=ACO1 PE=1 SV=3	1	2	2	2	4	98.398		15232			GO:0006879(BP:cellular iron ion homeostasis);GO:0006101(BP:citrate metabolic process);GO:0050892(BP:intestinal absorption);GO:0009791(BP:post-embryonic development);GO:0006417(BP:regulation of translation);GO:0010040(BP:response to iron(II) ion);GO:0006099(BP:tricarboxylic acid cycle);GO:0005623(CC:cell);GO:0005737(CC:cytoplasm);GO:0005829(CC:cytosol);GO:0005783(CC:endoplasmic reticulum);GO:00700…	hsa:48(ACO1)	hsa00630(Glyoxylate and dicarboxylate metabolism );hsa00020(Citrate cycle (TCA cycle) )	Cytoplasmic	PF00330(Aconitase family (aconitate hydratase));PF00694(Aconitase C-terminal domain)
P21796	Voltage-dependent anion-selective channel protein 1	VDAC1	FUNCTION: Forms a channel through the mitochondrial outer membrane and also the plasma membrane. The channel at the outer mitochondrial membrane allows diffusion of small hydrophilic molecules; in the plasma membrane it is involved in cell volume regulation and apoptosis. It adopts an open conformation at low or zero membrane potential and a closed conformation at potentials above 30-40 mV. The o…	sp|P21796|VDAC1_HUMAN	sp|P21796|VDAC1_HUMAN Voltage-dependent anion-selective channel protein 1 OS=Homo sapiens OX=9606 GN=VDAC1 PE=1 SV=2	1	1	1	1	6.7	30.772		25076			GO:0006820(BP:anion transport);GO:0006915(BP:apoptotic process);GO:0001662(BP:behavioral fear response);GO:0030855(BP:epithelial cell differentiation);GO:0007612(BP:learning);GO:0016236(BP:macroautophagy);GO:0006851(BP:mitochondrial calcium ion transmembrane transport);GO:2000378(BP:negative regulation of reactive oxygen species metabolic process);GO:0007270(BP:neuron-neuron synaptic transmission…	hsa:7416(VDAC1)	hsa04218(Cellular senescence );hsa05020(Prion disease );hsa05131(Shigellosis );hsa05010(Alzheimer disease );hsa04979(Cholesterol metabolism );hsa05017(Spinocerebellar ataxia );hsa05166(Human T-cell leukemia virus 1 infection );hsa05022(Pathways of neurodegeneration - multiple diseases );hsa04621(NOD-like receptor signaling pathway );hsa04217(Necroptosis );hsa04020(Calcium signaling pathway );hsa0…	Mitochondrial	PF01459(Eukaryotic porin)
P22304	Iduronate 2-sulfatase	IDS	FUNCTION: Lysosomal enzyme involved in the degradation pathway of dermatan sulfate and heparan sulfate. {ECO:0000269|PubMed:10838181, ECO:0000269|PubMed:11731225, ECO:0000269|PubMed:28593992}.	sp|P22304|IDS_HUMAN	sp|P22304|IDS_HUMAN Iduronate 2-sulfatase OS=Homo sapiens OX=9606 GN=IDS PE=1 SV=1	1	1	1	1	2.2	61.872		28578			GO:0030207(BP:chondroitin sulfate catabolic process);GO:0006027(BP:glycosaminoglycan catabolic process);GO:0043202(CC:lysosomal lumen);GO:0005764(CC:lysosome);GO:0005509(MF:calcium ion binding);GO:0004423(MF:iduronate-2-sulfatase activity);GO:0008484(MF:sulfuric ester hydrolase activity)	hsa:3423(IDS)	hsa00531(Glycosaminoglycan degradation );hsa04142(Lysosome )	Lysosomal	PF00884(Sulfatase)
P23193	Transcription elongation factor A protein 1	TCEA1	FUNCTION: Necessary for efficient RNA polymerase II transcription elongation past template-encoded arresting sites. The arresting sites in DNA have the property of trapping a certain fraction of elongating RNA polymerases that pass through, resulting in locked ternary complexes. Cleavage of the nascent transcript by S-II allows the resumption of elongation from the new 3'-terminus.	sp|P23193|TCEA1_HUMAN	sp|P23193|TCEA1_HUMAN Transcription elongation factor A protein 1 OS=Homo sapiens OX=9606 GN=TCEA1 PE=1 SV=2	1	1	1	1	4.3	33.969		23588			GO:1901919(BP:positive regulation of exoribonuclease activity);GO:0045944(BP:positive regulation of transcription by RNA polymerase II);GO:0006366(BP:transcription by RNA polymerase II);GO:0006368(BP:transcription elongation from RNA polymerase II promoter);GO:0006283(BP:transcription-coupled nucleotide-excision repair);GO:0005730(CC:nucleolus);GO:0005654(CC:nucleoplasm);GO:0005669(CC:transcripti…			Nuclear	PF08711(TFIIS helical bundle-like domain);PF07500(Transcription factor S-II (TFIIS), central domain);PF01096(Transcription factor S-II (TFIIS))
P24666	Low molecular weight phosphotyrosine protein phosphatase	ACP1	FUNCTION: Acts on tyrosine phosphorylated proteins, low-MW aryl phosphates and natural and synthetic acyl phosphates. Isoform 3 does not possess phosphatase activity.	sp|P24666|PPAC_HUMAN	sp|P24666|PPAC_HUMAN Low molecular weight phosphotyrosine protein phosphatase OS=Homo sapiens OX=9606 GN=ACP1 PE=1 SV=3	1	2	2	2	17.1	18.042		169960			GO:0005737(CC:cytoplasm);GO:0009898(CC:cytoplasmic side of plasma membrane);GO:0070062(CC:extracellular exosome);GO:0003993(MF:acid phosphatase activity);GO:0004726(MF:non-membrane spanning protein tyrosine phosphatase activity);GO:0004725(MF:protein tyrosine phosphatase activity)	hsa:52(ACP1)	hsa00730(Thiamine metabolism );hsa05208(Chemical carcinogenesis - reactive oxygen species );hsa00740(Riboflavin metabolism );hsa04520(Adherens junction )	Nuclear	PF01451(Low molecular weight phosphotyrosine protein phosphatase)
P25685	DnaJ homolog subfamily B member 1	DNAJB1	FUNCTION: Interacts with HSP70 and can stimulate its ATPase activity. Stimulates the association between HSC70 and HIP. Negatively regulates heat shock-induced HSF1 transcriptional activity during the attenuation and recovery phase period of the heat shock response (PubMed:9499401). Stimulates ATP hydrolysis and the folding of unfolded proteins mediated by HSPA1A/B (in vitro) (PubMed:24318877). {…	sp|P25685|DNJB1_HUMAN	sp|P25685|DNJB1_HUMAN DnaJ homolog subfamily B member 1 OS=Homo sapiens OX=9606 GN=DNAJB1 PE=1 SV=4	1	1	1	1	2.9	38.044		22286			GO:0051085(BP:chaperone cofactor-dependent protein refolding);GO:0030900(BP:forebrain development);GO:0090084(BP:negative regulation of inclusion body assembly);GO:0097201(BP:negative regulation of transcription from RNA polymerase II promoter in response to stress);GO:0032781(BP:positive regulation of ATPase activity);GO:1900034(BP:regulation of cellular response to heat);GO:0006986(BP:response …	hsa:3337(DNAJB1)	hsa04141(Protein processing in endoplasmic reticulum );hsa05164(Influenza A )	Cytoplasmic	PF00226(DnaJ domain);PF01556(DnaJ C terminal domain)
P27816	Microtubule-associated protein 4	MAP4	FUNCTION: Non-neuronal microtubule-associated protein. Promotes microtubule assembly. {ECO:0000269|PubMed:10791892}.	sp|P27816|MAP4_HUMAN	sp|P27816|MAP4_HUMAN Microtubule-associated protein 4 OS=Homo sapiens OX=9606 GN=MAP4 PE=1 SV=3	1	1	1	1	1.5	121		20096			GO:0051301(BP:cell division);GO:0051294(BP:establishment of spindle orientation);GO:0000226(BP:microtubule cytoskeleton organization);GO:0051012(BP:microtubule sliding);GO:0007052(BP:mitotic spindle organization);GO:1902856(BP:negative regulation of non-motile cilium assembly);GO:0031175(BP:neuron projection development);GO:0030424(CC:axon);GO:0005930(CC:axoneme);GO:0005623(CC:cell);GO:0005829(CC…			Nuclear	PF00418(Tau and MAP protein, tubulin-binding repeat)
P29373	Cellular retinoic acid-binding protein 2	CRABP2	FUNCTION: Transports retinoic acid to the nucleus. Regulates the access of retinoic acid to the nuclear retinoic acid receptors.	sp|P29373|RABP2_HUMAN	sp|P29373|RABP2_HUMAN Cellular retinoic acid-binding protein 2 OS=Homo sapiens OX=9606 GN=CRABP2 PE=1 SV=2	1	1	1	1	9.4	15.693		17854			GO:0035115(BP:embryonic forelimb morphogenesis);GO:0008544(BP:epidermis development);GO:0048672(BP:positive regulation of collateral sprouting);GO:0048385(BP:regulation of retinoic acid receptor signaling pathway);GO:0006355(BP:regulation of transcription, DNA-templated);GO:0042573(BP:retinoic acid metabolic process);GO:0007165(BP:signal transduction);GO:0005737(CC:cytoplasm);GO:0005829(CC:cytoso…			Cytoplasmic	PF00061(Lipocalin / cytosolic fatty-acid binding protein family)
P29590	Protein PML	PML	FUNCTION: Functions via its association with PML-nuclear bodies (PML-NBs) in a wide range of important cellular processes, including tumor suppression, transcriptional regulation, apoptosis, senescence, DNA damage response, and viral defense mechanisms. Acts as the scaffold of PML-NBs allowing other proteins to shuttle in and out, a process which is regulated by SUMO-mediated modifications and in…	sp|P29590|PML_HUMAN	sp|P29590|PML_HUMAN Protein PML OS=Homo sapiens OX=9606 GN=PML PE=1 SV=3	1	1	1	1	1.4	97.55		29837			GO:0006919(BP:activation of cysteine-type endopeptidase activity involved in apoptotic process);GO:0006915(BP:apoptotic process);GO:0060444(BP:branching involved in mammary gland duct morphogenesis);GO:0007050(BP:cell cycle arrest);GO:0045165(BP:cell fate commitment);GO:0071353(BP:cellular response to interleukin-4);GO:1990830(BP:cellular response to leukemia inhibitory factor);GO:0090398(BP:cell…	hsa:5371(PML)	hsa05202(Transcriptional misregulation in cancer );hsa05164(Influenza A );hsa04144(Endocytosis );hsa05221(Acute myeloid leukemia );hsa05168(Herpes simplex virus 1 infection );hsa05200(Pathways in cancer );hsa04120(Ubiquitin mediated proteolysis )	Nuclear	PF12126(Protein of unknown function (DUF3583));PF00643(B-box zinc finger)
P30043	Flavin reductase (NADPH)	BLVRB	FUNCTION: Broad specificity oxidoreductase that catalyzes the NADPH-dependent reduction of a variety of flavins, such as riboflavin, FAD or FMN, biliverdins, methemoglobin and PQQ (pyrroloquinoline quinone). Contributes to heme catabolism and metabolizes linear tetrapyrroles. Can also reduce the complexed Fe(3+) iron to Fe(2+) in the presence of FMN and NADPH. In the liver, converts biliverdin to…	sp|P30043|BLVRB_HUMAN	sp|P30043|BLVRB_HUMAN Flavin reductase (NADPH) OS=Homo sapiens OX=9606 GN=BLVRB PE=1 SV=3	1	2	2	2	14.1	22.119		53073			GO:0042167(BP:heme catabolic process);GO:0005829(CC:cytosol);GO:0070062(CC:extracellular exosome);GO:0043231(CC:intracellular membrane-bounded organelle);GO:0005654(CC:nucleoplasm);GO:0005886(CC:plasma membrane);GO:0043195(CC:terminal bouton);GO:0004074(MF:biliverdin reductase activity);GO:0042602(MF:riboflavin reductase (NADPH) activity)	hsa:645(BLVRB)	hsa00740(Riboflavin metabolism );hsa00860(Porphyrin metabolism )	Cytoplasmic;Mitochondrial	PF13460(NAD(P)H-binding)
P30049	ATP synthase subunit delta, mitochondrial	ATP5F1D	FUNCTION: Mitochondrial membrane ATP synthase (F(1)F(0) ATP synthase or Complex V) produces ATP from ADP in the presence of a proton gradient across the membrane which is generated by electron transport complexes of the respiratory chain (PubMed:29478781). F-type ATPases consist of two structural domains, F(1) - containing the extramembraneous catalytic core, and F(0) - containing the membrane pr…	sp|P30049|ATPD_HUMAN	sp|P30049|ATPD_HUMAN ATP synthase subunit delta, mitochondrial OS=Homo sapiens OX=9606 GN=ATP5F1D PE=1 SV=2	1	1	1	1	8.3	17.49		17904			GO:0009060(BP:aerobic respiration);GO:0006754(BP:ATP biosynthetic process);GO:0015986(BP:ATP synthesis coupled proton transport);GO:0042407(BP:cristae formation);GO:0042776(BP:mitochondrial ATP synthesis coupled proton transport);GO:0033615(BP:mitochondrial proton-transporting ATP synthase complex assembly);GO:0006119(BP:oxidative phosphorylation);GO:0046688(BP:response to copper ion);GO:0005743(…	hsa:513(ATP5F1D)	hsa04714(Thermogenesis );hsa00190(Oxidative phosphorylation );hsa05022(Pathways of neurodegeneration - multiple diseases );hsa05415(Diabetic cardiomyopathy );hsa05020(Prion disease );hsa05014(Amyotrophic lateral sclerosis );hsa05016(Huntington disease );hsa05010(Alzheimer disease );hsa05208(Chemical carcinogenesis - reactive oxygen species );hsa05012(Parkinson disease )	Mitochondrial	PF02823(ATP synthase, Delta/Epsilon chain, beta-sandwich domain)
P33993	DNA replication licensing factor MCM7	MCM7	FUNCTION: Acts as component of the MCM2-7 complex (MCM complex) which is the putative replicative helicase essential for 'once per cell cycle' DNA replication initiation and elongation in eukaryotic cells. The active ATPase sites in the MCM2-7 ring are formed through the interaction surfaces of two neighboring subunits such that a critical structure of a conserved arginine finger motif is provide…	sp|P33993|MCM7_HUMAN	sp|P33993|MCM7_HUMAN DNA replication licensing factor MCM7 OS=Homo sapiens OX=9606 GN=MCM7 PE=1 SV=4	1	3	3	3	6	81.307		52138			GO:0008283(BP:cell proliferation);GO:0006974(BP:cellular response to DNA damage stimulus);GO:0071364(BP:cellular response to epidermal growth factor stimulus);GO:0071466(BP:cellular response to xenobiotic stimulus);GO:0006260(BP:DNA replication);GO:0006270(BP:DNA replication initiation);GO:0006271(BP:DNA strand elongation involved in DNA replication);GO:0006268(BP:DNA unwinding involved in DNA re…	hsa:4176(MCM7)	hsa04110(Cell cycle );hsa03030(DNA replication )	Cytoplasmic;Nuclear	PF14551(MCM N-terminal domain);PF17207(MCM OB domain);PF00493(MCM2/3/5 family)
P34949	Mannose-6-phosphate isomerase	MPI	FUNCTION: Involved in the synthesis of the GDP-mannose and dolichol-phosphate-mannose required for a number of critical mannosyl transfer reactions.	sp|P34949|MPI_HUMAN	sp|P34949|MPI_HUMAN Mannose-6-phosphate isomerase OS=Homo sapiens OX=9606 GN=MPI PE=1 SV=2	1	2	2	2	7.8	46.655		44175			GO:0009298(BP:GDP-mannose biosynthetic process);GO:0061611(BP:mannose to fructose-6-phosphate metabolic process);GO:0006486(BP:protein glycosylation);GO:0005829(CC:cytosol);GO:0070062(CC:extracellular exosome);GO:0004476(MF:mannose-6-phosphate isomerase activity);GO:0008270(MF:zinc ion binding)	hsa:4351(MPI)	hsa00051(Fructose and mannose metabolism );hsa00520(Amino sugar and nucleotide sugar metabolism );hsa01250(Biosynthesis of nucleotide sugars );hsa01240(Biosynthesis of cofactors )	Extracellular;Cytoplasmic	PF01238(Phosphomannose isomerase type I)
P35998	26S proteasome regulatory subunit 7	PSMC2	FUNCTION: Component of the 26S proteasome, a multiprotein complex involved in the ATP-dependent degradation of ubiquitinated proteins. This complex plays a key role in the maintenance of protein homeostasis by removing misfolded or damaged proteins, which could impair cellular functions, and by removing proteins whose functions are no longer required. Therefore, the proteasome participates in num…	sp|P35998|PRS7_HUMAN	sp|P35998|PRS7_HUMAN 26S proteasome regulatory subunit 7 OS=Homo sapiens OX=9606 GN=PSMC2 PE=1 SV=3	1	1	1	1	3	48.633		27335			GO:0031145(BP:anaphase-promoting complex-dependent catabolic process);GO:0002479(BP:antigen processing and presentation of exogenous peptide antigen via MHC class I, TAP-dependent);GO:0038095(BP:Fc-epsilon receptor signaling pathway);GO:0070498(BP:interleukin-1-mediated signaling pathway);GO:0000165(BP:MAPK cascade);GO:0090090(BP:negative regulation of canonical Wnt signaling pathway);GO:0010972(…	hsa:5701(PSMC2)	hsa03050(Proteasome );hsa05020(Prion disease );hsa05169(Epstein-Barr virus infection );hsa05016(Huntington disease );hsa05017(Spinocerebellar ataxia );hsa05012(Parkinson disease );hsa05010(Alzheimer disease );hsa05014(Amyotrophic lateral sclerosis );hsa05022(Pathways of neurodegeneration - multiple diseases )	Cytoplasmic	PF00004(ATPase family associated with various cellular activities (AAA))
P36957	Dihydrolipoyllysine-residue succinyltransferase component of 2-oxoglutarate dehydrogenase complex, mitochondrial	DLST	FUNCTION: Dihydrolipoamide succinyltransferase (E2) component of the 2-oxoglutarate dehydrogenase complex. The 2-oxoglutarate dehydrogenase complex catalyzes the overall conversion of 2-oxoglutarate to succinyl-CoA and CO(2). The 2-oxoglutarate dehydrogenase complex is mainly active in the mitochondrion (PubMed:29211711, PubMed:30929736). A fraction of the 2-oxoglutarate dehydrogenase complex als…	sp|P36957|ODO2_HUMAN	sp|P36957|ODO2_HUMAN Dihydrolipoyllysine-residue succinyltransferase component of 2-oxoglutarate dehydrogenase complex, mitochondrial OS=Homo sapiens OX=9606 GN=DLST PE=1 SV=4	1	1	1	1	3.1	48.755		16646			GO:0006103(BP:2-oxoglutarate metabolic process);GO:0006091(BP:generation of precursor metabolites and energy);GO:0106077(BP:histone succinylation);GO:0033512(BP:L-lysine catabolic process to acetyl-CoA via saccharopine);GO:0006554(BP:lysine catabolic process);GO:0006104(BP:succinyl-CoA metabolic process);GO:0006099(BP:tricarboxylic acid cycle);GO:0016020(CC:membrane);GO:0005759(CC:mitochondrial m…	hsa:1743(DLST)	hsa00020(Citrate cycle (TCA cycle) );hsa00310(Lysine degradation );hsa00380(Tryptophan metabolism )	Mitochondrial	PF00198(2-oxoacid dehydrogenases acyltransferase (catalytic domain));PF00364(Biotin-requiring enzyme)
P38117	Electron transfer flavoprotein subunit beta	ETFB	FUNCTION: Heterodimeric electron transfer flavoprotein that accepts electrons from several mitochondrial dehydrogenases, including acyl-CoA dehydrogenases, glutaryl-CoA and sarcosine dehydrogenase (PubMed:25416781, PubMed:15159392, PubMed:15975918). It transfers the electrons to the main mitochondrial respiratory chain via ETF-ubiquinone oxidoreductase (Probable). Required for normal mitochondria…	sp|P38117|ETFB_HUMAN	sp|P38117|ETFB_HUMAN Electron transfer flavoprotein subunit beta OS=Homo sapiens OX=9606 GN=ETFB PE=1 SV=3	1	1	1	1	3.9	27.843		19709			GO:0033539(BP:fatty acid beta-oxidation using acyl-CoA dehydrogenase);GO:0022904(BP:respiratory electron transport chain);GO:0005759(CC:mitochondrial matrix);GO:0005739(CC:mitochondrion);GO:0009055(MF:electron transfer activity)			Cytoplasmic;Mitochondrial	PF01012(Electron transfer flavoprotein domain)
P40939	Trifunctional enzyme subunit alpha, mitochondrial	HADHA	FUNCTION: Mitochondrial trifunctional enzyme catalyzes the last three of the four reactions of the mitochondrial beta-oxidation pathway (PubMed:8135828, PubMed:1550553, PubMed:29915090, PubMed:30850536). The mitochondrial beta-oxidation pathway is the major energy-producing process in tissues and is performed through four consecutive reactions breaking down fatty acids into acetyl-CoA (PubMed:299…	sp|P40939|ECHA_HUMAN	sp|P40939|ECHA_HUMAN Trifunctional enzyme subunit alpha, mitochondrial OS=Homo sapiens OX=9606 GN=HADHA PE=1 SV=2	1	1	1	1	2.2	82.999		13560			GO:0035965(BP:cardiolipin acyl-chain remodeling);GO:0006635(BP:fatty acid beta-oxidation);GO:0042493(BP:response to drug);GO:0032868(BP:response to insulin);GO:0016507(CC:mitochondrial fatty acid beta-oxidation multienzyme complex);GO:0005743(CC:mitochondrial inner membrane);GO:0042645(CC:mitochondrial nucleoid);GO:0005739(CC:mitochondrion);GO:0003857(MF:3-hydroxyacyl-CoA dehydrogenase activity);…	hsa:3030(HADHA)	hsa00071(Fatty acid degradation );hsa00280(Valine, leucine and isoleucine degradation );hsa00410(beta-Alanine metabolism );hsa00640(Propanoate metabolism );hsa00650(Butanoate metabolism );hsa00062(Fatty acid elongation );hsa00380(Tryptophan metabolism );hsa00310(Lysine degradation )	Mitochondrial	PF00378(Enoyl-CoA hydratase/isomerase);PF00725(3-hydroxyacyl-CoA dehydrogenase, C-terminal domain);PF02737(3-hydroxyacyl-CoA dehydrogenase, NAD binding domain)
P41250	Glycine--tRNA ligase	GARS1	FUNCTION: Catalyzes the ATP-dependent ligation of glycine to the 3'-end of its cognate tRNA, via the formation of an aminoacyl-adenylate intermediate (Gly-AMP) (PubMed:17544401, PubMed:28675565, PubMed:24898252). Also produces diadenosine tetraphosphate (Ap4A), a universal pleiotropic signaling molecule needed for cell regulation pathways, by direct condensation of 2 ATPs. Thereby, may play a spe…	sp|P41250|GARS_HUMAN	sp|P41250|GARS_HUMAN Glycine--tRNA ligase OS=Homo sapiens OX=9606 GN=GARS1 PE=1 SV=3	1	2	2	2	4.2	83.165		55088			GO:0015966(BP:diadenosine tetraphosphate biosynthetic process);GO:0006426(BP:glycyl-tRNA aminoacylation);GO:0070150(BP:mitochondrial glycyl-tRNA aminoacylation);GO:0006418(BP:tRNA aminoacylation for protein translation);GO:0030424(CC:axon);GO:0005737(CC:cytoplasm);GO:0005829(CC:cytosol);GO:0070062(CC:extracellular exosome);GO:0005759(CC:mitochondrial matrix);GO:0005739(CC:mitochondrion);GO:003014…	hsa:2617(GARS1)	hsa00970(Aminoacyl-tRNA biosynthesis )	Cytoplasmic;Mitochondrial	PF03129(Anticodon binding domain);PF00587(tRNA synthetase class II core domain (G, H, P, S and T));PF00458(WHEP-TRS domain)
P46063	ATP-dependent DNA helicase Q1	RECQL	FUNCTION: DNA helicase that may play a role in the repair of DNA that is damaged by ultraviolet light or other mutagens. Exhibits a magnesium-dependent ATP-dependent DNA-helicase activity that unwinds single- and double-stranded DNA in a 3'-5' direction. {ECO:0000269|PubMed:15886194, ECO:0000269|PubMed:7961977, ECO:0000269|PubMed:8056767}.	sp|P46063|RECQ1_HUMAN	sp|P46063|RECQ1_HUMAN ATP-dependent DNA helicase Q1 OS=Homo sapiens OX=9606 GN=RECQL PE=1 SV=3	1	2	2	2	4.3	73.457		46508			GO:0032508(BP:DNA duplex unwinding);GO:0006310(BP:DNA recombination);GO:0006281(BP:DNA repair);GO:0000733(BP:DNA strand renaturation);GO:0006268(BP:DNA unwinding involved in DNA replication);GO:0000724(BP:double-strand break repair via homologous recombination);GO:0005694(CC:chromosome);GO:0005737(CC:cytoplasm);GO:0016020(CC:membrane);GO:0005654(CC:nucleoplasm);GO:0005634(CC:nucleus);GO:0043138(M…			Nuclear	PF00271(Helicase conserved C-terminal domain);PF00270(DEAD/DEAH box helicase);PF16124(RecQ zinc-binding)
P46781	40S ribosomal protein S9	RPS9		sp|P46781|RS9_HUMAN	sp|P46781|RS9_HUMAN 40S ribosomal protein S9 OS=Homo sapiens OX=9606 GN=RPS9 PE=1 SV=3	1	2	2	2	9.3	22.591		56065			GO:0000184(BP:nuclear-transcribed mRNA catabolic process, nonsense-mediated decay);GO:0008284(BP:positive regulation of cell proliferation);GO:0045903(BP:positive regulation of translational fidelity);GO:0006364(BP:rRNA processing);GO:0006614(BP:SRP-dependent cotranslational protein targeting to membrane);GO:0006412(BP:translation);GO:0006413(BP:translational initiation);GO:0019083(BP:viral trans…	hsa:6203(RPS9)	hsa05171(Coronavirus disease - COVID-19 );hsa03010(Ribosome )	Nuclear	PF01479(S4 domain);PF00163(Ribosomal protein S4/S9 N-terminal domain)
P47897	Glutamine--tRNA ligase	QARS1	FUNCTION: Glutamine--tRNA ligase (PubMed:26869582). Plays a critical role in brain development (PubMed:24656866). {ECO:0000269|PubMed:24656866, ECO:0000269|PubMed:26869582}.	sp|P47897|SYQ_HUMAN	sp|P47897|SYQ_HUMAN Glutamine--tRNA ligase OS=Homo sapiens OX=9606 GN=QARS1 PE=1 SV=1	1	2	2	2	3.7	87.798		26601			GO:0007420(BP:brain development);GO:0006425(BP:glutaminyl-tRNA aminoacylation);GO:2001234(BP:negative regulation of apoptotic signaling pathway);GO:0006469(BP:negative regulation of protein kinase activity);GO:0032873(BP:negative regulation of stress-activated MAPK cascade);GO:0045892(BP:negative regulation of transcription, DNA-templated);GO:0006418(BP:tRNA aminoacylation for protein translation…	hsa:5859(QARS1)	hsa00970(Aminoacyl-tRNA biosynthesis )	Cytoplasmic	PF00749(tRNA synthetases class I (E and Q), catalytic domain);PF03950(tRNA synthetases class I (E and Q), anti-codon binding domain);PF04558(Glutaminyl-tRNA synthetase, non-specific RNA binding region part 1);PF04557(Glutaminyl-tRNA synthetase, non-specific RNA binding region part 2)
P48509	CD151 antigen	CD151	FUNCTION: Essential for the proper assembly of the glomerular and tubular basement membranes in kidney. {ECO:0000269|PubMed:15265795}.; FUNCTION: (Microbial infection) Plays a role in human papillomavirus 16/HPV-16 endocytosis upon binding to cell surface receptor. {ECO:0000269|PubMed:24553111}.	sp|P48509|CD151_HUMAN	sp|P48509|CD151_HUMAN CD151 antigen OS=Homo sapiens OX=9606 GN=CD151 PE=1 SV=3	1	1	1	1	4	28.295		22890			GO:0007155(BP:cell adhesion);GO:0016477(BP:cell migration);GO:0031581(BP:hemidesmosome assembly);GO:0030335(BP:positive regulation of cell migration);GO:0045807(BP:positive regulation of endocytosis);GO:0042098(BP:T cell proliferation);GO:0016032(BP:viral process);GO:0044319(BP:wound healing, spreading of cells);GO:0005604(CC:basement membrane);GO:0009986(CC:cell surface);GO:0005829(CC:cytosol);G…			PlasmaMembrane	PF00335(Tetraspanin family)
P49903	Selenide, water dikinase 1	SEPHS1	FUNCTION: Synthesizes selenophosphate from selenide and ATP. {ECO:0000269|PubMed:7665581}.	sp|P49903|SPS1_HUMAN	sp|P49903|SPS1_HUMAN Selenide, water dikinase 1 OS=Homo sapiens OX=9606 GN=SEPHS1 PE=1 SV=2	1	1	1	1	5.4	42.91		24006			GO:0006464(BP:cellular protein modification process);GO:0016260(BP:selenocysteine biosynthetic process);GO:0005737(CC:cytoplasm);GO:0031965(CC:nuclear membrane);GO:0005886(CC:plasma membrane);GO:0005524(MF:ATP binding);GO:0005525(MF:GTP binding);GO:0042802(MF:identical protein binding);GO:0046872(MF:metal ion binding);GO:0046982(MF:protein heterodimerization activity);GO:0042803(MF:protein homodi…	hsa:22929(SEPHS1)	hsa00450(Selenocompound metabolism )	Cytoplasmic	PF02769(AIR synthase related protein, C-terminal domain);PF00586(AIR synthase related protein, N-terminal domain)
P50995	Annexin A11	ANXA11	FUNCTION: Binds specifically to calcyclin in a calcium-dependent manner (By similarity). Required for midbody formation and completion of the terminal phase of cytokinesis. {ECO:0000250, ECO:0000269|PubMed:15197175}.	sp|P50995|ANX11_HUMAN	sp|P50995|ANX11_HUMAN Annexin A11 OS=Homo sapiens OX=9606 GN=ANXA11 PE=1 SV=1	1	1	1	1	2.4	54.389		5685.4			GO:0032506(BP:cytokinetic process);GO:0006909(BP:phagocytosis);GO:0051592(BP:response to calcium ion);GO:0042582(CC:azurophil granule);GO:0062023(CC:collagen-containing extracellular matrix);GO:0005737(CC:cytoplasm);GO:0005829(CC:cytosol);GO:0070062(CC:extracellular exosome);GO:0042470(CC:melanosome);GO:0016020(CC:membrane);GO:0030496(CC:midbody);GO:0005635(CC:nuclear envelope);GO:0005654(CC:nucl…	hsa:311(ANXA11)	hsa05014(Amyotrophic lateral sclerosis )	Nuclear	PF00191(Annexin)
P51148	Ras-related protein Rab-5C	RAB5C	FUNCTION: Protein transport. Probably involved in vesicular traffic (By similarity). {ECO:0000250}.	sp|P51148|RAB5C_HUMAN	sp|P51148|RAB5C_HUMAN Ras-related protein Rab-5C OS=Homo sapiens OX=9606 GN=RAB5C PE=1 SV=2	1	2	2	2	12	23.482		95549			GO:0006886(BP:intracellular protein transport);GO:0043312(BP:neutrophil degranulation);GO:0048227(BP:plasma membrane to endosome transport);GO:0032482(BP:Rab protein signal transduction);GO:0035577(CC:azurophil granule membrane);GO:0031901(CC:early endosome membrane);GO:0012505(CC:endomembrane system);GO:0005768(CC:endosome);GO:0070062(CC:extracellular exosome);GO:0005811(CC:lipid droplet);GO:000…	hsa:5878(RAB5C)	hsa05132(Salmonella infection );hsa05152(Tuberculosis );hsa04962(Vasopressin-regulated water reabsorption );hsa05146(Amoebiasis );hsa04144(Endocytosis );hsa04014(Ras signaling pathway );hsa04145(Phagosome )	Extracellular	PF00071(Ras family)
P51572	B-cell receptor-associated protein 31	BCAP31	FUNCTION: Functions as a chaperone protein. Is one of the most abundant endoplasmic reticulum (ER) proteins. Plays a role in the export of secreted proteins in the ER, the recognition of abnormally folded protein and their targeting to the ER associated-degradation (ERAD). Also serves as a cargo receptor for the export of transmembrane proteins. May be involved in CASP8-mediated apoptosis. {ECO:0…	sp|P51572|BAP31_HUMAN	sp|P51572|BAP31_HUMAN B-cell receptor-associated protein 31 OS=Homo sapiens OX=9606 GN=BCAP31 PE=1 SV=3	1	1	1	1	7.7	27.991		18528			GO:0002474(BP:antigen processing and presentation of peptide antigen via MHC class I);GO:0006915(BP:apoptotic process);GO:0035584(BP:calcium-mediated signaling using intracellular calcium source);GO:0006888(BP:ER to Golgi vesicle-mediated transport);GO:0006886(BP:intracellular protein transport);GO:0032471(BP:negative regulation of endoplasmic reticulum calcium ion concentration);GO:0043280(BP:po…	hsa:10134(BCAP31)	hsa05165(Human papillomavirus infection );hsa04141(Protein processing in endoplasmic reticulum )	PlasmaMembrane	PF05529(B-cell receptor-associated protein 31-like)
P52294	Importin subunit alpha-5	KPNA1	FUNCTION: Functions in nuclear protein import as an adapter protein for nuclear receptor KPNB1. Binds specifically and directly to substrates containing either a simple or bipartite NLS motif. Docking of the importin/substrate complex to the nuclear pore complex (NPC) is mediated by KPNB1 through binding to nucleoporin FxFG repeats and the complex is subsequently translocated through the pore by …	sp|P52294|IMA5_HUMAN	sp|P52294|IMA5_HUMAN Importin subunit alpha-5 OS=Homo sapiens OX=9606 GN=KPNA1 PE=1 SV=3	1	2	2	1	4.8	60.221		32761			GO:0006309(BP:apoptotic DNA fragmentation);GO:0075733(BP:intracellular transport of virus);GO:0019054(BP:modulation by virus of host process);GO:0006607(BP:NLS-bearing protein import into nucleus);GO:0099527(BP:postsynapse to nucleus signaling pathway);GO:0000018(BP:regulation of DNA recombination);GO:0005737(CC:cytoplasm);GO:0005829(CC:cytosol);GO:0030425(CC:dendrite);GO:0098978(CC:glutamatergic…	hsa:3836(KPNA1)	hsa03013(Nucleocytoplasmic transport );hsa05207(Chemical carcinogenesis - receptor activation );hsa05132(Salmonella infection );hsa05164(Influenza A )	Cytoplasmic	PF16186(Atypical Arm repeat);PF00514(Armadillo/beta-catenin-like repeat);PF01749(Importin beta binding domain)
P52815	39S ribosomal protein L12, mitochondrial	MRPL12	FUNCTION: Associates with mitochondrial RNA polymerase to activate transcription. {ECO:0000269|PubMed:22003127}.	sp|P52815|RM12_HUMAN	sp|P52815|RM12_HUMAN 39S ribosomal protein L12, mitochondrial OS=Homo sapiens OX=9606 GN=MRPL12 PE=1 SV=2	1	1	1	1	6.1	21.348		23865			GO:0006390(BP:mitochondrial transcription);GO:0070125(BP:mitochondrial translational elongation);GO:0070126(BP:mitochondrial translational termination);GO:0045893(BP:positive regulation of transcription, DNA-templated);GO:0005743(CC:mitochondrial inner membrane);GO:0005762(CC:mitochondrial large ribosomal subunit);GO:0005739(CC:mitochondrion);GO:0003723(MF:RNA binding);GO:0003735(MF:structural co…	hsa:6182(MRPL12)	hsa03010(Ribosome )	Mitochondrial	PF16320(Ribosomal protein L7/L12 dimerisation domain);PF00542(Ribosomal protein L7/L12 C-terminal domain)
P53041	Serine/threonine-protein phosphatase 5	PPP5C	FUNCTION: Serine/threonine-protein phosphatase that dephosphorylates a myriad of proteins involved in different signaling pathways including the kinases CSNK1E, ASK1/MAP3K5, PRKDC and RAF1, the nuclear receptors NR3C1, PPARG, ESR1 and ESR2, SMAD proteins and TAU/MAPT (PubMed:14734805, PubMed:14764652, PubMed:14871926, PubMed:15383005, PubMed:15546861, PubMed:16260606, PubMed:16790549, PubMed:1689…	sp|P53041|PPP5_HUMAN	sp|P53041|PPP5_HUMAN Serine/threonine-protein phosphatase 5 OS=Homo sapiens OX=9606 GN=PPP5C PE=1 SV=1	1	1	1	1	3.8	56.878		27944			GO:0071276(BP:cellular response to cadmium ion);GO:0070301(BP:cellular response to hydrogen peroxide);GO:0006281(BP:DNA repair);GO:0016576(BP:histone dephosphorylation);GO:0000165(BP:MAPK cascade);GO:0000278(BP:mitotic cell cycle);GO:1901215(BP:negative regulation of neuron death);GO:0001933(BP:negative regulation of protein phosphorylation);GO:0070262(BP:peptidyl-serine dephosphorylation);GO:003…	hsa:5536(PPP5C)	hsa04010(MAPK signaling pathway )	Nuclear	PF08321(PPP5 TPR repeat region);PF00515(Tetratricopeptide repeat);PF00149(Calcineurin-like phosphoesterase)
P53801	Pituitary tumor-transforming gene 1 protein-interacting protein	PTTG1IP	FUNCTION: May facilitate PTTG1 nuclear translocation.	sp|P53801|PTTG_HUMAN	sp|P53801|PTTG_HUMAN Pituitary tumor-transforming gene 1 protein-interacting protein OS=Homo sapiens OX=9606 GN=PTTG1IP PE=1 SV=1	1	1	1	1	10	20.324		18445			GO:0043518(BP:negative regulation of DNA damage response, signal transduction by p53 class mediator);GO:1902254(BP:negative regulation of intrinsic apoptotic signaling pathway by p53 class mediator);GO:1903364(BP:positive regulation of cellular protein catabolic process);GO:0031398(BP:positive regulation of protein ubiquitination);GO:0006606(BP:protein import into nucleus);GO:0005737(CC:cytoplasm…			Extracellular
P54819	Adenylate kinase 2, mitochondrial	AK2	FUNCTION: Catalyzes the reversible transfer of the terminal phosphate group between ATP and AMP. Plays an important role in cellular energy homeostasis and in adenine nucleotide metabolism. Adenylate kinase activity is critical for regulation of the phosphate utilization and the AMP de novo biosynthesis pathways. Plays a key role in hematopoiesis. {ECO:0000255|HAMAP-Rule:MF_03168, ECO:0000269|Pub…	sp|P54819|KAD2_HUMAN	sp|P54819|KAD2_HUMAN Adenylate kinase 2, mitochondrial OS=Homo sapiens OX=9606 GN=AK2 PE=1 SV=2	1	3	3	3	15.1	26.477		169040			GO:0006172(BP:ADP biosynthetic process);GO:0046033(BP:AMP metabolic process);GO:0046034(BP:ATP metabolic process);GO:0015949(BP:nucleobase-containing small molecule interconversion);GO:0070062(CC:extracellular exosome);GO:0005758(CC:mitochondrial intermembrane space);GO:0004017(MF:adenylate kinase activity);GO:0005524(MF:ATP binding)	hsa:204(AK2)	hsa00730(Thiamine metabolism );hsa01240(Biosynthesis of cofactors );hsa00230(Purine metabolism )	Mitochondrial	PF05191(Adenylate kinase, active site lid);PF00406(Adenylate kinase)
P55265	Double-stranded RNA-specific adenosine deaminase	ADAR	FUNCTION: Catalyzes the hydrolytic deamination of adenosine to inosine in double-stranded RNA (dsRNA) referred to as A-to-I RNA editing (PubMed:7972084, PubMed:7565688, PubMed:12618436). This may affect gene expression and function in a number of ways that include mRNA translation by changing codons and hence the amino acid sequence of proteins; pre-mRNA splicing by altering splice site recogniti…	sp|P55265|DSRAD_HUMAN	sp|P55265|DSRAD_HUMAN Double-stranded RNA-specific adenosine deaminase OS=Homo sapiens OX=9606 GN=ADAR PE=1 SV=4	1	1	1	1	0.6	136.06		33975			GO:0006382(BP:adenosine to inosine editing);GO:0016553(BP:base conversion or substitution editing);GO:0098586(BP:cellular response to virus);GO:0051607(BP:defense response to virus);GO:0060216(BP:definitive hemopoiesis);GO:0030218(BP:erythrocyte differentiation);GO:0002244(BP:hematopoietic progenitor cell differentiation);GO:0061484(BP:hematopoietic stem cell homeostasis);GO:0045087(BP:innate imm…	hsa:103(ADAR)	hsa05164(Influenza A );hsa04623(Cytosolic DNA-sensing pathway );hsa05162(Measles );hsa05171(Coronavirus disease - COVID-19 )	Nuclear	PF00035(Double-stranded RNA binding motif);PF02137(Adenosine-deaminase (editase) domain);PF02295(Adenosine deaminase z-alpha domain)
P61106	Ras-related protein Rab-14	RAB14	FUNCTION: Involved in membrane trafficking between the Golgi complex and endosomes during early embryonic development. Regulates the Golgi to endosome transport of FGFR-containing vesicles during early development, a key process for developing basement membrane and epiblast and primitive endoderm lineages during early postimplantation development. May act by modulating the kinesin KIF16B-cargo as…	sp|P61106|RAB14_HUMAN	sp|P61106|RAB14_HUMAN Ras-related protein Rab-14 OS=Homo sapiens OX=9606 GN=RAB14 PE=1 SV=4	1	2	2	2	10.7	23.897		28300			GO:0042742(BP:defense response to bacterium);GO:0032456(BP:endocytic recycling);GO:0008543(BP:fibroblast growth factor receptor signaling pathway);GO:0006895(BP:Golgi to endosome transport);GO:0006886(BP:intracellular protein transport);GO:0046907(BP:intracellular transport);GO:0043312(BP:neutrophil degranulation);GO:0090387(BP:phagolysosome assembly involved in apoptotic cell clearance);GO:00066…	hsa:51552(RAB14)	hsa04152(AMPK signaling pathway )	Cytoplasmic	PF00071(Ras family)
P61289	Proteasome activator complex subunit 3	PSME3	FUNCTION: Subunit of the 11S REG-gamma (also called PA28-gamma) proteasome regulator, a doughnut-shaped homoheptamer which associates with the proteasome. 11S REG-gamma activates the trypsin-like catalytic subunit of the proteasome but inhibits the chymotrypsin-like and postglutamyl-preferring (PGPH) subunits. Facilitates the MDM2-p53/TP53 interaction which promotes ubiquitination- and MDM2-depen…	sp|P61289|PSME3_HUMAN	sp|P61289|PSME3_HUMAN Proteasome activator complex subunit 3 OS=Homo sapiens OX=9606 GN=PSME3 PE=1 SV=1	1	2	2	2	8.3	29.506		56321			GO:0031145(BP:anaphase-promoting complex-dependent catabolic process);GO:0002479(BP:antigen processing and presentation of exogenous peptide antigen via MHC class I, TAP-dependent);GO:0006915(BP:apoptotic process);GO:0007049(BP:cell cycle);GO:0038095(BP:Fc-epsilon receptor signaling pathway);GO:0070498(BP:interleukin-1-mediated signaling pathway);GO:0000165(BP:MAPK cascade);GO:0090090(BP:negative…	hsa:10197(PSME3)	hsa04612(Antigen processing and presentation );hsa03050(Proteasome );hsa05160(Hepatitis C )	Nuclear	PF02252(Proteasome activator pa28 beta subunit);PF02251(Proteasome activator pa28 alpha subunit)
P61970	Nuclear transport factor 2	NUTF2	FUNCTION: Mediates the import of GDP-bound RAN from the cytoplasm into the nucleus which is essential for the function of RAN in cargo receptor-mediated nucleocytoplasmic transport. Thereby, plays indirectly a more general role in cargo receptor-mediated nucleocytoplasmic transport. Interacts with GDP-bound RAN in the cytosol, recruits it to the nuclear pore complex via its interaction with nucle…	sp|P61970|NTF2_HUMAN	sp|P61970|NTF2_HUMAN Nuclear transport factor 2 OS=Homo sapiens OX=9606 GN=NUTF2 PE=1 SV=1	1	2	2	2	32.3	14.478		53745			GO:0051028(BP:mRNA transport);GO:1904046(BP:negative regulation of vascular endothelial growth factor production);GO:0006913(BP:nucleocytoplasmic transport);GO:0042307(BP:positive regulation of protein import into nucleus);GO:0006611(BP:protein export from nucleus);GO:0006606(BP:protein import into nucleus);GO:0090204(BP:protein localization to nuclear pore);GO:0005829(CC:cytosol);GO:0070062(CC:e…			Cytoplasmic	PF02136(Nuclear transport factor 2 (NTF2) domain)
P62253	Ubiquitin-conjugating enzyme E2 G1	UBE2G1	FUNCTION: Accepts ubiquitin from the E1 complex and catalyzes its covalent attachment to other proteins. In vitro catalyzes 'Lys-48'-, as well as 'Lys-63'-linked polyubiquitination. May be involved in degradation of muscle-specific proteins. Mediates polyubiquitination of CYP3A4. {ECO:0000269|PubMed:19103148, ECO:0000269|PubMed:20061386}.	sp|P62253|UB2G1_HUMAN	sp|P62253|UB2G1_HUMAN Ubiquitin-conjugating enzyme E2 G1 OS=Homo sapiens OX=9606 GN=UBE2G1 PE=1 SV=3	1	1	1	1	7.1	19.509		13332			GO:0044257(BP:cellular protein catabolic process);GO:0043161(BP:proteasome-mediated ubiquitin-dependent protein catabolic process);GO:0070936(BP:protein K48-linked ubiquitination);GO:0070534(BP:protein K63-linked ubiquitination);GO:0000209(BP:protein polyubiquitination);GO:0016567(BP:protein ubiquitination);GO:0006511(BP:ubiquitin-dependent protein catabolic process);GO:0005829(CC:cytosol);GO:007…	hsa:7326(UBE2G1)	hsa04120(Ubiquitin mediated proteolysis );hsa04141(Protein processing in endoplasmic reticulum );hsa05022(Pathways of neurodegeneration - multiple diseases );hsa05012(Parkinson disease )	Cytoplasmic	PF00179(Ubiquitin-conjugating enzyme)
P62256	Ubiquitin-conjugating enzyme E2 H	UBE2H	FUNCTION: Accepts ubiquitin from the E1 complex and catalyzes its covalent attachment to other proteins (PubMed:8132613, PubMed:17588522, PubMed:20061386). E2 ubiquitin conjugating enzyme that transfers ubiquitin to MAEA, a core component of the CTLH E3 ubiquitin-protein ligase complex (PubMed:29911972). In vitro catalyzes 'Lys-11'- and 'Lys-48'-linked polyubiquitination (PubMed:20061386). Capabl…	sp|P62256|UBE2H_HUMAN	sp|P62256|UBE2H_HUMAN Ubiquitin-conjugating enzyme E2 H OS=Homo sapiens OX=9606 GN=UBE2H PE=1 SV=1	1	2	2	2	16.4	20.655		31218			GO:0043161(BP:proteasome-mediated ubiquitin-dependent protein catabolic process);GO:0070979(BP:protein K11-linked ubiquitination);GO:0070936(BP:protein K48-linked ubiquitination);GO:0016567(BP:protein ubiquitination);GO:0006511(BP:ubiquitin-dependent protein catabolic process);GO:0005829(CC:cytosol);GO:0005524(MF:ATP binding);GO:0061631(MF:ubiquitin conjugating enzyme activity);GO:0004842(MF:ubiq…	hsa:7328(UBE2H)	hsa04120(Ubiquitin mediated proteolysis )	Cytoplasmic	PF00179(Ubiquitin-conjugating enzyme)
P62277	40S ribosomal protein S13	RPS13		sp|P62277|RS13_HUMAN	sp|P62277|RS13_HUMAN 40S ribosomal protein S13 OS=Homo sapiens OX=9606 GN=RPS13 PE=1 SV=2	1	2	2	2	14.6	17.222		37188			GO:0033119(BP:negative regulation of RNA splicing);GO:0000184(BP:nuclear-transcribed mRNA catabolic process, nonsense-mediated decay);GO:0006614(BP:SRP-dependent cotranslational protein targeting to membrane);GO:0006412(BP:translation);GO:0006413(BP:translational initiation);GO:0019083(BP:viral transcription);GO:0005829(CC:cytosol);GO:0022627(CC:cytosolic small ribosomal subunit);GO:0070062(CC:ex…	hsa:6207(RPS13)	hsa03010(Ribosome );hsa05171(Coronavirus disease - COVID-19 )	Mitochondrial	PF00312(Ribosomal protein S15);PF08069(Ribosomal S13/S15 N-terminal domain)
P62753	40S ribosomal protein S6	RPS6	FUNCTION: May play an important role in controlling cell growth and proliferation through the selective translation of particular classes of mRNA.	sp|P62753|RS6_HUMAN	sp|P62753|RS6_HUMAN 40S ribosomal protein S6 OS=Homo sapiens OX=9606 GN=RPS6 PE=1 SV=1	1	1	1	1	4.8	28.68		75957			GO:0042593(BP:glucose homeostasis);GO:0000184(BP:nuclear-transcribed mRNA catabolic process, nonsense-mediated decay);GO:0043065(BP:positive regulation of apoptotic process);GO:0042274(BP:ribosomal small subunit biogenesis);GO:0006364(BP:rRNA processing);GO:0006614(BP:SRP-dependent cotranslational protein targeting to membrane);GO:0031929(BP:TOR signaling);GO:0006412(BP:translation);GO:0006413(BP…	hsa:6194(RPS6)	hsa03010(Ribosome );hsa01521(EGFR tyrosine kinase inhibitor resistance );hsa05171(Coronavirus disease - COVID-19 );hsa05205(Proteoglycans in cancer );hsa04150(mTOR signaling pathway );hsa04066(HIF-1 signaling pathway );hsa04714(Thermogenesis );hsa04910(Insulin signaling pathway );hsa04371(Apelin signaling pathway );hsa04151(PI3K-Akt signaling pathway )	Nuclear	PF01092(Ribosomal protein S6e)
Q9H0U4	Ras-related protein Rab-1B	RAB1B	FUNCTION: The small GTPases Rab are key regulators of intracellular membrane trafficking, from the formation of transport vesicles to their fusion with membranes. Rabs cycle between an inactive GDP-bound form and an active GTP-bound form that is able to recruit to membranes different set of downstream effectors directly responsible for vesicle formation, movement, tethering and fusion (PubMed:943…	sp|Q9H0U4|RAB1B_HUMAN;sp|Q92928|RAB1C_HUMAN;sp|P62820|RAB1A_HUMAN	sp|Q9H0U4|RAB1B_HUMAN Ras-related protein Rab-1B OS=Homo sapiens OX=9606 GN=RAB1B PE=1 SV=1;sp|Q92928|RAB1C_HUMAN Putative Ras-related protein Rab-1C OS=Homo sapiens OX=9606 GN=RAB1C PE=5 SV=2;sp|P62820|RAB1A_HUMAN Ras-related protein Rab-1A OS=Homo sapien	3	2	1	1	13.4	22.171		132960			GO:0000045(BP:autophagosome assembly);GO:0048208(BP:COPII vesicle coating);GO:0006888(BP:ER to Golgi vesicle-mediated transport);GO:0006886(BP:intracellular protein transport);GO:1903020(BP:positive regulation of glycoprotein metabolic process);GO:0043687(BP:post-translational protein modification);GO:0032482(BP:Rab protein signal transduction);GO:2000785(BP:regulation of autophagosome assembly);…	hsa:81876(RAB1B)	hsa05134(Legionellosis )	Golgi	PF00071(Ras family)
P62854	40S ribosomal protein S26	RPS26		sp|P62854|RS26_HUMAN	sp|P62854|RS26_HUMAN 40S ribosomal protein S26 OS=Homo sapiens OX=9606 GN=RPS26 PE=1 SV=3	1	1	1	1	13	13.015		12702			GO:0002181(BP:cytoplasmic translation);GO:0033119(BP:negative regulation of RNA splicing);GO:0000184(BP:nuclear-transcribed mRNA catabolic process, nonsense-mediated decay);GO:0006614(BP:SRP-dependent cotranslational protein targeting to membrane);GO:0006412(BP:translation);GO:0006413(BP:translational initiation);GO:0019083(BP:viral transcription);GO:0098556(CC:cytoplasmic side of rough endoplasm…	hsa:6231(RPS26)	hsa05171(Coronavirus disease - COVID-19 );hsa03010(Ribosome )	Mitochondrial;Nuclear	PF01283(Ribosomal protein S26e)
P63010	AP-2 complex subunit beta	AP2B1	FUNCTION: Component of the adaptor protein complex 2 (AP-2). Adaptor protein complexes function in protein transport via transport vesicles in different membrane traffic pathways. Adaptor protein complexes are vesicle coat components and appear to be involved in cargo selection and vesicle formation. AP-2 is involved in clathrin-dependent endocytosis in which cargo proteins are incorporated into …	sp|P63010|AP2B1_HUMAN	sp|P63010|AP2B1_HUMAN AP-2 complex subunit beta OS=Homo sapiens OX=9606 GN=AP2B1 PE=1 SV=1	1	3	1	1	3.6	104.55		14054			GO:0019886(BP:antigen processing and presentation of exogenous peptide antigen via MHC class II);GO:0035904(BP:aorta development);GO:0048268(BP:clathrin coat assembly);GO:0072583(BP:clathrin-dependent endocytosis);GO:0060976(BP:coronary vasculature development);GO:0048013(BP:ephrin receptor signaling pathway);GO:0006886(BP:intracellular protein transport);GO:0034383(BP:low-density lipoprotein par…	hsa:163(AP2B1)	hsa05016(Huntington disease );hsa04721(Synaptic vesicle cycle );hsa04961(Endocrine and other factor-regulated calcium reabsorption );hsa04144(Endocytosis )	Golgi	PF01602(Adaptin N terminal region);PF09066(Beta2-adaptin appendage, C-terminal sub-domain);PF02883(Adaptin C-terminal domain)
P78330	Phosphoserine phosphatase	PSPH	FUNCTION: Catalyzes the last step in the biosynthesis of serine from carbohydrates. The reaction mechanism proceeds via the formation of a phosphoryl-enzyme intermediates. {ECO:0000269|PubMed:12777757}.	sp|P78330|SERB_HUMAN	sp|P78330|SERB_HUMAN Phosphoserine phosphatase OS=Homo sapiens OX=9606 GN=PSPH PE=1 SV=2	1	3	3	3	19.6	25.007		165420			GO:0016311(BP:dephosphorylation);GO:0001701(BP:in utero embryonic development);GO:0006564(BP:L-serine biosynthetic process);GO:0006563(BP:L-serine metabolic process);GO:0009612(BP:response to mechanical stimulus);GO:0031667(BP:response to nutrient levels);GO:0033574(BP:response to testosterone);GO:0005737(CC:cytoplasm);GO:0005829(CC:cytosol);GO:0043005(CC:neuron projection);GO:0005509(MF:calcium …	hsa:5723(PSPH)	hsa00260(Glycine, serine and threonine metabolism )	Cytoplasmic	PF00702(haloacid dehalogenase-like hydrolase)
P78504	Protein jagged-1	JAG1	FUNCTION: Ligand for multiple Notch receptors and involved in the mediation of Notch signaling (PubMed:18660822, PubMed:20437614). May be involved in cell-fate decisions during hematopoiesis (PubMed:9462510). Seems to be involved in early and late stages of mammalian cardiovascular development. Inhibits myoblast differentiation (By similarity). Enhances fibroblast growth factor-induced angiogenes…	sp|P78504|JAG1_HUMAN	sp|P78504|JAG1_HUMAN Protein jagged-1 OS=Homo sapiens OX=9606 GN=JAG1 PE=1 SV=3	1	2	2	2	2.1	133.8		74348			GO:0001525(BP:angiogenesis);GO:0035909(BP:aorta morphogenesis);GO:0003180(BP:aortic valve morphogenesis);GO:0001974(BP:blood vessel remodeling);GO:0061309(BP:cardiac neural crest cell development involved in outflow tract morphogenesis);GO:0003215(BP:cardiac right ventricle morphogenesis);GO:0060411(BP:cardiac septum morphogenesis);GO:0001709(BP:cell fate determination);GO:0061073(BP:ciliary body…	hsa:182(JAG1)	hsa04668(TNF signaling pathway );hsa05165(Human papillomavirus infection );hsa01522(Endocrine resistance );hsa05200(Pathways in cancer );hsa04371(Apelin signaling pathway );hsa05224(Breast cancer );hsa05207(Chemical carcinogenesis - receptor activation );hsa04330(Notch signaling pathway );hsa04658(Th1 and Th2 cell differentiation )	Extracellular	PF07645(Calcium-binding EGF domain);PF07657(N terminus of Notch ligand);PF12661(Human growth factor-like EGF);PF00008(EGF-like domain);PF01414(Delta serrate ligand)
P78539	Sushi repeat-containing protein SRPX	SRPX	FUNCTION: May be involved in phagocytosis during disk shedding, cell adhesion to cells other than the pigment epithelium or signal transduction.	sp|P78539|SRPX_HUMAN	sp|P78539|SRPX_HUMAN Sushi repeat-containing protein SRPX OS=Homo sapiens OX=9606 GN=SRPX PE=1 SV=1	1	1	1	1	3.4	51.571		17958			GO:0006914(BP:autophagy);GO:0007155(BP:cell adhesion);GO:0060244(BP:negative regulation of cell proliferation involved in contact inhibition);GO:0001845(BP:phagolysosome assembly);GO:2001241(BP:positive regulation of extrinsic apoptotic signaling pathway in absence of ligand);GO:0034976(BP:response to endoplasmic reticulum stress);GO:0005776(CC:autophagosome);GO:0009986(CC:cell surface);GO:006202…			Extracellular	PF00084(Sushi repeat (SCR repeat));PF02494(HYR domain);PF13778(Domain of unknown function (DUF4174))
P80297	Metallothionein-1X	MT1X	FUNCTION: Metallothioneins have a high content of cysteine residues that bind various heavy metals; these proteins are transcriptionally regulated by both heavy metals and glucocorticoids. May be involved in FAM168A anti-apoptotic signaling (PubMed:23251525). {ECO:0000269|PubMed:23251525}.	sp|P80297|MT1X_HUMAN	sp|P80297|MT1X_HUMAN Metallothionein-1X OS=Homo sapiens OX=9606 GN=MT1X PE=1 SV=1	1	3	1	1	65.6	6.0683		3817.4			GO:0071276(BP:cellular response to cadmium ion);GO:0071280(BP:cellular response to copper ion);GO:0036018(BP:cellular response to erythropoietin);GO:0071294(BP:cellular response to zinc ion);GO:0006882(BP:cellular zinc ion homeostasis);GO:0010273(BP:detoxification of copper ion);GO:0045926(BP:negative regulation of growth);GO:0010038(BP:response to metal ion);GO:0005623(CC:cell);GO:0005737(CC:cyt…	hsa:4501(MT1X)	hsa04978(Mineral absorption )	Extracellular;Nuclear	PF00131(Metallothionein)
P84085	ADP-ribosylation factor 5	ARF5	FUNCTION: GTP-binding protein involved in protein trafficking; may modulate vesicle budding and uncoating within the Golgi apparatus. {ECO:0000250|UniProtKB:P84084}.; FUNCTION: (Microbial infection) Functions as an allosteric activator of the cholera toxin catalytic subunit, an ADP-ribosyltransferase. {ECO:0000305}.	sp|P84085|ARF5_HUMAN	sp|P84085|ARF5_HUMAN ADP-ribosylation factor 5 OS=Homo sapiens OX=9606 GN=ARF5 PE=1 SV=2	1	4	1	1	26.1	20.529		14256			GO:0006886(BP:intracellular protein transport);GO:0006890(BP:retrograde vesicle-mediated transport, Golgi to ER);GO:0016192(BP:vesicle-mediated transport);GO:0005737(CC:cytoplasm);GO:0070062(CC:extracellular exosome);GO:0005794(CC:Golgi apparatus);GO:0048471(CC:perinuclear region of cytoplasm);GO:0005886(CC:plasma membrane);GO:0005525(MF:GTP binding);GO:0003924(MF:GTPase activity)	hsa:381(ARF5)	hsa04144(Endocytosis )	Cytoplasmic;Mitochondrial	PF00025(ADP-ribosylation factor family)
Q00169	Phosphatidylinositol transfer protein alpha isoform	PITPNA	FUNCTION: Catalyzes the transfer of PtdIns and phosphatidylcholine between membranes.	sp|Q00169|PIPNA_HUMAN	sp|Q00169|PIPNA_HUMAN Phosphatidylinositol transfer protein alpha isoform OS=Homo sapiens OX=9606 GN=PITPNA PE=1 SV=2	1	3	2	2	14.1	31.806		37017			GO:0007409(BP:axonogenesis);GO:0035722(BP:interleukin-12-mediated signaling pathway);GO:0006629(BP:lipid metabolic process);GO:0015914(BP:phospholipid transport);GO:0007601(BP:visual perception);GO:0005737(CC:cytoplasm);GO:0005829(CC:cytosol);GO:0070062(CC:extracellular exosome);GO:0031210(MF:phosphatidylcholine binding);GO:0008525(MF:phosphatidylcholine transporter activity);GO:1901611(MF:phosph…			Cytoplasmic	PF02121(Phosphatidylinositol transfer protein)
Q00653	Nuclear factor NF-kappa-B p100 subunit	NFKB2	FUNCTION: NF-kappa-B is a pleiotropic transcription factor present in almost all cell types and is the endpoint of a series of signal transduction events that are initiated by a vast array of stimuli related to many biological processes such as inflammation, immunity, differentiation, cell growth, tumorigenesis and apoptosis. NF-kappa-B is a homo- or heterodimeric complex formed by the Rel-like d…	sp|Q00653|NFKB2_HUMAN	sp|Q00653|NFKB2_HUMAN Nuclear factor NF-kappa-B p100 subunit OS=Homo sapiens OX=9606 GN=NFKB2 PE=1 SV=4	1	1	1	1	1.8	96.748		4297			GO:0007568(BP:aging);GO:0030198(BP:extracellular matrix organization);GO:0002268(BP:follicular dendritic cell differentiation);GO:0002467(BP:germinal center formation);GO:0007249(BP:I-kappaB kinase/NF-kappaB signaling);GO:0006954(BP:inflammatory response);GO:0045087(BP:innate immune response);GO:0000122(BP:negative regulation of transcription by RNA polymerase II);GO:0038061(BP:NIK/NF-kappaB sign…	hsa:4791(NFKB2)	hsa05166(Human T-cell leukemia virus 1 infection );hsa05200(Pathways in cancer );hsa04010(MAPK signaling pathway );hsa05203(Viral carcinogenesis );hsa04625(C-type lectin receptor signaling pathway );hsa05134(Legionellosis );hsa05169(Epstein-Barr virus infection );hsa04380(Osteoclast differentiation );hsa05224(Breast cancer );hsa04064(NF-kappa B signaling pathway )	Nuclear	PF12796(Ankyrin repeats (3 copies));PF00531(Death domain);PF00554(Rel homology DNA-binding domain);PF16179(Rel homology dimerisation domain)
Q02742	Beta-1,3-galactosyl-O-glycosyl-glycoprotein beta-1,6-N-acetylglucosaminyltransferase	GCNT1	FUNCTION: Glycosyltransferase that catalyzes the transfer of an N-acetylglucosamine moiety onto mucin-type core 1 O-glycan to form the branched mucin-type core 2 O-glycan. Mucin-type core 2 O-glycans play an important role in leukocyte extravasation as they serve as scaffolds for the display of the selectin ligand sialyl Lewis X by leukocytes. {ECO:0000269|PubMed:23027862}.	sp|Q02742|GCNT1_HUMAN	sp|Q02742|GCNT1_HUMAN Beta-1,3-galactosyl-O-glycosyl-glycoprotein beta-1,6-N-acetylglucosaminyltransferase OS=Homo sapiens OX=9606 GN=GCNT1 PE=1 SV=2	1	1	1	1	3	49.798		26349			GO:0060352(BP:cell adhesion molecule production);GO:0009101(BP:glycoprotein biosynthetic process);GO:0060993(BP:kidney morphogenesis);GO:0050901(BP:leukocyte tethering or rolling);GO:0016266(BP:O-glycan processing);GO:0032868(BP:response to insulin);GO:0048729(BP:tissue morphogenesis);GO:0005615(CC:extracellular space);GO:0031985(CC:Golgi cisterna);GO:0000139(CC:Golgi membrane);GO:0016021(CC:inte…	hsa:2650(GCNT1)	hsa00512(Mucin type O-glycan biosynthesis )	PlasmaMembrane	PF02485(Core-2/I-Branching enzyme)
Q08722	Leukocyte surface antigen CD47	CD47	FUNCTION: Has a role in both cell adhesion by acting as an adhesion receptor for THBS1 on platelets, and in the modulation of integrins. Plays an important role in memory formation and synaptic plasticity in the hippocampus (By similarity). Receptor for SIRPA, binding to which prevents maturation of immature dendritic cells and inhibits cytokine production by mature dendritic cells. Interaction w…	sp|Q08722|CD47_HUMAN	sp|Q08722|CD47_HUMAN Leukocyte surface antigen CD47 OS=Homo sapiens OX=9606 GN=CD47 PE=1 SV=1	1	2	2	2	5.9	35.213		105000			GO:0016477(BP:cell migration);GO:0071346(BP:cellular response to interferon-gamma);GO:0071347(BP:cellular response to interleukin-1);GO:0071349(BP:cellular response to interleukin-12);GO:0030198(BP:extracellular matrix organization);GO:0006954(BP:inflammatory response);GO:0007229(BP:integrin-mediated signaling pathway);GO:0050900(BP:leukocyte migration);GO:0070487(BP:monocyte aggregation);GO:0035…	hsa:961(CD47)	hsa04512(ECM-receptor interaction )	PlasmaMembrane	PF04549(CD47 transmembrane region);PF08204(CD47 immunoglobulin-like domain)
Q13098	COP9 signalosome complex subunit 1	GPS1	FUNCTION: Essential component of the COP9 signalosome complex (CSN), a complex involved in various cellular and developmental processes. The CSN complex is an essential regulator of the ubiquitin (Ubl) conjugation pathway by mediating the deneddylation of the cullin subunits of SCF-type E3 ligase complexes, leading to decrease the Ubl ligase activity of SCF-type complexes such as SCF, CSA or DDB2…	sp|Q13098|CSN1_HUMAN	sp|Q13098|CSN1_HUMAN COP9 signalosome complex subunit 1 OS=Homo sapiens OX=9606 GN=GPS1 PE=1 SV=4	1	1	1	1	3.1	55.536		13995			GO:0000188(BP:inactivation of MAPK activity);GO:0007254(BP:JNK cascade);GO:0000715(BP:nucleotide-excision repair, DNA damage recognition);GO:0043687(BP:post-translational protein modification);GO:0000338(BP:protein deneddylation);GO:0006283(BP:transcription-coupled nucleotide-excision repair);GO:0008180(CC:COP9 signalosome);GO:0005829(CC:cytosol);GO:0005654(CC:nucleoplasm);GO:0005095(MF:GTPase in…			Nuclear	PF01399(PCI domain);PF10602(26S proteasome subunit RPN7)
Q13185	Chromobox protein homolog 3	CBX3	FUNCTION: Seems to be involved in transcriptional silencing in heterochromatin-like complexes. Recognizes and binds histone H3 tails methylated at 'Lys-9', leading to epigenetic repression. May contribute to the association of the heterochromatin with the inner nuclear membrane through its interaction with lamin B receptor (LBR). Involved in the formation of functional kinetochore through interac…	sp|Q13185|CBX3_HUMAN;sp|P45973|CBX5_HUMAN	sp|Q13185|CBX3_HUMAN Chromobox protein homolog 3 OS=Homo sapiens OX=9606 GN=CBX3 PE=1 SV=4;sp|P45973|CBX5_HUMAN Chromobox protein homolog 5 OS=Homo sapiens OX=9606 GN=CBX5 PE=1 SV=1	2	2	2	2	13.1	20.811		33550			GO:0071549(BP:cellular response to dexamethasone stimulus);GO:0006974(BP:cellular response to DNA damage stimulus);GO:0006338(BP:chromatin remodeling);GO:0070317(BP:negative regulation of G0 to G1 transition);GO:0045892(BP:negative regulation of transcription, DNA-templated);GO:0048511(BP:rhythmic process);GO:0000785(CC:chromatin);GO:0000775(CC:chromosome, centromeric region);GO:0000779(CC:conden…	hsa:11335(CBX3)	hsa05131(Shigellosis )	Nuclear	PF00385(Chromo (CHRromatin Organisation MOdifier) domain);PF01393(Chromo shadow domain)
Q13332	Receptor-type tyrosine-protein phosphatase S	PTPRS	FUNCTION: Cell surface receptor that binds to glycosaminoglycans, including chondroitin sulfate proteoglycans and heparan sulfate proteoglycan (PubMed:21454754). Binding to chondroitin sulfate and heparan sulfate proteoglycans has opposite effects on PTPRS oligomerization and regulation of neurite outgrowth. Contributes to the inhibition of neurite and axonal outgrowth by chondroitin sulfate prot…	sp|Q13332|PTPRS_HUMAN	sp|Q13332|PTPRS_HUMAN Receptor-type tyrosine-protein phosphatase S OS=Homo sapiens OX=9606 GN=PTPRS PE=1 SV=3	1	1	1	1	1	217.04		10931			GO:0021549(BP:cerebellum development);GO:0021987(BP:cerebral cortex development);GO:0022038(BP:corpus callosum development);GO:0090557(BP:establishment of endothelial intestinal barrier);GO:0021766(BP:hippocampus development);GO:0050804(BP:modulation of chemical synaptic transmission);GO:0030517(BP:negative regulation of axon extension);GO:0048681(BP:negative regulation of axon regeneration);GO:0…			Cytoplasmic;Nuclear	PF07679(Immunoglobulin I-set domain);PF13927(Immunoglobulin domain);PF00102(Protein-tyrosine phosphatase);PF00041(Fibronectin type III domain)
Q13561	Dynactin subunit 2	DCTN2	FUNCTION: Modulates cytoplasmic dynein binding to an organelle, and plays a role in prometaphase chromosome alignment and spindle organization during mitosis. Involved in anchoring microtubules to centrosomes. May play a role in synapse formation during brain development.	sp|Q13561|DCTN2_HUMAN	sp|Q13561|DCTN2_HUMAN Dynactin subunit 2 OS=Homo sapiens OX=9606 GN=DCTN2 PE=1 SV=4	1	2	2	2	8.5	44.23		91172			GO:0019886(BP:antigen processing and presentation of exogenous peptide antigen via MHC class II);GO:0097711(BP:ciliary basal body-plasma membrane docking);GO:0006888(BP:ER to Golgi vesicle-mediated transport);GO:0000086(BP:G2/M transition of mitotic cell cycle);GO:0032402(BP:melanosome transport);GO:0007080(BP:mitotic metaphase plate congression);GO:0007052(BP:mitotic spindle organization);GO:007…	hsa:10540(DCTN2)	hsa05016(Huntington disease );hsa05132(Salmonella infection );hsa04962(Vasopressin-regulated water reabsorption );hsa05014(Amyotrophic lateral sclerosis );hsa05022(Pathways of neurodegeneration - multiple diseases )	Cytoplasmic	PF04912(Dynamitin)
Q14112	Nidogen-2	NID2	FUNCTION: Cell adhesion glycoprotein which is widely distributed in basement membranes. Binds to collagens I and IV, to perlecan and to laminin 1. Does not bind fibulins. It probably has a role in cell-extracellular matrix interactions.	sp|Q14112|NID2_HUMAN	sp|Q14112|NID2_HUMAN Nidogen-2 OS=Homo sapiens OX=9606 GN=NID2 PE=1 SV=3	1	3	3	3	2.8	151.25		64031			GO:0071711(BP:basement membrane organization);GO:0007155(BP:cell adhesion);GO:0007160(BP:cell-matrix adhesion);GO:0030198(BP:extracellular matrix organization);GO:0005604(CC:basement membrane);GO:0062023(CC:collagen-containing extracellular matrix);GO:0070062(CC:extracellular exosome);GO:0005576(CC:extracellular region);GO:0005886(CC:plasma membrane);GO:0005509(MF:calcium ion binding);GO:0005518(…			Extracellular	PF07645(Calcium-binding EGF domain);PF00086(Thyroglobulin type-1 repeat);PF12947(EGF domain);PF00058(Low-density lipoprotein receptor repeat class B);PF06119(Nidogen-like);PF12662(Complement Clr-like EGF-like);PF07474(G2F domain)
Q14137	Ribosome biogenesis protein BOP1	BOP1	FUNCTION: Component of the PeBoW complex, which is required for maturation of 28S and 5.8S ribosomal RNAs and formation of the 60S ribosome. {ECO:0000255|HAMAP-Rule:MF_03027, ECO:0000269|PubMed:17353269, ECO:0000269|PubMed:24120868}.	sp|Q14137|BOP1_HUMAN	sp|Q14137|BOP1_HUMAN Ribosome biogenesis protein BOP1 OS=Homo sapiens OX=9606 GN=BOP1 PE=1 SV=2	1	1	1	1	1.9	83.629		20154			GO:0008283(BP:cell proliferation);GO:0000448(BP:cleavage in ITS2 between 5.8S rRNA and LSU-rRNA of tricistronic rRNA transcript (SSU-rRNA, 5.8S rRNA, LSU-rRNA));GO:0000463(BP:maturation of LSU-rRNA from tricistronic rRNA transcript (SSU-rRNA, 5.8S rRNA, LSU-rRNA));GO:0051726(BP:regulation of cell cycle);GO:1901796(BP:regulation of signal transduction by p53 class mediator);GO:0000027(BP:ribosomal…			Nuclear	PF08145(BOP1NT (NUC169) domain);PF00400(WD domain, G-beta repeat)
Q14166	Tubulin--tyrosine ligase-like protein 12	TTLL12	FUNCTION: Negatively regulates post-translational modifications of tubulin, including detyrosination of the C-terminus and polyglutamylation of glutamate residues (PubMed:20162578, PubMed:23251473). Also, indirectly promotes histone H4 trimethylation at 'Lys-20' (H4K20me3) (PubMed:23251473). Probably by controlling tubulin and/or histone H4 post-translational modifications, plays a role in mitosi…	sp|Q14166|TTL12_HUMAN	sp|Q14166|TTL12_HUMAN Tubulin--tyrosine ligase-like protein 12 OS=Homo sapiens OX=9606 GN=TTLL12 PE=1 SV=2	1	2	2	2	4.3	74.403		49638			GO:0034968(BP:histone lysine methylation);GO:0045087(BP:innate immune response);GO:0060339(BP:negative regulation of type I interferon-mediated signaling pathway);GO:0007346(BP:regulation of mitotic cell cycle);GO:0005737(CC:cytoplasm);GO:0005815(CC:microtubule organizing center);GO:0030496(CC:midbody);GO:0005634(CC:nucleus);GO:0005819(CC:spindle);GO:0005524(MF:ATP binding);GO:1990889(MF:H4K20me3…			Cytoplasmic	PF03133(Tubulin-tyrosine ligase family)
Q14195	Dihydropyrimidinase-related protein 3	DPYSL3	FUNCTION: Necessary for signaling by class 3 semaphorins and subsequent remodeling of the cytoskeleton. Plays a role in axon guidance, neuronal growth cone collapse and cell migration (By similarity). {ECO:0000250}.	sp|Q14195|DPYL3_HUMAN;sp|Q14194|DPYL1_HUMAN;sp|Q14117|DPYS_HUMAN;sp|Q16555|DPYL2_HUMAN	sp|Q14195|DPYL3_HUMAN Dihydropyrimidinase-related protein 3 OS=Homo sapiens OX=9606 GN=DPYSL3 PE=1 SV=1;sp|Q14194|DPYL1_HUMAN Dihydropyrimidinase-related protein 1 OS=Homo sapiens OX=9606 GN=CRMP1 PE=1 SV=1	4	3	3	3	5.8	61.963		50951			GO:0051764(BP:actin crosslink formation);GO:0051017(BP:actin filament bundle assembly);GO:0071345(BP:cellular response to cytokine stimulus);GO:0030336(BP:negative regulation of cell migration);GO:0010977(BP:negative regulation of neuron projection development);GO:0048666(BP:neuron development);GO:0051491(BP:positive regulation of filopodium assembly);GO:0010976(BP:positive regulation of neuron p…			Cytoplasmic	PF01979(Amidohydrolase family)
Q14232	Translation initiation factor eIF-2B subunit alpha	EIF2B1	FUNCTION: Catalyzes the exchange of eukaryotic initiation factor 2-bound GDP for GTP.	sp|Q14232|EI2BA_HUMAN	sp|Q14232|EI2BA_HUMAN Translation initiation factor eIF-2B subunit alpha OS=Homo sapiens OX=9606 GN=EIF2B1 PE=1 SV=1	1	1	1	1	6.6	33.712		11113			GO:0014003(BP:oligodendrocyte development);GO:0006446(BP:regulation of translational initiation);GO:0009749(BP:response to glucose);GO:0009408(BP:response to heat);GO:0043434(BP:response to peptide hormone);GO:0050852(BP:T cell receptor signaling pathway);GO:0006413(BP:translational initiation);GO:0005737(CC:cytoplasm);GO:0005829(CC:cytosol);GO:0005851(CC:eukaryotic translation initiation factor …	hsa:1967(EIF2B1)	hsa05168(Herpes simplex virus 1 infection )	Cytoplasmic	PF01008(Initiation factor 2 subunit family)
Q14498	RNA-binding protein 39	RBM39	FUNCTION: RNA-binding protein that acts as a pre-mRNA splicing factor (PubMed:15694343, PubMed:31271494, PubMed:28437394, PubMed:28302793, PubMed:24795046). Acts by promoting exon inclusion via regulation of exon cassette splicing (PubMed:31271494). Also acts as a transcriptional coactivator for steroid nuclear receptors ESR1/ER-alpha and ESR2/ER-beta, and JUN/AP-1, independently of the pre-mRNA …	sp|Q14498|RBM39_HUMAN;sp|Q86U06|RBM23_HUMAN	sp|Q14498|RBM39_HUMAN RNA-binding protein 39 OS=Homo sapiens OX=9606 GN=RBM39 PE=1 SV=2;sp|Q86U06|RBM23_HUMAN Probable RNA-binding protein 23 OS=Homo sapiens OX=9606 GN=RBM23 PE=1 SV=1	2	2	2	2	4.5	59.379		18229			GO:0006397(BP:mRNA processing);GO:0048024(BP:regulation of mRNA splicing, via spliceosome);GO:0006396(BP:RNA processing);GO:0008380(BP:RNA splicing);GO:0034451(CC:centriolar satellite);GO:0015630(CC:microtubule cytoskeleton);GO:0016607(CC:nuclear speck);GO:0005654(CC:nucleoplasm);GO:0032991(CC:protein-containing complex);GO:0003723(MF:RNA binding)			Nuclear	PF15519(linker between RRM2 and RRM3 domains in RBM39 protein);PF00076(RNA recognition motif. (a.k.a. RRM, RBD, or RNP domain))
Q14703	Membrane-bound transcription factor site-1 protease	MBTPS1	FUNCTION: Serine protease that catalyzes the first step in the proteolytic activation of the sterol regulatory element-binding proteins (SREBPs). Other known substrates are BDNF, GNPTAB and ATF6. Cleaves after hydrophobic or small residues, provided that Arg or Lys is in position P4. Cleaves known substrates after Arg-Ser-Val-Leu (SERBP-2), Arg-His-Leu-Leu (ATF6), Arg-Gly-Leu-Thr (BDNF) and its o…	sp|Q14703|MBTP1_HUMAN	sp|Q14703|MBTP1_HUMAN Membrane-bound transcription factor site-1 protease OS=Homo sapiens OX=9606 GN=MBTPS1 PE=1 SV=1	1	1	1	1	1.4	117.75		29038			GO:0036500(BP:ATF6-mediated unfolded protein response);GO:0044267(BP:cellular protein metabolic process);GO:0008203(BP:cholesterol metabolic process);GO:0030968(BP:endoplasmic reticulum unfolded protein response);GO:0007040(BP:lysosome organization);GO:0031293(BP:membrane protein intracellular domain proteolysis);GO:0043687(BP:post-translational protein modification);GO:0006606(BP:protein import …	hsa:8720(MBTPS1)	hsa04141(Protein processing in endoplasmic reticulum )	Lysosomal	PF00082(Subtilase family)
Q14764	Major vault protein	MVP	FUNCTION: Required for normal vault structure. Vaults are multi-subunit structures that may act as scaffolds for proteins involved in signal transduction. Vaults may also play a role in nucleo-cytoplasmic transport. Down-regulates IFNG-mediated STAT1 signaling and subsequent activation of JAK. Down-regulates SRC activity and signaling through MAP kinases. {ECO:0000269|PubMed:15133037, ECO:0000269…	sp|Q14764|MVP_HUMAN	sp|Q14764|MVP_HUMAN Major vault protein OS=Homo sapiens OX=9606 GN=MVP PE=1 SV=4	1	1	1	1	1.8	99.326		10630			GO:0038127(BP:ERBB signaling pathway);GO:0051028(BP:mRNA transport);GO:0042059(BP:negative regulation of epidermal growth factor receptor signaling pathway);GO:0031953(BP:negative regulation of protein autophosphorylation);GO:0061099(BP:negative regulation of protein tyrosine kinase activity);GO:0043312(BP:neutrophil degranulation);GO:0015031(BP:protein transport);GO:0023051(BP:regulation of sign…			Cytoplasmic	PF01505(Major Vault Protein repeat);PF11978(Shoulder domain)
Q15075	Early endosome antigen 1	EEA1	FUNCTION: Binds phospholipid vesicles containing phosphatidylinositol 3-phosphate and participates in endosomal trafficking.	sp|Q15075|EEA1_HUMAN	sp|Q15075|EEA1_HUMAN Early endosome antigen 1 OS=Homo sapiens OX=9606 GN=EEA1 PE=1 SV=2	1	1	1	1	1.2	162.46		9041.5			GO:0045022(BP:early endosome to late endosome transport);GO:0006897(BP:endocytosis);GO:0016189(BP:synaptic vesicle to endosome fusion);GO:0006906(BP:vesicle fusion);GO:0039694(BP:viral RNA genome replication);GO:0044308(CC:axonal spine);GO:0005737(CC:cytoplasm);GO:0005829(CC:cytosol);GO:0005769(CC:early endosome);GO:0031901(CC:early endosome membrane);GO:0070062(CC:extracellular exosome);GO:00198…	hsa:8411(EEA1)	hsa04144(Endocytosis );hsa05152(Tuberculosis );hsa04145(Phagosome )	Nuclear	PF01363(FYVE zinc finger)
Q15436	Protein transport protein Sec23A	SEC23A	FUNCTION: Component of the coat protein complex II (COPII) which promotes the formation of transport vesicles from the endoplasmic reticulum (ER). The coat has two main functions, the physical deformation of the endoplasmic reticulum membrane into vesicles and the selection of cargo molecules for their transport to the Golgi complex. Required for the translocation of insulin-induced glucose trans…	sp|Q15436|SC23A_HUMAN	sp|Q15436|SC23A_HUMAN Protein transport protein Sec23A OS=Homo sapiens OX=9606 GN=SEC23A PE=1 SV=2	1	1	1	1	1.7	86.16		12951			GO:0019886(BP:antigen processing and presentation of exogenous peptide antigen via MHC class II);GO:0002474(BP:antigen processing and presentation of peptide antigen via MHC class I);GO:0048208(BP:COPII vesicle coating);GO:0090110(BP:cargo loading into COPII-coated vesicle);GO:0006888(BP:ER to Golgi vesicle-mediated transport);GO:0006886(BP:intracellular protein transport);GO:0072659(BP:protein l…	hsa:10484(SEC23A)	hsa04141(Protein processing in endoplasmic reticulum )	PlasmaMembrane;Nuclear	PF00626(Gelsolin repeat);PF04815(Sec23/Sec24 helical domain);PF04810(Sec23/Sec24 zinc finger);PF04811(Sec23/Sec24 trunk domain);PF08033(Sec23/Sec24 beta-sandwich domain)
Q15843	NEDD8	NEDD8	FUNCTION: Ubiquitin-like protein which plays an important role in cell cycle control and embryogenesis. Covalent attachment to its substrates requires prior activation by the E1 complex UBE1C-APPBP1 and linkage to the E2 enzyme UBE2M. Attachment of NEDD8 to cullins activates their associated E3 ubiquitin ligase activity, and thus promotes polyubiquitination and proteasomal degradation of cyclins …	sp|Q15843|NEDD8_HUMAN	sp|Q15843|NEDD8_HUMAN NEDD8 OS=Homo sapiens OX=9606 GN=NEDD8 PE=1 SV=1	1	2	2	2	17.3	9.0714		27301			GO:0009653(BP:anatomical structure morphogenesis);GO:0006879(BP:cellular iron ion homeostasis);GO:0006464(BP:cellular protein modification process);GO:0019941(BP:modification-dependent protein catabolic process);GO:0043687(BP:post-translational protein modification);GO:0016579(BP:protein deubiquitination);GO:0008104(BP:protein localization);GO:0045116(BP:protein neddylation);GO:0016567(BP:protein…			Cytoplasmic;Mitochondrial;Nuclear	PF00240(Ubiquitin family)
Q16222	UDP-N-acetylhexosamine pyrophosphorylase	UAP1	FUNCTION: Converts UTP and GlcNAc-1-P into UDP-GlcNAc, and UTP and GalNAc-1-P into UDP-GalNAc. Isoform AGX1 has 2 to 3 times higher activity towards GalNAc-1-P, while isoform AGX2 has 8 times more activity towards GlcNAc-1-P.	sp|Q16222|UAP1_HUMAN	sp|Q16222|UAP1_HUMAN UDP-N-acetylhexosamine pyrophosphorylase OS=Homo sapiens OX=9606 GN=UAP1 PE=1 SV=3	1	3	3	3	8	58.768		56547			GO:0006048(BP:UDP-N-acetylglucosamine biosynthetic process);GO:0005829(CC:cytosol);GO:0005654(CC:nucleoplasm);GO:0005886(CC:plasma membrane);GO:0030246(MF:carbohydrate binding);GO:0042802(MF:identical protein binding);GO:0003977(MF:UDP-N-acetylglucosamine diphosphorylase activity)	hsa:6675(UAP1)	hsa00520(Amino sugar and nucleotide sugar metabolism );hsa01250(Biosynthesis of nucleotide sugars )	Cytoplasmic	PF01704(UTP--glucose-1-phosphate uridylyltransferase)
Q16595	Frataxin, mitochondrial	FXN	FUNCTION: Promotes the biosynthesis of heme and assembly and repair of iron-sulfur clusters by delivering Fe(2+) to proteins involved in these pathways. May play a role in the protection against iron-catalyzed oxidative stress through its ability to catalyze the oxidation of Fe(2+) to Fe(3+); the oligomeric form but not the monomeric form has in vitro ferroxidase activity. May be able to store la…	sp|Q16595|FRDA_HUMAN	sp|Q16595|FRDA_HUMAN Frataxin, mitochondrial OS=Homo sapiens OX=9606 GN=FXN PE=1 SV=2	1	1	1	1	8.1	23.135		23064			GO:0007628(BP:adult walking behavior);GO:0009060(BP:aerobic respiration);GO:0006879(BP:cellular iron ion homeostasis);GO:0070301(BP:cellular response to hydrogen peroxide);GO:0009792(BP:embryo development ending in birth or egg hatching);GO:0006783(BP:heme biosynthetic process);GO:0006811(BP:ion transport);GO:0018283(BP:iron incorporation into metallo-sulfur cluster);GO:0016226(BP:iron-sulfur clu…	hsa:2395(FXN)	hsa00860(Porphyrin metabolism )	Mitochondrial	PF01491(Frataxin-like domain)
Q1KMD3	Heterogeneous nuclear ribonucleoprotein U-like protein 2	HNRNPUL2		sp|Q1KMD3|HNRL2_HUMAN	sp|Q1KMD3|HNRL2_HUMAN Heterogeneous nuclear ribonucleoprotein U-like protein 2 OS=Homo sapiens OX=9606 GN=HNRNPUL2 PE=1 SV=1	1	2	2	2	3.3	85.104		69423			GO:0016020(CC:membrane);GO:0005654(CC:nucleoplasm);GO:0005634(CC:nucleus);GO:0003723(MF:RNA binding)			Nuclear	PF02037(SAP domain);PF13671(AAA domain);PF00622(SPRY domain)
Q3LXA3	Triokinase/FMN cyclase	TKFC	FUNCTION: Catalyzes both the phosphorylation of dihydroxyacetone and of glyceraldehyde, and the splitting of ribonucleoside diphosphate-X compounds among which FAD is the best substrate. Represses IFIH1-mediated cellular antiviral response (PubMed:17600090). {ECO:0000250|UniProtKB:F1RKQ4, ECO:0000250|UniProtKB:Q4KLZ6, ECO:0000269|PubMed:16289032, ECO:0000269|PubMed:17600090, ECO:0000269|PubMed:46…	sp|Q3LXA3|TKFC_HUMAN	sp|Q3LXA3|TKFC_HUMAN Triokinase/FMN cyclase OS=Homo sapiens OX=9606 GN=TKFC PE=1 SV=2	1	1	1	1	2.1	58.946		33476			GO:0046835(BP:carbohydrate phosphorylation);GO:0044262(BP:cellular carbohydrate metabolic process);GO:0061624(BP:fructose catabolic process to hydroxyacetone phosphate and glyceraldehyde-3-phosphate);GO:0019563(BP:glycerol catabolic process);GO:0045087(BP:innate immune response);GO:0039534(BP:negative regulation of MDA-5 signaling pathway);GO:0045088(BP:regulation of innate immune response);GO:00…	hsa:26007(TKFC)	hsa00051(Fructose and mannose metabolism );hsa00561(Glycerolipid metabolism );hsa04622(RIG-I-like receptor signaling pathway )		PF02733(Dak1 domain);PF02734(DAK2 domain)
Q5K651	Sterile alpha motif domain-containing protein 9	SAMD9	FUNCTION: May play a role in the inflammatory response to tissue injury and the control of extra-osseous calcification, acting as a downstream target of TNF-alpha signaling. Involved in the regulation of EGR1, in coordination with RGL2. May be involved in endosome fusion. {ECO:0000269|PubMed:16960814, ECO:0000269|PubMed:18094730, ECO:0000269|PubMed:21160498, ECO:0000269|PubMed:24029230}.	sp|Q5K651|SAMD9_HUMAN	sp|Q5K651|SAMD9_HUMAN Sterile alpha motif domain-containing protein 9 OS=Homo sapiens OX=9606 GN=SAMD9 PE=1 SV=1	1	2	2	2	1.6	184.28		38837			GO:0034058(BP:endosomal vesicle fusion);GO:0005737(CC:cytoplasm);GO:0005829(CC:cytosol);GO:0043231(CC:intracellular membrane-bounded organelle)			Nuclear	PF07647(SAM domain (Sterile alpha motif))
Q6DKJ4	Nucleoredoxin	NXN	FUNCTION: Functions as a redox-dependent negative regulator of the Wnt signaling pathway, possibly by preventing ubiquitination of DVL3 by the BCR(KLHL12) complex. May also function as a transcriptional regulator act as a regulator of protein phosphatase 2A (PP2A) (By similarity). {ECO:0000250|UniProtKB:P97346}.	sp|Q6DKJ4|NXN_HUMAN	sp|Q6DKJ4|NXN_HUMAN Nucleoredoxin OS=Homo sapiens OX=9606 GN=NXN PE=1 SV=2	1	1	1	1	3.9	48.392		10401			GO:0072358(BP:cardiovascular system development);GO:0030154(BP:cell differentiation);GO:0045454(BP:cell redox homeostasis);GO:0001701(BP:in utero embryonic development);GO:0031397(BP:negative regulation of protein ubiquitination);GO:0030178(BP:negative regulation of Wnt signaling pathway);GO:0016055(BP:Wnt signaling pathway);GO:0005623(CC:cell);GO:0005829(CC:cytosol);GO:0005634(CC:nucleus);GO:004…			Cytoplasmic	PF13905(Thioredoxin-like);PF13848(Thioredoxin-like domain)
Q6FI81	Anamorsin	CIAPIN1	FUNCTION: Component of the cytosolic iron-sulfur (Fe-S) protein assembly (CIA) machinery required for the maturation of extramitochondrial Fe-S proteins. Part of an electron transfer chain functioning in an early step of cytosolic Fe-S biogenesis, facilitating the de novo assembly of a [4Fe-4S] cluster on the scaffold complex NUBP1-NUBP2. Electrons are transferred to CIAPIN1 from NADPH via the FA…	sp|Q6FI81|CPIN1_HUMAN	sp|Q6FI81|CPIN1_HUMAN Anamorsin OS=Homo sapiens OX=9606 GN=CIAPIN1 PE=1 SV=2	1	1	1	1	3.8	33.582		21665			GO:0006915(BP:apoptotic process);GO:0030097(BP:hemopoiesis);GO:0016226(BP:iron-sulfur cluster assembly);GO:0043066(BP:negative regulation of apoptotic process);GO:0005737(CC:cytoplasm);GO:0005758(CC:mitochondrial intermembrane space);GO:0005739(CC:mitochondrion);GO:0005730(CC:nucleolus);GO:0005654(CC:nucleoplasm);GO:0051537(MF:2 iron, 2 sulfur cluster binding);GO:0051539(MF:4 iron, 4 sulfur clust…			Nuclear	PF05093(Cytokine-induced anti-apoptosis inhibitor 1, Fe-S biogenesis);PF08241(Methyltransferase domain)
Q6NVY1	3-hydroxyisobutyryl-CoA hydrolase, mitochondrial	HIBCH	FUNCTION: Hydrolyzes 3-hydroxyisobutyryl-CoA (HIBYL-CoA), a saline catabolite. Has high activity toward isobutyryl-CoA. Could be an isobutyryl-CoA dehydrogenase that functions in valine catabolism. Also hydrolyzes 3-hydroxypropanoyl-CoA. {ECO:0000269|PubMed:8824301}.	sp|Q6NVY1|HIBCH_HUMAN	sp|Q6NVY1|HIBCH_HUMAN 3-hydroxyisobutyryl-CoA hydrolase, mitochondrial OS=Homo sapiens OX=9606 GN=HIBCH PE=1 SV=2	1	2	2	2	7	43.482		60708			GO:0009083(BP:branched-chain amino acid catabolic process);GO:0006574(BP:valine catabolic process);GO:0005759(CC:mitochondrial matrix);GO:0005739(CC:mitochondrion);GO:0003860(MF:3-hydroxyisobutyryl-CoA hydrolase activity)	hsa:26275(HIBCH)	hsa00640(Propanoate metabolism );hsa00410(beta-Alanine metabolism );hsa00280(Valine, leucine and isoleucine degradation )	Cytoplasmic;Mitochondrial	PF16113(Enoyl-CoA hydratase/isomerase)
Q6P2Q9	Pre-mRNA-processing-splicing factor 8	PRPF8	FUNCTION: Plays role in pre-mRNA splicing as core component of precatalytic, catalytic and postcatalytic spliceosomal complexes, both of the predominant U2-type spliceosome and the minor U12-type spliceosome (PubMed:10411133, PubMed:11971955, PubMed:28502770, PubMed:28781166, PubMed:28076346, PubMed:29361316, PubMed:30315277, PubMed:29360106, PubMed:29301961, PubMed:30728453, PubMed:30705154). Fu…	sp|Q6P2Q9|PRP8_HUMAN	sp|Q6P2Q9|PRP8_HUMAN Pre-mRNA-processing-splicing factor 8 OS=Homo sapiens OX=9606 GN=PRPF8 PE=1 SV=2	1	2	2	2	0.7	273.6		33432			GO:0071222(BP:cellular response to lipopolysaccharide);GO:0071356(BP:cellular response to tumor necrosis factor);GO:0006397(BP:mRNA processing);GO:0000398(BP:mRNA splicing, via spliceosome);GO:0008380(BP:RNA splicing);GO:0000375(BP:RNA splicing, via transesterification reactions);GO:0000244(BP:spliceosomal tri-snRNP complex assembly);GO:0071013(CC:catalytic step 2 spliceosome);GO:0016020(CC:membr…	hsa:10594(PRPF8)	hsa03040(Spliceosome )	Nuclear	PF12134(PRP8 domain IV core);PF01398(JAB1/Mov34/MPN/PAD-1 ubiquitin protease);PF10596(U6-snRNA interacting domain of PrP8);PF08082(PRO8NT (NUC069), PrP8 N-terminal domain);PF10598(RNA recognition motif of the spliceosomal PrP8);PF08083(PROCN (NUC071) domain);PF10597(U5-snRNA binding site 2 of PrP8);PF08084(PROCT (NUC072) domain)
Q9H8S9	MOB kinase activator 1A	MOB1A	FUNCTION: Activator of LATS1/2 in the Hippo signaling pathway which plays a pivotal role in organ size control and tumor suppression by restricting proliferation and promoting apoptosis. The core of this pathway is composed of a kinase cascade wherein STK3/MST2 and STK4/MST1, in complex with its regulatory protein SAV1, phosphorylates and activates LATS1/2 in complex with its regulatory protein M…	sp|Q9H8S9|MOB1A_HUMAN;sp|Q7L9L4|MOB1B_HUMAN	sp|Q9H8S9|MOB1A_HUMAN MOB kinase activator 1A OS=Homo sapiens OX=9606 GN=MOB1A PE=1 SV=4;sp|Q7L9L4|MOB1B_HUMAN MOB kinase activator 1B OS=Homo sapiens OX=9606 GN=MOB1B PE=1 SV=3	2	1	1	1	5.1	25.079		64378			GO:0035329(BP:hippo signaling);GO:0005829(CC:cytosol);GO:0070062(CC:extracellular exosome);GO:0005730(CC:nucleolus);GO:0005654(CC:nucleoplasm);GO:0046872(MF:metal ion binding)	hsa:55233(MOB1A)	hsa04390(Hippo signaling pathway );hsa04392(Hippo signaling pathway - multiple species )	Cytoplasmic;Nuclear	PF03637(Mob1/phocein family)
Q86UP2	Kinectin	KTN1	FUNCTION: Receptor for kinesin thus involved in kinesin-driven vesicle motility. Accumulates in integrin-based adhesion complexes (IAC) upon integrin aggregation by fibronectin.	sp|Q86UP2|KTN1_HUMAN	sp|Q86UP2|KTN1_HUMAN Kinectin OS=Homo sapiens OX=9606 GN=KTN1 PE=1 SV=1	1	4	4	4	3.8	156.27		79008			GO:0044267(BP:cellular protein metabolic process);GO:0007018(BP:microtubule-based movement);GO:0043687(BP:post-translational protein modification);GO:0005783(CC:endoplasmic reticulum);GO:0005788(CC:endoplasmic reticulum lumen);GO:0005789(CC:endoplasmic reticulum membrane);GO:0016021(CC:integral component of membrane);GO:0005887(CC:integral component of plasma membrane);GO:0016020(CC:membrane);GO:…			Nuclear
Q8IYH5	ZZ-type zinc finger-containing protein 3	ZZZ3	FUNCTION: Component of the ATAC complex, a complex with histone acetyltransferase activity on histones H3 and H4. {ECO:0000269|PubMed:19103755}.	sp|Q8IYH5|ZZZ3_HUMAN	sp|Q8IYH5|ZZZ3_HUMAN ZZ-type zinc finger-containing protein 3 OS=Homo sapiens OX=9606 GN=ZZZ3 PE=1 SV=1	1	1	1	1	0.8	102.02		31078			GO:0005671(CC:Ada2/Gcn5/Ada3 transcription activator complex);GO:0005730(CC:nucleolus);GO:0005654(CC:nucleoplasm);GO:0003677(MF:DNA binding);GO:0000981(MF:DNA-binding transcription factor activity, RNA polymerase II-specific);GO:0008270(MF:zinc ion binding)			Nuclear	PF00249(Myb-like DNA-binding domain);PF00569(Zinc finger, ZZ type)
Q8NBJ4	Golgi membrane protein 1	GOLM1	FUNCTION: Unknown. Cellular response protein to viral infection.	sp|Q8NBJ4|GOLM1_HUMAN	sp|Q8NBJ4|GOLM1_HUMAN Golgi membrane protein 1 OS=Homo sapiens OX=9606 GN=GOLM1 PE=1 SV=1	1	2	2	2	6.7	45.333		36317			GO:0044267(BP:cellular protein metabolic process);GO:0006997(BP:nucleus organization);GO:0043687(BP:post-translational protein modification);GO:0019216(BP:regulation of lipid metabolic process);GO:0005788(CC:endoplasmic reticulum lumen);GO:0005615(CC:extracellular space);GO:0005794(CC:Golgi apparatus);GO:0005887(CC:integral component of plasma membrane)			Nuclear
Q8NBJ5	Procollagen galactosyltransferase 1	COLGALT1	FUNCTION: Beta-galactosyltransferase that transfers beta-galactose to hydroxylysine residues of type I collagen (PubMed:19075007, PubMed:22216269, PubMed:27402836). By acting on collagen glycosylation, facilitates the formation of collagen triple helix (PubMed:27402836). Also involved in the biosynthesis of collagen type IV (PubMed:30412317). {ECO:0000269|PubMed:19075007, ECO:0000269|PubMed:22216…	sp|Q8NBJ5|GT251_HUMAN	sp|Q8NBJ5|GT251_HUMAN Procollagen galactosyltransferase 1 OS=Homo sapiens OX=9606 GN=COLGALT1 PE=1 SV=1	1	1	1	1	1.6	71.635		17848			GO:1904028(BP:positive regulation of collagen fibril organization);GO:0005788(CC:endoplasmic reticulum lumen);GO:0016020(CC:membrane);GO:0050211(MF:procollagen galactosyltransferase activity)	hsa:79709(COLGALT1)	hsa00310(Lysine degradation );hsa00514(Other types of O-glycan biosynthesis )	Mitochondrial	PF13704(Glycosyl transferase family 2);PF01755(Glycosyltransferase family 25 (LPS biosynthesis protein))
Q8NEZ5	F-box only protein 22	FBXO22	FUNCTION: Substrate-recognition component of the SCF (SKP1-CUL1-F-box protein)-type E3 ubiquitin ligase complex. Promotes the proteasome-dependent degradation of key sarcomeric proteins, such as alpha-actinin (ACTN2) and filamin-C (FLNC), essential for maintenance of normal contractile function. {ECO:0000269|PubMed:22972877}.	sp|Q8NEZ5|FBX22_HUMAN	sp|Q8NEZ5|FBX22_HUMAN F-box only protein 22 OS=Homo sapiens OX=9606 GN=FBXO22 PE=1 SV=1	1	1	1	1	3.5	44.508		16358			GO:0006464(BP:cellular protein modification process);GO:0009267(BP:cellular response to starvation);GO:0006913(BP:nucleocytoplasmic transport);GO:0032436(BP:positive regulation of proteasomal ubiquitin-dependent protein catabolic process);GO:0043687(BP:post-translational protein modification);GO:0000209(BP:protein polyubiquitination);GO:0048742(BP:regulation of skeletal muscle fiber development);…	hsa:26263(FBXO22)	hsa05132(Salmonella infection )	PlasmaMembrane	PF00646(F-box domain);PF10442(FIST C domain)
Q8NFJ5	Retinoic acid-induced protein 3	GPRC5A	FUNCTION: Orphan receptor. Could be involved in modulating differentiation and maintaining homeostasis of epithelial cells. This retinoic acid-inducible GPCR provide evidence for a possible interaction between retinoid and G-protein signaling pathways. Functions as a negative modulator of EGFR signaling (By similarity). May act as a lung tumor suppressor (PubMed:18000218). {ECO:0000250|UniProtKB:…	sp|Q8NFJ5|RAI3_HUMAN	sp|Q8NFJ5|RAI3_HUMAN Retinoic acid-induced protein 3 OS=Homo sapiens OX=9606 GN=GPRC5A PE=1 SV=2	1	1	1	1	5	40.251		26199			GO:0007175(BP:negative regulation of epidermal growth factor-activated receptor activity);GO:0007165(BP:signal transduction);GO:0030659(CC:cytoplasmic vesicle membrane);GO:0070062(CC:extracellular exosome);GO:0005887(CC:integral component of plasma membrane);GO:0043231(CC:intracellular membrane-bounded organelle);GO:0005730(CC:nucleolus);GO:0005886(CC:plasma membrane);GO:0043235(CC:receptor compl…			PlasmaMembrane	PF00003(7 transmembrane sweet-taste receptor of 3 GCPR)
Q92530	Proteasome inhibitor PI31 subunit	PSMF1	FUNCTION: Plays an important role in control of proteasome function. Inhibits the hydrolysis of protein and peptide substrates by the 20S proteasome. Also inhibits the activation of the proteasome by the proteasome regulatory proteins PA700 and PA28. {ECO:0000269|PubMed:10764772}.	sp|Q92530|PSMF1_HUMAN	sp|Q92530|PSMF1_HUMAN Proteasome inhibitor PI31 subunit OS=Homo sapiens OX=9606 GN=PSMF1 PE=1 SV=2	1	1	1	1	4.4	29.816		15745			GO:0031145(BP:anaphase-promoting complex-dependent catabolic process);GO:0002479(BP:antigen processing and presentation of exogenous peptide antigen via MHC class I, TAP-dependent);GO:0038095(BP:Fc-epsilon receptor signaling pathway);GO:0070498(BP:interleukin-1-mediated signaling pathway);GO:0000165(BP:MAPK cascade);GO:0090090(BP:negative regulation of canonical Wnt signaling pathway);GO:0010972(…	hsa:9491(PSMF1)	hsa03050(Proteasome )	Cytoplasmic;Nuclear	PF08577(PI31 proteasome regulator);PF11566(PI31 proteasome regulator N-terminal)
Q92692	Nectin-2	NECTIN2	FUNCTION: Modulator of T-cell signaling. Can be either a costimulator of T-cell function, or a coinhibitor, depending on the receptor it binds to. Upon binding to CD226, stimulates T-cell proliferation and cytokine production, including that of IL2, IL5, IL10, IL13, and IFNG. Upon interaction with PVRIG, inhibits T-cell proliferation. These interactions are competitive (PubMed:26755705). Probable…	sp|Q92692|NECT2_HUMAN	sp|Q92692|NECT2_HUMAN Nectin-2 OS=Homo sapiens OX=9606 GN=NECTIN2 PE=1 SV=1	1	2	2	2	6.5	57.741		27562			GO:0001675(BP:acrosome assembly);GO:0034332(BP:adherens junction organization);GO:0044406(BP:adhesion of symbiont to host);GO:0032990(BP:cell part morphogenesis);GO:0044782(BP:cilium organization);GO:0046814(BP:coreceptor-mediated virion attachment to host cell);GO:0007010(BP:cytoskeleton organization);GO:0051654(BP:establishment of mitochondrion localization);GO:0009566(BP:fertilization);GO:0019…	hsa:5819(NECTIN2)	hsa04514(Cell adhesion molecules );hsa04520(Adherens junction );hsa05168(Herpes simplex virus 1 infection )	Nuclear	PF07686(Immunoglobulin V-set domain);PF08205(CD80-like C2-set immunoglobulin domain)
Q969G3	SWI/SNF-related matrix-associated actin-dependent regulator of chromatin subfamily E member 1	SMARCE1	FUNCTION: Involved in transcriptional activation and repression of select genes by chromatin remodeling (alteration of DNA-nucleosome topology). Component of SWI/SNF chromatin remodeling complexes that carry out key enzymatic activities, changing chromatin structure by altering DNA-histone contacts within a nucleosome in an ATP-dependent manner. Belongs to the neural progenitors-specific chromati…	sp|Q969G3|SMCE1_HUMAN	sp|Q969G3|SMCE1_HUMAN SWI/SNF-related matrix-associated actin-dependent regulator of chromatin subfamily E member 1 OS=Homo sapiens OX=9606 GN=SMARCE1 PE=1 SV=2	1	1	1	1	3.2	46.649		21689			GO:0043044(BP:ATP-dependent chromatin remodeling);GO:0006338(BP:chromatin remodeling);GO:0045892(BP:negative regulation of transcription, DNA-templated);GO:0022008(BP:neurogenesis);GO:0006337(BP:nucleosome disassembly);GO:0006357(BP:regulation of transcription by RNA polymerase II);GO:0071565(CC:nBAF complex);GO:0071564(CC:npBAF complex);GO:0000790(CC:nuclear chromatin);GO:0000228(CC:nuclear chro…	hsa:6605(SMARCE1)	hsa04714(Thermogenesis );hsa05225(Hepatocellular carcinoma )	Nuclear	PF00505(HMG (high mobility group) box)
Q969H8	Myeloid-derived growth factor	MYDGF	FUNCTION: Bone marrow-derived monocyte and paracrine-acting protein that promotes cardiac myocyte survival and adaptive angiogenesis for cardiac protection and/or repair after myocardial infarction (MI). Stimulates endothelial cell proliferation through a MAPK1/3-, STAT3- and CCND1-mediated signaling pathway. Inhibits cardiac myocyte apoptosis in a PI3K/AKT-dependent signaling pathway (By similar…	sp|Q969H8|MYDGF_HUMAN	sp|Q969H8|MYDGF_HUMAN Myeloid-derived growth factor OS=Homo sapiens OX=9606 GN=MYDGF PE=1 SV=1	1	1	1	1	9.8	18.795		38293			GO:0001525(BP:angiogenesis);GO:0006915(BP:apoptotic process);GO:0036498(BP:IRE1-mediated unfolded protein response);GO:0043066(BP:negative regulation of apoptotic process);GO:0045766(BP:positive regulation of angiogenesis);GO:0001938(BP:positive regulation of endothelial cell proliferation);GO:0043410(BP:positive regulation of MAPK cascade);GO:0014068(BP:positive regulation of phosphatidylinosito…			Extracellular	PF10572(Uncharacterised protein family UPF0556)
Q96A49	Synapse-associated protein 1	SYAP1	FUNCTION: Plays a role in adipocyte differentiation by promoting mTORC2-mediated phosphorylation of AKT1 at 'Ser-473' after growth factor stimulation (PubMed:23300339). {ECO:0000269|PubMed:23300339}.	sp|Q96A49|SYAP1_HUMAN	sp|Q96A49|SYAP1_HUMAN Synapse-associated protein 1 OS=Homo sapiens OX=9606 GN=SYAP1 PE=1 SV=1	1	1	1	1	4.8	39.933		27030			GO:0030154(BP:cell differentiation);GO:0071364(BP:cellular response to epidermal growth factor stimulus);GO:0032869(BP:cellular response to insulin stimulus);GO:1990314(BP:cellular response to insulin-like growth factor stimulus);GO:0036120(BP:cellular response to platelet-derived growth factor stimulus);GO:0045600(BP:positive regulation of fat cell differentiation);GO:0071902(BP:positive regulat…			Cytoplasmic	PF03909(BSD domain)
Q96CN7	Isochorismatase domain-containing protein 1	ISOC1		sp|Q96CN7|ISOC1_HUMAN	sp|Q96CN7|ISOC1_HUMAN Isochorismatase domain-containing protein 1 OS=Homo sapiens OX=9606 GN=ISOC1 PE=1 SV=3	1	2	2	2	10.4	32.236		97311			GO:0005737(CC:cytoplasm);GO:0005777(CC:peroxisome);GO:0003824(MF:catalytic activity)			PlasmaMembrane;Cytoplasmic	PF00857(Isochorismatase family)
Q96EY5	Multivesicular body subunit 12A	MVB12A	FUNCTION: Component of the ESCRT-I complex, a regulator of vesicular trafficking process. Required for the sorting of endocytic ubiquitinated cargos into multivesicular bodies. May be involved in the ligand-mediated internalization and down-regulation of EGF receptor. {ECO:0000269|PubMed:16895919}.	sp|Q96EY5|MB12A_HUMAN	sp|Q96EY5|MB12A_HUMAN Multivesicular body subunit 12A OS=Homo sapiens OX=9606 GN=MVB12A PE=1 SV=1	1	1	1	1	6.6	28.783		11188			GO:0016197(BP:endosomal transport);GO:0032510(BP:endosome to lysosome transport via multivesicular body sorting pathway);GO:0075733(BP:intracellular transport of virus);GO:0016236(BP:macroautophagy);GO:0036258(BP:multivesicular body assembly);GO:0015031(BP:protein transport);GO:0032801(BP:receptor catabolic process);GO:0042058(BP:regulation of epidermal growth factor receptor signaling pathway);G…	hsa:93343(MVB12A)	hsa04144(Endocytosis )		PF10240(Multivesicular body subunit 12)
Q96IU4	Protein ABHD14B	ABHD14B	FUNCTION: Has hydrolase activity towards p-nitrophenyl butyrate (in vitro). May activate transcription. {ECO:0000269|PubMed:14672934}.	sp|Q96IU4|ABHEB_HUMAN	sp|Q96IU4|ABHEB_HUMAN Protein ABHD14B OS=Homo sapiens OX=9606 GN=ABHD14B PE=1 SV=1	1	1	1	1	6.7	22.345		19460			GO:0050427(BP:3'-phosphoadenosine 5'-phosphosulfate metabolic process);GO:0045944(BP:positive regulation of transcription by RNA polymerase II);GO:0005737(CC:cytoplasm);GO:0005829(CC:cytosol);GO:0070062(CC:extracellular exosome);GO:0005730(CC:nucleolus);GO:0005654(CC:nucleoplasm);GO:0005634(CC:nucleus);GO:0016787(MF:hydrolase activity)			Extracellular	PF12697(Alpha/beta hydrolase family)
Q96NG3	Tetratricopeptide repeat protein 25	TTC25	FUNCTION: Required for the docking of the outer dynein arm to cilia, hence plays an essential role in cilia motility. {ECO:0000269|PubMed:27486780}.	sp|Q96NG3|TTC25_HUMAN	sp|Q96NG3|TTC25_HUMAN Tetratricopeptide repeat protein 25 OS=Homo sapiens OX=9606 GN=TTC25 PE=1 SV=2	1	1	1	1	1.5	76.654		39335			GO:0042995(CC:cell projection);GO:0005737(CC:cytoplasm);GO:0005856(CC:cytoskeleton)			Cytoplasmic	PF13181(Tetratricopeptide repeat)
Q96ST2	Protein IWS1 homolog	IWS1	FUNCTION: Transcription factor which plays a key role in defining the composition of the RNA polymerase II (RNAPII) elongation complex and in modulating the production of mature mRNA transcripts. Acts as an assembly factor to recruit various factors to the RNAPII elongation complex and is recruited to the complex via binding to the transcription elongation factor SUPT6H bound to the C-terminal do…	sp|Q96ST2|IWS1_HUMAN	sp|Q96ST2|IWS1_HUMAN Protein IWS1 homolog OS=Homo sapiens OX=9606 GN=IWS1 PE=1 SV=2	1	1	1	1	2	91.954		3769.6			GO:0006397(BP:mRNA processing);GO:0051028(BP:mRNA transport);GO:2001253(BP:regulation of histone H3-K36 trimethylation);GO:0090239(BP:regulation of histone H4 acetylation);GO:0010793(BP:regulation of mRNA export from nucleus);GO:0050684(BP:regulation of mRNA processing);GO:0008380(BP:RNA splicing);GO:0006366(BP:transcription by RNA polymerase II);GO:0006368(BP:transcription elongation from RNA po…			Nuclear	PF08711(TFIIS helical bundle-like domain)
Q99584	Protein S100-A13	S100A13	FUNCTION: Plays a role in the export of proteins that lack a signal peptide and are secreted by an alternative pathway. Binds two calcium ions per subunit. Binds one copper ion. Binding of one copper ion does not interfere with calcium binding. Required for the copper-dependent stress-induced export of IL1A and FGF1. The calcium-free protein binds to lipid vesicles containing phosphatidylserine, …	sp|Q99584|S10AD_HUMAN	sp|Q99584|S10AD_HUMAN Protein S100-A13 OS=Homo sapiens OX=9606 GN=S100A13 PE=1 SV=1	1	1	1	1	12.2	11.471		18810			GO:0050663(BP:cytokine secretion);GO:0050703(BP:interleukin-1 alpha secretion);GO:0043303(BP:mast cell degranulation);GO:0008284(BP:positive regulation of cell proliferation);GO:0043123(BP:positive regulation of I-kappaB kinase/NF-kappaB signaling);GO:0008360(BP:regulation of cell shape);GO:0046688(BP:response to copper ion);GO:0051602(BP:response to electrical stimulus);GO:0005737(CC:cytoplasm);…			Cytoplasmic;Nuclear	PF01023(S-100/ICaBP type calcium binding domain)
Q99598	Translin-associated protein X	TSNAX	FUNCTION: Acts in combination with TSN as an endonuclease involved in the activation of the RNA-induced silencing complex (RISC). Possible role in spermatogenesis. {ECO:0000269|PubMed:12036294, ECO:0000269|PubMed:21552258}.	sp|Q99598|TSNAX_HUMAN	sp|Q99598|TSNAX_HUMAN Translin-associated protein X OS=Homo sapiens OX=9606 GN=TSNAX PE=1 SV=1	1	1	1	1	4.5	33.112		44730			GO:0030154(BP:cell differentiation);GO:0007275(BP:multicellular organism development);GO:0030422(BP:production of siRNA involved in RNA interference);GO:0007283(BP:spermatogenesis);GO:0005829(CC:cytosol);GO:0005794(CC:Golgi apparatus);GO:0005654(CC:nucleoplasm);GO:0005634(CC:nucleus);GO:0048471(CC:perinuclear region of cytoplasm);GO:0031687(MF:A2A adenosine receptor binding);GO:0003677(MF:DNA bin…			Nuclear	PF01997(Translin family)
Q99627	COP9 signalosome complex subunit 8	COPS8	FUNCTION: Component of the COP9 signalosome complex (CSN), a complex involved in various cellular and developmental processes. The CSN complex is an essential regulator of the ubiquitin (Ubl) conjugation pathway by mediating the deneddylation of the cullin subunits of SCF-type E3 ligase complexes, leading to decrease the Ubl ligase activity of SCF-type complexes such as SCF, CSA or DDB2. The comp…	sp|Q99627|CSN8_HUMAN	sp|Q99627|CSN8_HUMAN COP9 signalosome complex subunit 8 OS=Homo sapiens OX=9606 GN=COPS8 PE=1 SV=1	1	1	1	1	7.2	23.225		61236			GO:0007250(BP:activation of NF-kappaB-inducing kinase activity);GO:0010387(BP:COP9 signalosome assembly);GO:0008285(BP:negative regulation of cell proliferation);GO:0000715(BP:nucleotide-excision repair, DNA damage recognition);GO:0043687(BP:post-translational protein modification);GO:0000338(BP:protein deneddylation);GO:0006468(BP:protein phosphorylation);GO:0006283(BP:transcription-coupled nucl…			PlasmaMembrane	PF10075(CSN8/PSMD8/EIF3K family)
Q99805	Transmembrane 9 superfamily member 2	TM9SF2	FUNCTION: In the intracellular compartments, may function as a channel or small molecule transporter. {ECO:0000305|PubMed:9729438}.	sp|Q99805|TM9S2_HUMAN	sp|Q99805|TM9S2_HUMAN Transmembrane 9 superfamily member 2 OS=Homo sapiens OX=9606 GN=TM9SF2 PE=1 SV=1	1	2	2	2	3.9	75.775		13661			GO:0072657(BP:protein localization to membrane);GO:0005856(CC:cytoskeleton);GO:0005768(CC:endosome);GO:0010008(CC:endosome membrane);GO:0070062(CC:extracellular exosome);GO:0005887(CC:integral component of plasma membrane);GO:0016020(CC:membrane);GO:0150051(CC:postsynaptic Golgi apparatus)			PlasmaMembrane	PF02990(Endomembrane protein 70)
Q9BPX5	Actin-related protein 2/3 complex subunit 5-like protein	ARPC5L	FUNCTION: May function as component of the Arp2/3 complex which is involved in regulation of actin polymerization and together with an activating nucleation-promoting factor (NPF) mediates the formation of branched actin networks.	sp|Q9BPX5|ARP5L_HUMAN	sp|Q9BPX5|ARP5L_HUMAN Actin-related protein 2/3 complex subunit 5-like protein OS=Homo sapiens OX=9606 GN=ARPC5L PE=1 SV=1	1	1	1	1	8.5	16.941		28599			GO:0034314(BP:Arp2/3 complex-mediated actin nucleation);GO:0016477(BP:cell migration);GO:0005885(CC:Arp2/3 protein complex);GO:0005737(CC:cytoplasm);GO:0070062(CC:extracellular exosome);GO:0005925(CC:focal adhesion);GO:0098978(CC:glutamatergic synapse);GO:0051015(MF:actin filament binding)	hsa:81873(ARPC5L)	hsa05135(Yersinia infection );hsa04666(Fc gamma R-mediated phagocytosis );hsa05131(Shigellosis );hsa05130(Pathogenic Escherichia coli infection );hsa04810(Regulation of actin cytoskeleton );hsa04144(Endocytosis );hsa04530(Tight junction );hsa05100(Bacterial invasion of epithelial cells );hsa05132(Salmonella infection )	Cytoplasmic	PF04699(ARP2/3 complex 16 kDa subunit (p16-Arc))
Q9BQG0	Myb-binding protein 1A	MYBBP1A	FUNCTION: May activate or repress transcription via interactions with sequence specific DNA-binding proteins (By similarity). Repression may be mediated at least in part by histone deacetylase activity (HDAC activity) (By similarity). Acts as a corepressor and in concert with CRY1, represses the transcription of the core circadian clock component PER2 (By similarity). Preferentially binds to dime…	sp|Q9BQG0|MBB1A_HUMAN	sp|Q9BQG0|MBB1A_HUMAN Myb-binding protein 1A OS=Homo sapiens OX=9606 GN=MYBBP1A PE=1 SV=2	1	3	3	3	2.6	148.85		44360			GO:0042149(BP:cellular response to glucose starvation);GO:0032922(BP:circadian regulation of gene expression);GO:0072332(BP:intrinsic apoptotic signaling pathway by p53 class mediator);GO:0045892(BP:negative regulation of transcription, DNA-templated);GO:0001649(BP:osteoblast differentiation);GO:2000210(BP:positive regulation of anoikis);GO:0071158(BP:positive regulation of cell cycle arrest);GO:…			Nuclear	PF04931(DNA polymerase phi)
Q9BQT9	Calsyntenin-3	CLSTN3	FUNCTION: May modulate calcium-mediated postsynaptic signals. Complex formation with APBA2 and APP, stabilizes APP metabolism and enhances APBA2-mediated suppression of beta-APP40 secretion, due to the retardation of intracellular APP maturation. {ECO:0000250}.	sp|Q9BQT9|CSTN3_HUMAN	sp|Q9BQT9|CSTN3_HUMAN Calsyntenin-3 OS=Homo sapiens OX=9606 GN=CLSTN3 PE=1 SV=1	1	1	1	1	1.4	106.1		11029			GO:0007156(BP:homophilic cell adhesion via plasma membrane adhesion molecules);GO:1902474(BP:positive regulation of protein localization to synapse);GO:0051965(BP:positive regulation of synapse assembly);GO:0050806(BP:positive regulation of synaptic transmission);GO:0001558(BP:regulation of cell growth);GO:1905606(BP:regulation of presynapse assembly);GO:0007416(BP:synapse assembly);GO:0051932(BP…			Cytoplasmic;Nuclear	PF00028(Cadherin domain)
Q9BR76	Coronin-1B	CORO1B	FUNCTION: Regulates leading edge dynamics and cell motility in fibroblasts. May be involved in cytokinesis and signal transduction (By similarity). {ECO:0000250, ECO:0000269|PubMed:16027158}.	sp|Q9BR76|COR1B_HUMAN	sp|Q9BR76|COR1B_HUMAN Coronin-1B OS=Homo sapiens OX=9606 GN=CORO1B PE=1 SV=1	1	2	2	2	8.4	54.234		39375			GO:0030036(BP:actin cytoskeleton organization);GO:0090135(BP:actin filament branching);GO:0051017(BP:actin filament bundle assembly);GO:0007015(BP:actin filament organization);GO:0016477(BP:cell migration);GO:0036120(BP:cellular response to platelet-derived growth factor stimulus);GO:0035767(BP:endothelial cell chemotaxis);GO:0034316(BP:negative regulation of Arp2/3 complex-mediated actin nucleat…			Cytoplasmic	PF00400(WD domain, G-beta repeat);PF16300(Type of WD40 repeat);PF08953(Domain of unknown function (DUF1899))
Q9BRX5	DNA replication complex GINS protein PSF3	GINS3	FUNCTION: The GINS complex plays an essential role in the initiation of DNA replication, and progression of DNA replication forks. GINS complex seems to bind preferentially to single-stranded DNA. {ECO:0000269|PubMed:17417653}.	sp|Q9BRX5|PSF3_HUMAN	sp|Q9BRX5|PSF3_HUMAN DNA replication complex GINS protein PSF3 OS=Homo sapiens OX=9606 GN=GINS3 PE=1 SV=1	1	1	1	1	6.9	24.534		4409.9			GO:0006271(BP:DNA strand elongation involved in DNA replication);GO:0005654(CC:nucleoplasm)			Cytoplasmic;Nuclear	PF05916(GINS complex protein)
Q9BWJ5	Splicing factor 3B subunit 5	SF3B5	FUNCTION: Involved in pre-mRNA splicing as a component of the splicing factor SF3B complex, a constituent of the spliceosome (PubMed:27720643, PubMed:28781166). SF3B complex is required for 'A' complex assembly formed by the stable binding of U2 snRNP to the branchpoint sequence (BPS) in pre-mRNA. Sequence independent binding of SF3A/SF3B complex upstream of the branch site is essential, it may a…	sp|Q9BWJ5|SF3B5_HUMAN	sp|Q9BWJ5|SF3B5_HUMAN Splicing factor 3B subunit 5 OS=Homo sapiens OX=9606 GN=SF3B5 PE=1 SV=1	1	1	1	1	15.1	10.135		13746			GO:0000398(BP:mRNA splicing, via spliceosome);GO:0005654(CC:nucleoplasm);GO:0005634(CC:nucleus);GO:0071011(CC:precatalytic spliceosome);GO:0005689(CC:U12-type spliceosomal complex);GO:0005686(CC:U2 snRNP);GO:0071005(CC:U2-type precatalytic spliceosome);GO:0003723(MF:RNA binding);GO:1990935(MF:splicing factor binding)	hsa:83443(SF3B5)	hsa03040(Spliceosome )	Nuclear	PF07189(Splicing factor 3B subunit 10 (SF3b10))
Q9GZL7	Ribosome biogenesis protein WDR12	WDR12	FUNCTION: Component of the PeBoW complex, which is required for maturation of 28S and 5.8S ribosomal RNAs and formation of the 60S ribosome. {ECO:0000255|HAMAP-Rule:MF_03029, ECO:0000269|PubMed:16043514, ECO:0000269|PubMed:17353269}.	sp|Q9GZL7|WDR12_HUMAN	sp|Q9GZL7|WDR12_HUMAN Ribosome biogenesis protein WDR12 OS=Homo sapiens OX=9606 GN=WDR12 PE=1 SV=2	1	1	1	1	2.8	47.707		19320			GO:0000460(BP:maturation of 5.8S rRNA);GO:0000466(BP:maturation of 5.8S rRNA from tricistronic rRNA transcript (SSU-rRNA, 5.8S rRNA, LSU-rRNA));GO:0000470(BP:maturation of LSU-rRNA);GO:0000463(BP:maturation of LSU-rRNA from tricistronic rRNA transcript (SSU-rRNA, 5.8S rRNA, LSU-rRNA));GO:0007219(BP:Notch signaling pathway);GO:0051726(BP:regulation of cell cycle);GO:0042273(BP:ribosomal large subu…			Nuclear	PF08154(NLE (NUC135) domain);PF00400(WD domain, G-beta repeat)
Q9GZP4	PITH domain-containing protein 1	PITHD1	FUNCTION: Promotes megakaryocyte differentiation by up-regulating RUNX1 expression (PubMed:25134913). Regulates RUNX1 expression by activating the proximal promoter of the RUNX1 gene and by enhancing the translation activity of an internal ribosome entry site (IRES) element in the RUNX1 gene (PubMed:25134913). {ECO:0000269|PubMed:25134913}.	sp|Q9GZP4|PITH1_HUMAN	sp|Q9GZP4|PITH1_HUMAN PITH domain-containing protein 1 OS=Homo sapiens OX=9606 GN=PITHD1 PE=1 SV=1	1	1	1	1	8.5	24.178		14618			GO:0045654(BP:positive regulation of megakaryocyte differentiation);GO:0045893(BP:positive regulation of transcription, DNA-templated);GO:0005737(CC:cytoplasm);GO:0005634(CC:nucleus)			Cytoplasmic;Nuclear	PF06201(PITH domain)
Q9GZT3	SRA stem-loop-interacting RNA-binding protein, mitochondrial	SLIRP	FUNCTION: RNA-binding protein that acts as a nuclear receptor corepressor. Probably acts by binding the SRA RNA, and repressing the SRA-mediated nuclear receptor coactivation. Binds the STR7 loop of SRA RNA. Also able to repress glucocorticoid (GR), androgen (AR), thyroid (TR) and VDR-mediated transactivation. {ECO:0000269|PubMed:16762838}.	sp|Q9GZT3|SLIRP_HUMAN	sp|Q9GZT3|SLIRP_HUMAN SRA stem-loop-interacting RNA-binding protein, mitochondrial OS=Homo sapiens OX=9606 GN=SLIRP PE=1 SV=1	1	1	1	1	12.8	12.349		17251			GO:0030317(BP:flagellated sperm motility);GO:0070584(BP:mitochondrion morphogenesis);GO:0000961(BP:negative regulation of mitochondrial RNA catabolic process);GO:0051252(BP:regulation of RNA metabolic process);GO:0007338(BP:single fertilization);GO:0007286(BP:spermatid development);GO:0001669(CC:acrosomal vesicle);GO:0005739(CC:mitochondrion);GO:0005634(CC:nucleus);GO:0048471(CC:perinuclear regio…			Mitochondrial	PF00076(RNA recognition motif. (a.k.a. RRM, RBD, or RNP domain))
Q9H074	Polyadenylate-binding protein-interacting protein 1	PAIP1	FUNCTION: Acts as a coactivator in the regulation of translation initiation of poly(A)-containing mRNAs. Its stimulatory activity on translation is mediated via its action on PABPC1. Competes with PAIP2 for binding to PABPC1. Its association with EIF4A and PABPC1 may potentiate contacts between mRNA termini. May also be involved in translationally coupled mRNA turnover. Implicated with other RNA-…	sp|Q9H074|PAIP1_HUMAN	sp|Q9H074|PAIP1_HUMAN Polyadenylate-binding protein-interacting protein 1 OS=Homo sapiens OX=9606 GN=PAIP1 PE=1 SV=1	1	2	2	2	2.9	53.524		37268			GO:0048255(BP:mRNA stabilization);GO:0006446(BP:regulation of translational initiation);GO:0006413(BP:translational initiation);GO:0005737(CC:cytoplasm);GO:0005829(CC:cytosol);GO:0003723(MF:RNA binding);GO:0008494(MF:translation activator activity)			Nuclear	PF07145(Ataxin-2 C-terminal region);PF02854(MIF4G domain)
Q9H0A0	RNA cytidine acetyltransferase	NAT10	FUNCTION: RNA cytidine acetyltransferase that catalyzes the formation of N(4)-acetylcytidine (ac4C) modification on mRNAs, 18S rRNA and tRNAs (PubMed:25411247, PubMed:25653167, PubMed:30449621). Catalyzes ac4C modification of a broad range of mRNAs, enhancing mRNA stability and translation (PubMed:30449621). mRNA ac4C modification is frequently present within wobble cytidine sites and promotes tr…	sp|Q9H0A0|NAT10_HUMAN	sp|Q9H0A0|NAT10_HUMAN RNA cytidine acetyltransferase OS=Homo sapiens OX=9606 GN=NAT10 PE=1 SV=2	1	2	2	2	2.3	115.73		1388100			GO:0032211(BP:negative regulation of telomere maintenance via telomerase);GO:0045727(BP:positive regulation of translation);GO:1904812(BP:rRNA acetylation involved in maturation of SSU-rRNA);GO:0000154(BP:rRNA modification);GO:0051391(BP:tRNA acetylation);GO:0016020(CC:membrane);GO:0030496(CC:midbody);GO:0000784(CC:nuclear chromosome, telomeric region);GO:0005730(CC:nucleolus);GO:0005654(CC:nucle…	hsa:55226(NAT10)	hsa03008(Ribosome biogenesis in eukaryotes )	Cytoplasmic;Nuclear	PF05127(Helicase);PF13725(Possible tRNA binding domain);PF08351(Domain of unknown function (DUF1726));PF13718(GNAT acetyltransferase 2)
Q9H173	Nucleotide exchange factor SIL1	SIL1	FUNCTION: Required for protein translocation and folding in the endoplasmic reticulum (ER). Functions as a nucleotide exchange factor for the ER lumenal chaperone HSPA5. {ECO:0000269|PubMed:12356756}.	sp|Q9H173|SIL1_HUMAN	sp|Q9H173|SIL1_HUMAN Nucleotide exchange factor SIL1 OS=Homo sapiens OX=9606 GN=SIL1 PE=1 SV=1	1	1	1	1	3	52.084		29678			GO:0006886(BP:intracellular protein transport);GO:0006457(BP:protein folding);GO:0005737(CC:cytoplasm);GO:0005783(CC:endoplasmic reticulum);GO:0005788(CC:endoplasmic reticulum lumen);GO:0005615(CC:extracellular space);GO:0000774(MF:adenyl-nucleotide exchange factor activity);GO:0051082(MF:unfolded protein binding)	hsa:64374(SIL1)	hsa04141(Protein processing in endoplasmic reticulum )	Cytoplasmic
Q9H3P7	Golgi resident protein GCP60	ACBD3	FUNCTION: Involved in the maintenance of Golgi structure by interacting with giantin, affecting protein transport between the endoplasmic reticulum and Golgi (PubMed:11590181). Involved in hormone-induced steroid biosynthesis in testicular Leydig cells (By similarity). Recruits PI4KB to the Golgi apparatus membrane; enhances the enzyme activity of PI4KB activity via its membrane recruitment there…	sp|Q9H3P7|GCP60_HUMAN	sp|Q9H3P7|GCP60_HUMAN Golgi resident protein GCP60 OS=Homo sapiens OX=9606 GN=ACBD3 PE=1 SV=4	1	1	1	1	2.5	60.593		25035			GO:0006694(BP:steroid biosynthetic process);GO:0016032(BP:viral process);GO:0005794(CC:Golgi apparatus);GO:0000139(CC:Golgi membrane);GO:0016020(CC:membrane);GO:0005739(CC:mitochondrion);GO:0000062(MF:fatty-acyl-CoA binding);GO:0034237(MF:protein kinase A regulatory subunit binding)	hsa:64746(ACBD3)	hsa05132(Salmonella infection )	Nuclear	PF13897(Golgi-dynamics membrane-trafficking);PF00887(Acyl CoA binding protein)
Q9H444	Charged multivesicular body protein 4b	CHMP4B	FUNCTION: Probable core component of the endosomal sorting required for transport complex III (ESCRT-III) which is involved in multivesicular bodies (MVBs) formation and sorting of endosomal cargo proteins into MVBs. MVBs contain intraluminal vesicles (ILVs) that are generated by invagination and scission from the limiting membrane of the endosome and mostly are delivered to lysosomes enabling de…	sp|Q9H444|CHM4B_HUMAN	sp|Q9H444|CHM4B_HUMAN Charged multivesicular body protein 4b OS=Homo sapiens OX=9606 GN=CHMP4B PE=1 SV=1	1	1	1	1	6.2	24.95		30530			GO:0006914(BP:autophagy);GO:0016197(BP:endosomal transport);GO:0010458(BP:exit from mitosis);GO:0016236(BP:macroautophagy);GO:0036438(BP:maintenance of lens transparency);GO:0090148(BP:membrane fission);GO:0061952(BP:midbody abscission);GO:0000281(BP:mitotic cytokinesis);GO:0007080(BP:mitotic metaphase plate congression);GO:0036258(BP:multivesicular body assembly);GO:1902902(BP:negative regulatio…	hsa:128866(CHMP4B)	hsa04144(Endocytosis );hsa04217(Necroptosis )	Cytoplasmic;Nuclear	PF03357(Snf7)
Q9H488	GDP-fucose protein O-fucosyltransferase 1	POFUT1	FUNCTION: Catalyzes the reaction that attaches fucose through an O-glycosidic linkage to a conserved serine or threonine residue found in the consensus sequence C2-X(4,5)-[S/T]-C3 of EGF domains, where C2 and C3 are the second and third conserved cysteines. Specifically uses GDP-fucose as donor substrate and proper disulfide pairing of the substrate EGF domains is required for fucose transfer. Pl…	sp|Q9H488|OFUT1_HUMAN	sp|Q9H488|OFUT1_HUMAN GDP-fucose protein O-fucosyltransferase 1 OS=Homo sapiens OX=9606 GN=POFUT1 PE=1 SV=1	1	1	1	1	6.4	43.955		12376			GO:0001525(BP:angiogenesis);GO:0006004(BP:fucose metabolic process);GO:0007507(BP:heart development);GO:0007399(BP:nervous system development);GO:0007219(BP:Notch signaling pathway);GO:0016266(BP:O-glycan processing);GO:0036066(BP:protein O-linked fucosylation);GO:0006493(BP:protein O-linked glycosylation);GO:0008593(BP:regulation of Notch signaling pathway);GO:0006355(BP:regulation of transcript…	hsa:23509(POFUT1)	hsa00514(Other types of O-glycan biosynthesis )	Lysosomal	PF10250(GDP-fucose protein O-fucosyltransferase)
Q9H9H4	Vacuolar protein sorting-associated protein 37B	VPS37B	FUNCTION: Component of the ESCRT-I complex, a regulator of vesicular trafficking process. Required for the sorting of endocytic ubiquitinated cargos into multivesicular bodies. May be involved in cell growth and differentiation. {ECO:0000269|PubMed:15218037}.	sp|Q9H9H4|VP37B_HUMAN	sp|Q9H9H4|VP37B_HUMAN Vacuolar protein sorting-associated protein 37B OS=Homo sapiens OX=9606 GN=VPS37B PE=1 SV=1	1	1	1	1	6	31.307		14507			GO:0016197(BP:endosomal transport);GO:0032509(BP:endosome transport via multivesicular body sorting pathway);GO:0075733(BP:intracellular transport of virus);GO:0016236(BP:macroautophagy);GO:0036258(BP:multivesicular body assembly);GO:1903774(BP:positive regulation of viral budding via host ESCRT complex);GO:1902188(BP:positive regulation of viral release from host cell);GO:0006612(BP:protein targ…	hsa:79720(VPS37B)	hsa04144(Endocytosis )	Nuclear	PF07200(Modifier of rudimentary (Mod(r)) protein)
Q9NQ48	Leucine zipper transcription factor-like protein 1	LZTFL1	FUNCTION: Regulates ciliary localization of the BBSome complex. Together with the BBSome complex, controls SMO ciliary trafficking and contributes to the sonic hedgehog (SHH) pathway regulation. May play a role in neurite outgrowth. May have tumor suppressor function. {ECO:0000269|PubMed:20233871, ECO:0000269|PubMed:22072986, ECO:0000269|PubMed:22510444}.	sp|Q9NQ48|LZTL1_HUMAN	sp|Q9NQ48|LZTL1_HUMAN Leucine zipper transcription factor-like protein 1 OS=Homo sapiens OX=9606 GN=LZTFL1 PE=1 SV=1	1	1	1	1	4.3	34.592		17183			GO:1903568(BP:negative regulation of protein localization to ciliary membrane);GO:1903565(BP:negative regulation of protein localization to cilium);GO:0005829(CC:cytosol);GO:0042802(MF:identical protein binding);GO:0044877(MF:protein-containing complex binding)			Cytoplasmic;Nuclear	PF15294(Leucine zipper)
Q9NQ88	Fructose-2,6-bisphosphatase TIGAR	TIGAR	FUNCTION: Fructose-bisphosphatase hydrolyzing fructose-2,6-bisphosphate as well as fructose-1,6-bisphosphate (PubMed:19015259). Acts as a negative regulator of glycolysis by lowering intracellular levels of fructose-2,6-bisphosphate in a p53/TP53-dependent manner, resulting in the pentose phosphate pathway (PPP) activation and NADPH production (PubMed:16839880, PubMed:22887998). Contributes to th…	sp|Q9NQ88|TIGAR_HUMAN	sp|Q9NQ88|TIGAR_HUMAN Fructose-2,6-bisphosphatase TIGAR OS=Homo sapiens OX=9606 GN=TIGAR PE=1 SV=1	1	1	1	1	6.3	30.062		49864			GO:0006915(BP:apoptotic process);GO:0006914(BP:autophagy);GO:0071279(BP:cellular response to cobalt ion);GO:0006974(BP:cellular response to DNA damage stimulus);GO:0071456(BP:cellular response to hypoxia);GO:0030388(BP:fructose 1,6-bisphosphate metabolic process);GO:0006003(BP:fructose 2,6-bisphosphate metabolic process);GO:0060576(BP:intestinal epithelial cell development);GO:1904024(BP:negative…	hsa:57103(TIGAR)	hsa05230(Central carbon metabolism in cancer );hsa00051(Fructose and mannose metabolism )	Cytoplasmic;Nuclear	PF00300(Histidine phosphatase superfamily (branch 1))
Q9NQT4	Exosome complex component RRP46	EXOSC5	FUNCTION: Non-catalytic component of the RNA exosome complex which has 3'->5' exoribonuclease activity and participates in a multitude of cellular RNA processing and degradation events. In the nucleus, the RNA exosome complex is involved in proper maturation of stable RNA species such as rRNA, snRNA and snoRNA, in the elimination of RNA processing by-products and non-coding 'pervasive' transcript…	sp|Q9NQT4|EXOS5_HUMAN	sp|Q9NQT4|EXOS5_HUMAN Exosome complex component RRP46 OS=Homo sapiens OX=9606 GN=EXOSC5 PE=1 SV=1	1	1	1	1	6	25.249		12096			GO:0051607(BP:defense response to virus);GO:0045006(BP:DNA deamination);GO:0043928(BP:exonucleolytic nuclear-transcribed mRNA catabolic process involved in deadenylation-dependent decay);GO:0071028(BP:nuclear mRNA surveillance);GO:0034427(BP:nuclear-transcribed mRNA catabolic process, exonucleolytic, 3'-5');GO:0071051(BP:polyadenylation-dependent snoRNA 3'-end processing);GO:0043488(BP:regulation…	hsa:56915(EXOSC5)	hsa03018(RNA degradation )	Cytoplasmic;Nuclear	PF03725(3' exoribonuclease family, domain 2);PF01138(3' exoribonuclease family, domain 1)
Q9NRG0	Chromatin accessibility complex protein 1	CHRAC1	FUNCTION: Forms a complex with DNA polymerase epsilon subunit POLE3 and binds naked DNA, which is then incorporated into chromatin, aided by the nucleosome remodeling activity of ISWI/SNF2H and ACF1.	sp|Q9NRG0|CHRC1_HUMAN	sp|Q9NRG0|CHRC1_HUMAN Chromatin accessibility complex protein 1 OS=Homo sapiens OX=9606 GN=CHRAC1 PE=1 SV=1	1	1	1	1	13.7	14.71		10281			GO:0006338(BP:chromatin remodeling);GO:0008623(CC:CHRAC);GO:0008622(CC:epsilon DNA polymerase complex);GO:0005634(CC:nucleus);GO:0003677(MF:DNA binding);GO:0003887(MF:DNA-directed DNA polymerase activity);GO:0046982(MF:protein heterodimerization activity)			Nuclear	PF00808(Histone-like transcription factor (CBF/NF-Y) and archaeal histone)
Q9NSE4	Isoleucine--tRNA ligase, mitochondrial	IARS2		sp|Q9NSE4|SYIM_HUMAN	sp|Q9NSE4|SYIM_HUMAN Isoleucine--tRNA ligase, mitochondrial OS=Homo sapiens OX=9606 GN=IARS2 PE=1 SV=2	1	2	2	2	3.7	113.79		19206			GO:0006428(BP:isoleucyl-tRNA aminoacylation);GO:0032543(BP:mitochondrial translation);GO:0006418(BP:tRNA aminoacylation for protein translation);GO:0005829(CC:cytosol);GO:0005759(CC:mitochondrial matrix);GO:0005739(CC:mitochondrion);GO:0002161(MF:aminoacyl-tRNA editing activity);GO:0005524(MF:ATP binding);GO:0004822(MF:isoleucine-tRNA ligase activity);GO:0000049(MF:tRNA binding)	hsa:55699(IARS2)	hsa00970(Aminoacyl-tRNA biosynthesis )	Cytoplasmic;Mitochondrial	PF00133(tRNA synthetases class I (I, L, M and V));PF08264(Anticodon-binding domain of tRNA);PF06827(Zinc finger found in FPG and IleRS)
Q9NUJ1	Palmitoyl-protein thioesterase ABHD10, mitochondrial	ABHD10	FUNCTION: Catalyzes the deglucuronidation of mycophenolic acid acyl-glucuronide, a metabolite of the immunosuppressant drug mycophenolate. {ECO:0000269|PubMed:22294686}.	sp|Q9NUJ1|ABHDA_HUMAN	sp|Q9NUJ1|ABHDA_HUMAN Palmitoyl-protein thioesterase ABHD10, mitochondrial OS=Homo sapiens OX=9606 GN=ABHD10 PE=1 SV=1	1	1	1	1	6.5	33.932		10241			GO:0052695(BP:cellular glucuronidation);GO:0019391(BP:glucuronoside catabolic process);GO:0005829(CC:cytosol);GO:0005759(CC:mitochondrial matrix);GO:0005739(CC:mitochondrion);GO:0004553(MF:hydrolase activity, hydrolyzing O-glycosyl compounds);GO:0102390(MF:mycophenolic acid acyl-glucuronide esterase activity)			Mitochondrial	PF00561(alpha/beta hydrolase fold)
Q9NVS9	Pyridoxine-5-phosphate oxidase	PNPO	FUNCTION: Catalyzes the oxidation of either pyridoxine 5'-phosphate (PNP) or pyridoxamine 5'-phosphate (PMP) into pyridoxal 5'-phosphate (PLP). {ECO:0000269|PubMed:12824491}.	sp|Q9NVS9|PNPO_HUMAN	sp|Q9NVS9|PNPO_HUMAN Pyridoxine-5-phosphate oxidase OS=Homo sapiens OX=9606 GN=PNPO PE=1 SV=1	1	4	4	4	20.7	29.988		118940			GO:0042823(BP:pyridoxal phosphate biosynthetic process);GO:0008615(BP:pyridoxine biosynthetic process);GO:0042816(BP:vitamin B6 metabolic process);GO:0005829(CC:cytosol);GO:0005654(CC:nucleoplasm);GO:0010181(MF:FMN binding);GO:0042803(MF:protein homodimerization activity);GO:0030170(MF:pyridoxal phosphate binding);GO:0004733(MF:pyridoxamine-phosphate oxidase activity)	hsa:55163(PNPO)	hsa00750(Vitamin B6 metabolism );hsa01240(Biosynthesis of cofactors )	Cytoplasmic	PF10590(Pyridoxine 5'-phosphate oxidase C-terminal dimerisation region);PF01243(Pyridoxamine 5'-phosphate oxidase)
Q9NWV4	CXXC motif containing zinc binding protein	CZIB		sp|Q9NWV4|CZIB_HUMAN	sp|Q9NWV4|CZIB_HUMAN CXXC motif containing zinc binding protein OS=Homo sapiens OX=9606 GN=CZIB PE=1 SV=1	1	1	1	1	10	18.048		21884			GO:0008270(MF:zinc ion binding)			Cytoplasmic	PF05907(Eukaryotic protein of unknown function (DUF866))
Q9NXG2	THUMP domain-containing protein 1	THUMPD1	FUNCTION: Functions as a tRNA-binding adapter to mediate NAT10-dependent tRNA acetylation (PubMed:25653167). {ECO:0000269|PubMed:25653167}.	sp|Q9NXG2|THUM1_HUMAN	sp|Q9NXG2|THUM1_HUMAN THUMP domain-containing protein 1 OS=Homo sapiens OX=9606 GN=THUMPD1 PE=1 SV=2	1	1	1	1	4.2	39.315		58132			GO:0000154(BP:rRNA modification);GO:0006400(BP:tRNA modification);GO:0005654(CC:nucleoplasm);GO:0003723(MF:RNA binding)			Nuclear	PF02926(THUMP domain)
Q9NYL9	Tropomodulin-3	TMOD3	FUNCTION: Blocks the elongation and depolymerization of the actin filaments at the pointed end. The Tmod/TM complex contributes to the formation of the short actin protofilament, which in turn defines the geometry of the membrane skeleton (By similarity). {ECO:0000250}.	sp|Q9NYL9|TMOD3_HUMAN	sp|Q9NYL9|TMOD3_HUMAN Tropomodulin-3 OS=Homo sapiens OX=9606 GN=TMOD3 PE=1 SV=1	1	2	2	2	5.7	39.594		69637			GO:0007015(BP:actin filament organization);GO:0048821(BP:erythrocyte development);GO:0006936(BP:muscle contraction);GO:0030239(BP:myofibril assembly);GO:0051694(BP:pointed-end actin filament capping);GO:1901992(BP:positive regulation of mitotic cell cycle phase transition);GO:0005912(CC:adherens junction);GO:0005856(CC:cytoskeleton);GO:0030016(CC:myofibril);GO:0005865(CC:striated muscle thin fila…			Nuclear	PF03250(Tropomodulin)
Q9NYU2	UDP-glucose:glycoprotein glucosyltransferase 1	UGGT1	FUNCTION: Recognizes glycoproteins with minor folding defects. Reglucosylates single N-glycans near the misfolded part of the protein, thus providing quality control for protein folding in the endoplasmic reticulum. Reglucosylated proteins are recognized by calreticulin for recycling to the endoplasmic reticulum and refolding or degradation. {ECO:0000269|PubMed:10694380}.	sp|Q9NYU2|UGGG1_HUMAN	sp|Q9NYU2|UGGG1_HUMAN UDP-glucose:glycoprotein glucosyltransferase 1 OS=Homo sapiens OX=9606 GN=UGGT1 PE=1 SV=3	1	1	1	1	1	177.19		11552			GO:0051084(BP:'de novo' posttranslational protein folding);GO:1904380(BP:endoplasmic reticulum mannose trimming);GO:0071712(BP:ER-associated misfolded protein catabolic process);GO:0018279(BP:protein N-linked glycosylation via asparagine);GO:0005783(CC:endoplasmic reticulum);GO:0005788(CC:endoplasmic reticulum lumen);GO:0044322(CC:endoplasmic reticulum quality control compartment);GO:0005793(CC:e…	hsa:56886(UGGT1)	hsa04141(Protein processing in endoplasmic reticulum )	Cytoplasmic	PF06427(UDP-glucose:Glycoprotein Glucosyltransferase)
Q9NZL4	Hsp70-binding protein 1	HSPBP1	FUNCTION: Inhibits HSPA1A chaperone activity by changing the conformation of the ATP-binding domain of HSPA1A and interfering with ATP binding. Interferes with ubiquitination mediated by STUB1 and inhibits chaperone-assisted degradation of immature CFTR. {ECO:0000269|PubMed:10786638, ECO:0000269|PubMed:12651857, ECO:0000269|PubMed:15215316, ECO:0000269|PubMed:9830037}.	sp|Q9NZL4|HPBP1_HUMAN	sp|Q9NZL4|HPBP1_HUMAN Hsp70-binding protein 1 OS=Homo sapiens OX=9606 GN=HSPBP1 PE=1 SV=2	1	2	2	2	7.2	39.302		90294			GO:0032436(BP:positive regulation of proteasomal ubiquitin-dependent protein catabolic process);GO:0031398(BP:positive regulation of protein ubiquitination);GO:0006457(BP:protein folding);GO:0005737(CC:cytoplasm);GO:0005783(CC:endoplasmic reticulum);GO:0000774(MF:adenyl-nucleotide exchange factor activity);GO:0004857(MF:enzyme inhibitor activity);GO:0031625(MF:ubiquitin protein ligase binding)	hsa:23640(HSPBP1)	hsa04141(Protein processing in endoplasmic reticulum )	Extracellular;Cytoplasmic;Nuclear	PF08609(Nucleotide exchange factor Fes1)
Q9NZV1	Cysteine-rich motor neuron 1 protein	CRIM1	FUNCTION: May play a role in CNS development by interacting with growth factors implicated in motor neuron differentiation and survival. May play a role in capillary formation and maintenance during angiogenesis. Modulates BMP activity by affecting its processing and delivery to the cell surface. {ECO:0000269|PubMed:12464430, ECO:0000269|PubMed:12805376}.	sp|Q9NZV1|CRIM1_HUMAN	sp|Q9NZV1|CRIM1_HUMAN Cysteine-rich motor neuron 1 protein OS=Homo sapiens OX=9606 GN=CRIM1 PE=1 SV=1	1	1	1	1	1.2	113.74		16979			GO:0007399(BP:nervous system development);GO:0005576(CC:extracellular region);GO:0016021(CC:integral component of membrane);GO:0005886(CC:plasma membrane);GO:0005520(MF:insulin-like growth factor binding);GO:0005010(MF:insulin-like growth factor-activated receptor activity);GO:0030165(MF:PDZ domain binding);GO:0004867(MF:serine-type endopeptidase inhibitor activity)			Extracellular	PF00093(von Willebrand factor type C domain);PF00219(Insulin-like growth factor binding protein);PF02822(Antistasin family)
Q9P035	Very-long-chain (3R)-3-hydroxyacyl-CoA dehydratase 3	HACD3	FUNCTION: Catalyzes the third of the four reactions of the long-chain fatty acids elongation cycle. This endoplasmic reticulum-bound enzymatic process, allows the addition of two carbons to the chain of long- and very long-chain fatty acids/VLCFAs per cycle. This enzyme catalyzes the dehydration of the 3-hydroxyacyl-CoA intermediate into trans-2,3-enoyl-CoA, within each cycle of fatty acid elonga…	sp|Q9P035|HACD3_HUMAN	sp|Q9P035|HACD3_HUMAN Very-long-chain (3R)-3-hydroxyacyl-CoA dehydratase 3 OS=Homo sapiens OX=9606 GN=HACD3 PE=1 SV=2	1	1	1	1	5.8	43.159		2891.6			GO:0007257(BP:activation of JUN kinase activity);GO:0030497(BP:fatty acid elongation);GO:0007249(BP:I-kappaB kinase/NF-kappaB signaling);GO:0046726(BP:positive regulation by virus of viral protein levels in host cell);GO:0045070(BP:positive regulation of viral genome replication);GO:0016601(BP:Rac protein signal transduction);GO:0007266(BP:Rho protein signal transduction);GO:0007264(BP:small GTPa…	hsa:51495(HACD3)	hsa01040(Biosynthesis of unsaturated fatty acids );hsa00062(Fatty acid elongation )	PlasmaMembrane	PF04387(Protein tyrosine phosphatase-like protein, PTPLA)
Q9UBQ5	Eukaryotic translation initiation factor 3 subunit K	EIF3K	FUNCTION: Component of the eukaryotic translation initiation factor 3 (eIF-3) complex, which is required for several steps in the initiation of protein synthesis (PubMed:17581632, PubMed:25849773, PubMed:27462815). The eIF-3 complex associates with the 40S ribosome and facilitates the recruitment of eIF-1, eIF-1A, eIF-2:GTP:methionyl-tRNAi and eIF-5 to form the 43S pre-initiation complex (43S PIC…	sp|Q9UBQ5|EIF3K_HUMAN	sp|Q9UBQ5|EIF3K_HUMAN Eukaryotic translation initiation factor 3 subunit K OS=Homo sapiens OX=9606 GN=EIF3K PE=1 SV=1	1	3	3	3	17.9	25.059		209680			GO:0001732(BP:formation of cytoplasmic translation initiation complex);GO:0006446(BP:regulation of translational initiation);GO:0006413(BP:translational initiation);GO:0005829(CC:cytosol);GO:0016282(CC:eukaryotic 43S preinitiation complex);GO:0033290(CC:eukaryotic 48S preinitiation complex);GO:0005852(CC:eukaryotic translation initiation factor 3 complex);GO:0016020(CC:membrane);GO:0005634(CC:nuc…			Cytoplasmic	PF10075(CSN8/PSMD8/EIF3K family)
Q9UFN0	Protein NipSnap homolog 3A	NIPSNAP3A		sp|Q9UFN0|NPS3A_HUMAN	sp|Q9UFN0|NPS3A_HUMAN Protein NipSnap homolog 3A OS=Homo sapiens OX=9606 GN=NIPSNAP3A PE=1 SV=2	1	1	1	1	5.7	28.466		15626			GO:0005829(CC:cytosol);GO:0005739(CC:mitochondrion);GO:0005634(CC:nucleus)			Mitochondrial	PF07978(NIPSNAP)
Q9UGI8	Testin	TES	FUNCTION: Scaffold protein that may play a role in cell adhesion, cell spreading and in the reorganization of the actin cytoskeleton. Plays a role in the regulation of cell proliferation. May act as a tumor suppressor. Inhibits tumor cell growth. {ECO:0000269|PubMed:11420696, ECO:0000269|PubMed:12571287, ECO:0000269|PubMed:12695497}.	sp|Q9UGI8|TES_HUMAN	sp|Q9UGI8|TES_HUMAN Testin OS=Homo sapiens OX=9606 GN=TES PE=1 SV=1	1	1	1	1	4.5	47.996		5878.9			GO:0008285(BP:negative regulation of cell proliferation);GO:0030054(CC:cell junction);GO:0005829(CC:cytosol);GO:0005925(CC:focal adhesion);GO:0005634(CC:nucleus);GO:0005886(CC:plasma membrane);GO:0032991(CC:protein-containing complex);GO:0045296(MF:cadherin binding);GO:0003723(MF:RNA binding);GO:0008270(MF:zinc ion binding)			Extracellular	PF06297(PET Domain);PF00412(LIM domain)
Q9UH65	Switch-associated protein 70	SWAP70	FUNCTION: Phosphatidylinositol 3,4,5-trisphosphate-dependent guanine nucleotide exchange factor (GEF) which, independently of RAS, transduces signals from tyrosine kinase receptors to RAC. It also mediates signaling of membrane ruffling. Regulates the actin cytoskeleton as an effector or adapter protein in response to agonist stimulated phosphatidylinositol (3,4)-bisphosphate production and cell …	sp|Q9UH65|SWP70_HUMAN	sp|Q9UH65|SWP70_HUMAN Switch-associated protein 70 OS=Homo sapiens OX=9606 GN=SWAP70 PE=1 SV=1	1	1	1	1	3.1	68.997		16572			GO:0051017(BP:actin filament bundle assembly);GO:0045190(BP:isotype switching);GO:0030835(BP:negative regulation of actin filament depolymerization);GO:0033633(BP:negative regulation of cell-cell adhesion mediated by integrin);GO:1902309(BP:negative regulation of peptidyl-serine dephosphorylation);GO:0032233(BP:positive regulation of actin filament bundle assembly);GO:0007204(BP:positive regulati…			Cytoplasmic;Cytoskeletal	PF00169(PH domain)
Q9UI12	V-type proton ATPase subunit H	ATP6V1H	FUNCTION: Subunit of the peripheral V1 complex of vacuolar ATPase. Subunit H activates the ATPase activity of the enzyme and couples ATPase activity to proton flow. Vacuolar ATPase is responsible for acidifying a variety of intracellular compartments in eukaryotic cells, thus providing most of the energy required for transport processes in the vacuolar system (By similarity). Involved in the endo…	sp|Q9UI12|VATH_HUMAN	sp|Q9UI12|VATH_HUMAN V-type proton ATPase subunit H OS=Homo sapiens OX=9606 GN=ATP6V1H PE=1 SV=1	1	2	2	2	7.5	55.882		26246			GO:0006897(BP:endocytosis);GO:0008286(BP:insulin receptor signaling pathway);GO:0034220(BP:ion transmembrane transport);GO:0090383(BP:phagosome acidification);GO:1902600(BP:proton transmembrane transport);GO:0050690(BP:regulation of defense response to virus by virus);GO:0016241(BP:regulation of macroautophagy);GO:0033572(BP:transferrin transport);GO:0007035(BP:vacuolar acidification);GO:0005623(…	hsa:51606(ATP6V1H)	hsa05110(Vibrio cholerae infection );hsa04142(Lysosome );hsa04150(mTOR signaling pathway );hsa04721(Synaptic vesicle cycle );hsa05165(Human papillomavirus infection );hsa05152(Tuberculosis );hsa04145(Phagosome );hsa05323(Rheumatoid arthritis );hsa05120(Epithelial cell signaling in Helicobacter pylori infection );hsa00190(Oxidative phosphorylation )	Cytoplasmic	PF03224(V-ATPase subunit H);PF11698(V-ATPase subunit H)
Q9UI42	Carboxypeptidase A4	CPA4	FUNCTION: Metalloprotease that could be involved in the histone hyperacetylation pathway (PubMed:10383164). Releases a C-terminal amino acid, with preference for -Phe, -Leu, -Ile, -Met, -Tyr and -Val (PubMed:20385563). {ECO:0000269|PubMed:10383164, ECO:0000269|PubMed:20385563}.	sp|Q9UI42|CBPA4_HUMAN	sp|Q9UI42|CBPA4_HUMAN Carboxypeptidase A4 OS=Homo sapiens OX=9606 GN=CPA4 PE=1 SV=2	1	2	2	2	5.5	47.351		107990			GO:0016573(BP:histone acetylation);GO:0006508(BP:proteolysis);GO:0005615(CC:extracellular space);GO:0004181(MF:metallocarboxypeptidase activity);GO:0008270(MF:zinc ion binding)			Mitochondrial	PF02244(Carboxypeptidase activation peptide);PF00246(Zinc carboxypeptidase)
Q9UJU6	Drebrin-like protein	DBNL	FUNCTION: Adapter protein that binds F-actin and DNM1, and thereby plays a role in receptor-mediated endocytosis. Plays a role in the reorganization of the actin cytoskeleton, formation of cell projections, such as neurites, in neuron morphogenesis and synapse formation via its interaction with WASL and COBL. Does not bind G-actin and promote actin polymerization by itself. Required for the forma…	sp|Q9UJU6|DBNL_HUMAN	sp|Q9UJU6|DBNL_HUMAN Drebrin-like protein OS=Homo sapiens OX=9606 GN=DBNL PE=1 SV=1	1	1	1	1	3.7	48.207		35247			GO:0007257(BP:activation of JUN kinase activity);GO:0002250(BP:adaptive immune response);GO:0048812(BP:neuron projection morphogenesis);GO:0043312(BP:neutrophil degranulation);GO:0071800(BP:podosome assembly);GO:0045773(BP:positive regulation of axon extension);GO:0061003(BP:positive regulation of dendritic spine morphogenesis);GO:0098974(BP:postsynaptic actin cytoskeleton organization);GO:001660…			Cytoplasmic	PF14604(Variant SH3 domain);PF00241(Cofilin/tropomyosin-type actin-binding protein)
Q9UPN3	Microtubule-actin cross-linking factor 1, isoforms 1/2/3/5	MACF1	FUNCTION: [Isoform 2]: F-actin-binding protein which plays a role in cross-linking actin to other cytoskeletal proteins and also binds to microtubules (PubMed:15265687, PubMed:20937854). Plays an important role in ERBB2-dependent stabilization of microtubules at the cell cortex (PubMed:20937854). Acts as a positive regulator of Wnt receptor signaling pathway and is involved in the translocation o…	sp|Q9UPN3|MACF1_HUMAN	sp|Q9UPN3|MACF1_HUMAN Microtubule-actin cross-linking factor 1, isoforms 1/2/3/5 OS=Homo sapiens OX=9606 GN=MACF1 PE=1 SV=4	1	1	1	1	0.2	838.3		8098.8			GO:0043001(BP:Golgi to plasma membrane protein transport);GO:0045104(BP:intermediate filament cytoskeleton organization);GO:0045773(BP:positive regulation of axon extension);GO:0030177(BP:positive regulation of Wnt signaling pathway);GO:0030334(BP:regulation of cell migration);GO:0010632(BP:regulation of epithelial cell migration);GO:0051893(BP:regulation of focal adhesion assembly);GO:0032886(BP…			Cytoplasmic;Nuclear	PF13499(EF-hand domain pair);PF00681(Plectin repeat);PF02187(Growth-Arrest-Specific Protein 2 Domain);PF00307(Calponin homology (CH) domain);PF00435(Spectrin repeat)
Q9Y281	Cofilin-2	CFL2	FUNCTION: Controls reversibly actin polymerization and depolymerization in a pH-sensitive manner. Its F-actin depolymerization activity is regulated by association with CSPR3 (PubMed:19752190). It has the ability to bind G- and F-actin in a 1:1 ratio of cofilin to actin. It is the major component of intranuclear and cytoplasmic actin rods. Required for muscle maintenance. May play a role during t…	sp|Q9Y281|COF2_HUMAN	sp|Q9Y281|COF2_HUMAN Cofilin-2 OS=Homo sapiens OX=9606 GN=CFL2 PE=1 SV=1	1	3	1	1	28.9	18.736		61824			GO:0030042(BP:actin filament depolymerization);GO:0030043(BP:actin filament fragmentation);GO:0046716(BP:muscle cell cellular homeostasis);GO:0030836(BP:positive regulation of actin filament depolymerization);GO:0045214(BP:sarcomere organization);GO:0007519(BP:skeletal muscle tissue development);GO:0015629(CC:actin cytoskeleton);GO:0005623(CC:cell);GO:0070062(CC:extracellular exosome);GO:0005615(…	hsa:1073(CFL2)	hsa05133(Pertussis );hsa05170(Human immunodeficiency virus 1 infection );hsa04360(Axon guidance );hsa04810(Regulation of actin cytoskeleton );hsa04666(Fc gamma R-mediated phagocytosis )	Cytoplasmic	PF00241(Cofilin/tropomyosin-type actin-binding protein)
Q9Y2E5	Epididymis-specific alpha-mannosidase	MAN2B2		sp|Q9Y2E5|MA2B2_HUMAN	sp|Q9Y2E5|MA2B2_HUMAN Epididymis-specific alpha-mannosidase OS=Homo sapiens OX=9606 GN=MAN2B2 PE=1 SV=4	1	2	2	2	2.8	113.98		26598			GO:0006013(BP:mannose metabolic process);GO:0009313(BP:oligosaccharide catabolic process);GO:0006517(BP:protein deglycosylation);GO:0070062(CC:extracellular exosome);GO:0043202(CC:lysosomal lumen);GO:0005774(CC:vacuolar membrane);GO:0004559(MF:alpha-mannosidase activity);GO:0030246(MF:carbohydrate binding);GO:0046872(MF:metal ion binding)	hsa:23324(MAN2B2)	hsa00511(Other glycan degradation )	Extracellular;Lysosomal	PF09261(Alpha mannosidase middle domain);PF01074(Glycosyl hydrolases family 38 N-terminal domain);PF07748(Glycosyl hydrolases family 38 C-terminal domain)
Q9Y2Q3	Glutathione S-transferase kappa 1	GSTK1	FUNCTION: Significant glutathione conjugating activity is found only with the model substrate, 1-chloro-2,4-dinitrobenzene (CDNB).	sp|Q9Y2Q3|GSTK1_HUMAN	sp|Q9Y2Q3|GSTK1_HUMAN Glutathione S-transferase kappa 1 OS=Homo sapiens OX=9606 GN=GSTK1 PE=1 SV=3	1	1	1	1	6.2	25.497		5408			GO:0030855(BP:epithelial cell differentiation);GO:1901687(BP:glutathione derivative biosynthetic process);GO:0006749(BP:glutathione metabolic process);GO:0006625(BP:protein targeting to peroxisome);GO:0005829(CC:cytosol);GO:0070062(CC:extracellular exosome);GO:0005622(CC:intracellular);GO:0016020(CC:membrane);GO:0005759(CC:mitochondrial matrix);GO:0005739(CC:mitochondrion);GO:0005782(CC:peroxisom…	hsa:373156(GSTK1)	hsa00982(Drug metabolism - cytochrome P450 );hsa00480(Glutathione metabolism );hsa00980(Metabolism of xenobiotics by cytochrome P450 );hsa04146(Peroxisome );hsa05204(Chemical carcinogenesis - DNA adducts )	Mitochondrial	PF01323(DSBA-like thioredoxin domain)
Q9Y2W1	Thyroid hormone receptor-associated protein 3	THRAP3	FUNCTION: Involved in pre-mRNA splicing. Remains associated with spliced mRNA after splicing which probably involves interactions with the exon junction complex (EJC). Can trigger mRNA decay which seems to be independent of nonsense-mediated decay involving premature stop codons (PTC) recognition. May be involved in nuclear mRNA decay. Involved in regulation of signal-induced alternative splicing…	sp|Q9Y2W1|TR150_HUMAN	sp|Q9Y2W1|TR150_HUMAN Thyroid hormone receptor-associated protein 3 OS=Homo sapiens OX=9606 GN=THRAP3 PE=1 SV=2	1	1	1	1	1.9	108.66		13747			GO:0007623(BP:circadian rhythm);GO:0006397(BP:mRNA processing);GO:0048255(BP:mRNA stabilization);GO:0000956(BP:nuclear-transcribed mRNA catabolic process);GO:0042753(BP:positive regulation of circadian rhythm);GO:0048026(BP:positive regulation of mRNA splicing, via spliceosome);GO:0045944(BP:positive regulation of transcription by RNA polymerase II);GO:0045893(BP:positive regulation of transcript…			Nuclear	PF15440(THRAP3/BCLAF1 family)
Q9Y3I0	RNA-splicing ligase RtcB homolog	RTCB	FUNCTION: Catalytic subunit of the tRNA-splicing ligase complex that acts by directly joining spliced tRNA halves to mature-sized tRNAs by incorporating the precursor-derived splice junction phosphate into the mature tRNA as a canonical 3',5'-phosphodiester. May act as an RNA ligase with broad substrate specificity, and may function toward other RNAs. {ECO:0000255|HAMAP-Rule:MF_03144, ECO:0000269…	sp|Q9Y3I0|RTCB_HUMAN	sp|Q9Y3I0|RTCB_HUMAN RNA-splicing ligase RtcB homolog OS=Homo sapiens OX=9606 GN=RTCB PE=1 SV=1	1	4	4	4	12.3	55.21		126450			GO:0001701(BP:in utero embryonic development);GO:0001890(BP:placenta development);GO:0000971(BP:tRNA exon ligation utilizing 2',3' cyclic phosphate of 5'-exon as source of linkage phosphate);GO:0006388(BP:tRNA splicing, via endonucleolytic cleavage and ligation);GO:0005737(CC:cytoplasm);GO:0005829(CC:cytosol);GO:0005789(CC:endoplasmic reticulum membrane);GO:0043231(CC:intracellular membrane-bound…			Cytoplasmic	PF01139(tRNA-splicing ligase RtcB)
Q9Y446	Plakophilin-3	PKP3	FUNCTION: May play a role in junctional plaques.	sp|Q9Y446|PKP3_HUMAN	sp|Q9Y446|PKP3_HUMAN Plakophilin-3 OS=Homo sapiens OX=9606 GN=PKP3 PE=1 SV=1	1	1	1	1	2.3	87.081		10690			GO:0098609(BP:cell-cell adhesion);GO:0007043(BP:cell-cell junction assembly);GO:0070268(BP:cornification);GO:0002159(BP:desmosome assembly);GO:0031424(BP:keratinization);GO:1902373(BP:negative regulation of mRNA catabolic process);GO:0010628(BP:positive regulation of gene expression);GO:0072659(BP:protein localization to plasma membrane);GO:0006417(BP:regulation of translation);GO:0005912(CC:adhe…			Nuclear	PF00514(Armadillo/beta-catenin-like repeat)
Q9Y4L1	Hypoxia up-regulated protein 1	HYOU1	FUNCTION: Has a pivotal role in cytoprotective cellular mechanisms triggered by oxygen deprivation. May play a role as a molecular chaperone and participate in protein folding. {ECO:0000269|PubMed:10037731}.	sp|Q9Y4L1|HYOU1_HUMAN	sp|Q9Y4L1|HYOU1_HUMAN Hypoxia up-regulated protein 1 OS=Homo sapiens OX=9606 GN=HYOU1 PE=1 SV=1	1	1	1	1	1.5	111.33		30777			GO:0071456(BP:cellular response to hypoxia);GO:0006888(BP:ER to Golgi vesicle-mediated transport);GO:0036498(BP:IRE1-mediated unfolded protein response);GO:1903382(BP:negative regulation of endoplasmic reticulum stress-induced neuron intrinsic apoptotic signaling pathway);GO:1903298(BP:negative regulation of hypoxia-induced intrinsic apoptotic signaling pathway);GO:0006898(BP:receptor-mediated en…	hsa:10525(HYOU1)	hsa04141(Protein processing in endoplasmic reticulum )	Cytoplasmic	PF00012(Hsp70 protein)
Q9Y4Z0	U6 snRNA-associated Sm-like protein LSm4	LSM4	FUNCTION: Plays role in pre-mRNA splicing as component of the U4/U6-U5 tri-snRNP complex that is involved in spliceosome assembly, and as component of the precatalytic spliceosome (spliceosome B complex) (PubMed:28781166). The heptameric LSM2-8 complex binds specifically to the 3'-terminal U-tract of U6 snRNA (PubMed:10523320). {ECO:0000269|PubMed:10523320, ECO:0000269|PubMed:28781166}.	sp|Q9Y4Z0|LSM4_HUMAN	sp|Q9Y4Z0|LSM4_HUMAN U6 snRNA-associated Sm-like protein LSm4 OS=Homo sapiens OX=9606 GN=LSM4 PE=1 SV=1	1	1	1	1	8.6	15.35		6232.8			GO:0033962(BP:cytoplasmic mRNA processing body assembly);GO:0043928(BP:exonucleolytic nuclear-transcribed mRNA catabolic process involved in deadenylation-dependent decay);GO:0000398(BP:mRNA splicing, via spliceosome);GO:0008380(BP:RNA splicing);GO:0000387(BP:spliceosomal snRNP assembly);GO:0005829(CC:cytosol);GO:0120115(CC:Lsm2-8 complex);GO:0016020(CC:membrane);GO:0043005(CC:neuron projection);…	hsa:25804(LSM4)	hsa03018(RNA degradation );hsa03040(Spliceosome )	Nuclear	PF01423(LSM domain)
Q9Y547	Intraflagellar transport protein 25 homolog	HSPB11	FUNCTION: Component of the IFT complex B required for sonic hedgehog/SHH signaling. May mediate transport of SHH components: required for the export of SMO and PTCH1 receptors out of the cilium and the accumulation of GLI2 at the ciliary tip in response to activation of the SHH pathway, suggesting it is involved in the dynamic transport of SHH signaling molecules within the cilium. Not required f…	sp|Q9Y547|IFT25_HUMAN	sp|Q9Y547|IFT25_HUMAN Intraflagellar transport protein 25 homolog OS=Homo sapiens OX=9606 GN=HSPB11 PE=1 SV=1	1	2	2	2	25	16.297		76753			GO:0030154(BP:cell differentiation);GO:0007507(BP:heart development);GO:0035735(BP:intraciliary transport involved in cilium assembly);GO:0001822(BP:kidney development);GO:0070986(BP:left/right axis specification);GO:0030324(BP:lung development);GO:0001501(BP:skeletal system development);GO:0007224(BP:smoothened signaling pathway);GO:0007283(BP:spermatogenesis);GO:0005813(CC:centrosome);GO:009754…			Cytoplasmic;Nuclear	PF00754(F5/8 type C domain)
Q9Y570	Protein phosphatase methylesterase 1	PPME1	FUNCTION: Demethylates proteins that have been reversibly carboxymethylated. Demethylates PPP2CB (in vitro) and PPP2CA. Binding to PPP2CA displaces the manganese ion and inactivates the enzyme. {ECO:0000269|PubMed:10318862}.	sp|Q9Y570|PPME1_HUMAN	sp|Q9Y570|PPME1_HUMAN Protein phosphatase methylesterase 1 OS=Homo sapiens OX=9606 GN=PPME1 PE=1 SV=3	1	2	2	2	7	42.315		29489			GO:0000086(BP:G2/M transition of mitotic cell cycle);GO:0006482(BP:protein demethylation);GO:0005654(CC:nucleoplasm);GO:0045296(MF:cadherin binding);GO:0051722(MF:protein C-terminal methylesterase activity);GO:0019901(MF:protein kinase binding);GO:0051723(MF:protein methylesterase activity);GO:0051721(MF:protein phosphatase 2A binding);GO:0019903(MF:protein phosphatase binding);GO:0004864(MF:prot…			Cytoplasmic	PF12697(Alpha/beta hydrolase family)
