# Supplementary material for: FOXI3 establishes the ectodermal niche in pharyngeal arches for cranial neural crest cells and their lineages
Source: Bone Res. 2026 Feb 4;14:16. doi: 10.1038/s41413-025-00499-w (PMC12873258; doi:10.1038/s41413-025-00499-w)
Supplement: Supplementary file 1 — Supplemental Tables [file 41413_2025_499_MOESM1_ESM.zip › Supplemental tables/Table S3.xlsx]

## Sheet: Suppl Table S3
Table S3 Differentially expressed genes in the C28/I2 co-cultured with control and FOXI3 knocked-down HaCaT cells.
	ENSEMBL	SYMBOL	ENTREZID	logFC	P-Value	adj.P-Value	Expression
1	ENSG00000000003	TSPAN6	7105	-0.384915	0.007962	0.0482086	Stable
2	ENSG00000000005	TNMD	64102	-3.21258	4.39318e-06	0.000587609	Down
3	ENSG00000000419	DPM1	8813	-0.254051	0.0399665	0.147138	Stable
4	ENSG00000000457	SCYL3	57147	-0.399705	0.00817441	0.049071	Stable
5	ENSG00000000460	C1orf112	55732	-0.537407	0.00107634	0.0123434	Stable
6	ENSG00000000938	FGR	2268	-2.29091	0.132344	0.322514	Stable
7	ENSG00000000971	CFH	3075	-0.855258	0.360804	0.53573	Stable
8	ENSG00000001036	FUCA2	2519	0.111547	0.311092	0.512528	Stable
9	ENSG00000001084	GCLC	2729	-0.649343	0.000201849	0.00434627	Down
10	ENSG00000001167	NFYA	4800	-0.193272	0.0806672	0.244779	Stable
11	ENSG00000001460	STPG1	90529	-0.183514	0.101594	0.280761	Stable
12	ENSG00000001461	NIPAL3	57185	0.479276	0.00152306	0.0156556	Stable
13	ENSG00000001497	LAS1L	81887	-0.299363	0.0282951	0.115039	Stable
14	ENSG00000001561	ENPP4	22875	-0.118057	0.39051	0.553342	Stable
15	ENSG00000001617	SEMA3F	6405	-0.104195	0.588235	0.728185	Stable
16	ENSG00000001626	CFTR	1080	-2.70693	0.000164776	0.00382798	Down
17	ENSG00000001629	ANKIB1	54467	0.0967776	0.430311	0.586714	Stable
18	ENSG00000001630	CYP51A1	1595	0.21446	0.104122	0.283939	Stable
19	ENSG00000001631	KRIT1	889	0.187855	0.0861492	0.256555	Stable
20	ENSG00000002016	RAD52	5893	0.0201549	0.873429	0.93155	Stable
21	ENSG00000002330	BAD	572	0.0709248	0.592719	0.73227	Stable
22	ENSG00000002549	LAP3	51056	-0.758842	0.000471488	0.00727487	Down
23	ENSG00000002586	CD99	4267	0.0336456	0.720874	0.829757	Stable
24	ENSG00000002587	HS3ST1	9957	-1.63874	0.00303448	0.024594	Down
25	ENSG00000002726	AOC1	26	1.64592	0.00451627	0.0322451	Up
26	ENSG00000002745	WNT16	51384	-1.12814	0.205579	0.437523	Stable
27	ENSG00000002746	HECW1	23072	-1.26838	3.96715e-05	0.00174916	Down
28	ENSG00000002822	MAD1L1	8379	0.321773	0.147556	0.345687	Stable
29	ENSG00000002834	LASP1	3927	0.188242	0.0953324	0.275492	Stable
30	ENSG00000002919	SNX11	29916	0.0924436	0.356161	0.530734	Stable
31	ENSG00000002933	TMEM176A	55365	0.173514	0.710887	0.822796	Stable
32	ENSG00000003056	M6PR	4074	-0.000150042	0.99871	0.99901	Stable
33	ENSG00000003096	KLHL13	90293	-0.492271	0.00104605	0.0121418	Stable
34	ENSG00000003137	CYP26B1	56603	-0.354884	0.179923	0.398131	Stable
35	ENSG00000003147	ICA1	3382	-0.803634	0.0127983	0.0671683	Stable
36	ENSG00000003249	DBNDD1	79007	-0.232035	0.3564	0.531	Stable
37	ENSG00000003393	ALS2	57679	-0.425726	0.00212286	0.0193258	Stable
38	ENSG00000003400	CASP10	843	0.200761	0.271387	0.512528	Stable
39	ENSG00000003402	CFLAR	8837	0.530708	0.0406092	0.148581	Stable
40	ENSG00000003436	TFPI	7035	-0.128807	0.317063	0.512528	Stable
41	ENSG00000003509	NDUFAF7	55471	-0.312536	0.0317492	0.124595	Stable
42	ENSG00000003756	RBM5	10181	0.503768	0.00105267	0.0121796	Stable
43	ENSG00000003987	MTMR7	9108	0.237719	0.202438	0.432603	Stable
44	ENSG00000003989	SLC7A2	6542	-1.44125	1.72115e-05	0.00114969	Down
45	ENSG00000004059	ARF5	381	-0.252762	0.0518158	0.176608	Stable
46	ENSG00000004139	SARM1	23098	-0.195022	0.27132	0.512528	Stable
47	ENSG00000004142	POLDIP2	26073	-0.23798	0.112258	0.29219	Stable
48	ENSG00000004399	PLXND1	23129	-0.19964	0.307369	0.512528	Stable
49	ENSG00000004455	AK2	204	0.836254	0.00154489	0.0157547	Up
50	ENSG00000004468	CD38	952	0.459352	0.101046	0.280423	Stable
51	ENSG00000004478	FKBP4	2288	-0.145039	0.206882	0.439401	Stable
52	ENSG00000004487	KDM1A	23028	-0.340083	0.0120678	0.0646404	Stable
53	ENSG00000004534	RBM6	10180	0.0651354	0.492006	0.643414	Stable
54	ENSG00000004660	CAMKK1	84254	0.93023	2.11738e-05	0.00126575	Up
55	ENSG00000004700	RECQL	5965	-0.358093	0.0113295	0.0619009	Stable
56	ENSG00000004766	VPS50	55610	-0.398663	0.0120958	0.0647149	Stable
57	ENSG00000004776	HSPB6	126393	-1.87743	0.000499544	0.00753057	Down
58	ENSG00000004777	ARHGAP33	115703	0.853423	0.00188592	0.0179587	Up
59	ENSG00000004779	NDUFAB1	4706	-0.627648	0.00200251	0.0186705	Down
60	ENSG00000004799	PDK4	5166	-1.41968	6.51292e-06	0.00071543	Down
61	ENSG00000004809	SLC22A16	85413	0.0493278	0.951566	0.972815	Stable
62	ENSG00000004838	ZMYND10	51364	0.815635	0.0520261	0.177117	Stable
63	ENSG00000004846	ABCB5	340273	-0.517505	0.0159071	0.0778447	Stable
64	ENSG00000004848	ARX	170302	-0.136725	0.839148	0.909812	Stable
65	ENSG00000004864	SLC25A13	10165	-0.756965	0.000162185	0.00379015	Down
66	ENSG00000004866	ST7	7982	0.0219803	0.856158	0.92105	Stable
67	ENSG00000004866	ST7	93655	0.0219803	0.856158	0.92105	Stable
68	ENSG00000004866	ST7-OT3	7982	0.0219803	0.856158	0.92105	Stable
69	ENSG00000004866	ST7-OT3	93655	0.0219803	0.856158	0.92105	Stable
70	ENSG00000004897	CDC27	996	-0.22777	0.0728405	0.227276	Stable
71	ENSG00000004939	SLC4A1	6521	0.416772	0.311337	0.512528	Stable
72	ENSG00000004948	CALCR	799	0.605996	0.370993	0.539224	Stable
73	ENSG00000004961	HCCS	3052	-0.74854	9.20645e-05	0.00269861	Down
74	ENSG00000004975	DVL2	1856	0.595996	0.00384171	0.0289118	Up
75	ENSG00000005007	UPF1	5976	-0.210631	0.139925	0.334011	Stable
76	ENSG00000005020	SKAP2	8935	0.107799	0.351208	0.525522	Stable
77	ENSG00000005022	SLC25A5	292	-0.528198	0.00255679	0.0218605	Stable
78	ENSG00000005059	MCUB	55013	0.891572	0.00514741	0.0353843	Up
79	ENSG00000005073	HOXA11	3207	-4.97423	3.22134e-06	0.000523357	Down
80	ENSG00000005075	POLR2J	5439	-0.118776	0.282212	0.512528	Stable
81	ENSG00000005100	DHX33	56919	-0.277216	0.0305034	0.12114	Stable
82	ENSG00000005102	MEOX1	4222	-0.432781	0.559273	0.703708	Stable
83	ENSG00000005108	THSD7A	221981	0.997553	0.0117693	0.0634973	Stable
84	ENSG00000005156	LIG3	3980	-0.0838077	0.489329	0.640908	Stable
85	ENSG00000005175	RPAP3	79657	-0.7976	0.000185877	0.00412339	Down
86	ENSG00000005187	ACSM3	6296	-0.985468	0.00218186	0.0196817	Down
87	ENSG00000005189	REXO5	81691	-0.307895	0.0627909	0.203799	Stable
88	ENSG00000005194	CIAPIN1	57019	-0.640245	0.000727791	0.00960706	Down
89	ENSG00000005206	SPPL2B	56928	0.050763	0.703543	0.816818	Stable
90	ENSG00000005238	FAM214B	80256	0.524513	0.00117059	0.0130575	Stable
91	ENSG00000005243	COPZ2	51226	0.306633	0.0379498	0.141751	Stable
92	ENSG00000005249	PRKAR2B	5577	-1.3289	1.08146e-06	0.000314481	Down
93	ENSG00000005302	MSL3	10943	0.0766021	0.473487	0.626357	Stable
94	ENSG00000005339	CREBBP	1387	0.570138	0.00185721	0.0177719	Stable
95	ENSG00000005379	TSPOAP1	9256	0.522023	0.0792915	0.241883	Stable
96	ENSG00000005381	MPO	4353	0.814851	0.0119245	0.0640631	Stable
97	ENSG00000005421	PON1	5444	-0.244531	0.331678	0.512528	Stable
98	ENSG00000005436	GCFC2	6936	-0.615012	0.00677445	0.0428778	Down
99	ENSG00000005448	WDR54	84058	1.53467	2.43733e-06	0.000470926	Up
100	ENSG00000005469	CROT	54677	-1.01874	0.000119111	0.00316604	Down
101	ENSG00000005471	ABCB4	5244	-0.606763	0.00241511	0.0210356	Down
102	ENSG00000005483	KMT2E	55904	0.354446	0.0197553	0.0897747	Stable
103	ENSG00000005486	RHBDD2	57414	-0.487654	0.0060502	0.0395787	Stable
104	ENSG00000005513	SOX8	30812	-0.117908	0.858744	0.922702	Stable
105	ENSG00000005700	IBTK	25998	-0.486205	0.00199843	0.0186485	Stable
106	ENSG00000005801	ZNF195	7748	-0.553026	0.00324064	0.025749	Stable
107	ENSG00000005810	MYCBP2	23077	-0.0149242	0.899608	0.946058	Stable
108	ENSG00000005812	FBXL3	26224	0.267498	0.16595	0.375781	Stable
109	ENSG00000005844	ITGAL	3683	-2.52971	0.0116936	0.0632384	Stable
110	ENSG00000005882	PDK2	5164	-0.350683	0.137678	0.330599	Stable
111	ENSG00000005884	ITGA3	3675	0.484054	0.00779858	0.0475313	Stable
112	ENSG00000005889	ZFX	7543	0.213985	0.113063	0.293115	Stable
113	ENSG00000005893	LAMP2	3920	0.0914234	0.374793	0.541134	Stable
114	ENSG00000005961	ITGA2B	3674	2.45777	0.000663031	0.00904666	Up
115	ENSG00000005981	ASB4	51666	-1.62892	0.0178207	0.0837617	Stable
116	ENSG00000006007	GDE1	51573	-0.731035	0.000111414	0.00304035	Down
117	ENSG00000006015	REX1BD	55049	0.0764303	0.580435	0.721691	Stable
118	ENSG00000006016	CRLF1	9244	-0.35163	0.0551436	0.18498	Stable
119	ENSG00000006025	OSBPL7	114881	0.187648	0.316909	0.512528	Stable
120	ENSG00000006042	TMEM98	26022	-0.235887	0.087149	0.25852	Stable
121	ENSG00000006047	YBX2	51087	-2.22421	0.0406132	0.148583	Stable
122	ENSG00000006059	KRT33A	3883	-0.512015	0.51965	0.668524	Stable
123	ENSG00000006062	MAP3K14	9020	-0.947324	0.000910346	0.0111369	Down
124	ENSG00000006071	ABCC8	6833	0.411503	0.311624	0.512528	Stable
125	ENSG00000006116	CACNG3	10368	0.0378081	0.972113	0.983348	Stable
126	ENSG00000006118	TMEM132A	54972	1.24181	4.90548e-06	0.000611842	Up
127	ENSG00000006125	AP2B1	163	0.218404	0.0615678	0.200833	Stable
128	ENSG00000006194	ZNF263	10127	-0.0634394	0.561526	0.705406	Stable
129	ENSG00000006210	CX3CL1	6376	-1.81242	5.47051e-05	0.00204665	Down
130	ENSG00000006282	SPATA20	64847	-0.148924	0.366481	0.537205	Stable
131	ENSG00000006283	CACNA1G	8913	-0.605603	0.0285212	0.115591	Stable
132	ENSG00000006327	TNFRSF12A	51330	-0.0751142	0.529798	0.677256	Stable
133	ENSG00000006377	DLX6	1750	-0.779763	0.000228028	0.00466659	Down
134	ENSG00000006432	MAP3K9	4293	-0.123289	0.44665	0.602476	Stable
135	ENSG00000006451	RALA	5898	0.164091	0.181839	0.401077	Stable
136	ENSG00000006453	BAIAP2L1	55971	0.337688	0.00807487	0.0486199	Stable
137	ENSG00000006459	KDM7A	80853	1.08409	0.0450399	0.15986	Stable
138	ENSG00000006468	ETV1	2115	-1.83052	1.55906e-05	0.00110043	Down
139	ENSG00000006530	AGK	55750	-0.396306	0.00619784	0.0402585	Stable
140	ENSG00000006534	ALDH3B1	221	0.335727	0.105336	0.284119	Stable
141	ENSG00000006555	TTC22	55001	-0.122635	0.877251	0.934043	Stable
142	ENSG00000006576	PHTF2	57157	-0.525676	0.00215848	0.0195478	Stable
143	ENSG00000006606	CCL26	10344	-0.903658	0.000262534	0.005068	Down
144	ENSG00000006607	FARP2	9855	-0.257813	0.0324732	0.126536	Stable
145	ENSG00000006611	USH1C	10083	0.405391	0.0402044	0.147707	Stable
146	ENSG00000006625	GGCT	79017	-0.828769	0.000223884	0.00462074	Down
147	ENSG00000006634	DBF4	10926	-0.51359	0.00246112	0.0213211	Stable
148	ENSG00000006638	TBXA2R	6915	-0.0264606	0.858023	0.922294	Stable
149	ENSG00000006652	IFRD1	3475	-0.149082	0.222884	0.46317	Stable
150	ENSG00000006695	COX10	1352	-0.260746	0.0387326	0.143843	Stable
151	ENSG00000006704	GTF2IRD1	9569	0.3228	0.0290871	0.117204	Stable
152	ENSG00000006712	PAF1	54623	-0.116453	0.389251	0.551973	Stable
153	ENSG00000006715	VPS41	27072	-0.18397	0.0732315	0.228117	Stable
154	ENSG00000006740	ARHGAP44	9912	-0.218677	0.318045	0.512528	Stable
155	ENSG00000006744	ELAC2	60528	-0.776429	0.00157585	0.0159651	Down
156	ENSG00000006747	SCIN	85477	-0.13984	0.217187	0.454978	Stable
157	ENSG00000006756	ARSD	414	0.866804	2.81128e-05	0.00144332	Up
158	ENSG00000006757	PNPLA4	8228	-0.516131	0.00504383	0.0348773	Stable
159	ENSG00000006788	MYH13	8735	0.0299226	0.790895	0.879111	Stable
160	ENSG00000006831	ADIPOR2	79602	-0.144208	0.208559	0.441935	Stable
161	ENSG00000006837	CDKL3	51265	-0.076936	0.822152	0.899213	Stable
162	ENSG00000007001	UPP2	151531	1.14442	0.0311244	0.122907	Stable
163	ENSG00000007047	MARK4	57787	0.547665	0.00199343	0.018622	Stable
164	ENSG00000007062	PROM1	8842	0.202344	0.431163	0.587407	Stable
165	ENSG00000007080	CCDC124	115098	0.178741	0.147628	0.345745	Stable
166	ENSG00000007129	CEACAM21	90273	0.364685	0.336694	0.512619	Stable
167	ENSG00000007168	PAFAH1B1	5048	-0.102217	0.339119	0.513041	Stable
168	ENSG00000007171	NOS2	4843	-1.12703	0.00803243	0.0484944	Down
169	ENSG00000007174	DNAH9	1770	-0.969474	0.0498629	0.171848	Stable
170	ENSG00000007202	KIAA0100	9703	0.178283	0.195083	0.421445	Stable
171	ENSG00000007216	SLC13A2	9058	0.827654	0.328434	0.512528	Stable
172	ENSG00000007237	GAS7	8522	-0.774944	0.000168317	0.00387487	Down
173	ENSG00000007255	TRAPPC6A	79090	-0.349741	0.165013	0.374161	Stable
174	ENSG00000007264	MATK	4145	0.88915	0.000936488	0.0113472	Up
175	ENSG00000007306	CEACAM7	1087	-0.369588	0.314345	0.512528	Stable
176	ENSG00000007312	CD79B	974	-0.0832713	0.855374	0.920452	Stable
177	ENSG00000007314	SCN4A	6329	-0.147459	0.7666	0.862472	Stable
178	ENSG00000007341	ST7L	54879	-0.25956	0.078067	0.239169	Stable
179	ENSG00000007350	TKTL1	8277	0.644841	0.000370272	0.00626481	Up
180	ENSG00000007372	PAX6	5080	-0.748092	0.00160518	0.0161301	Down
181	ENSG00000007376	RPUSD1	113000	-0.0495987	0.741566	0.84496	Stable
182	ENSG00000007384	RHBDF1	64285	-0.145817	0.303692	0.512528	Stable
183	ENSG00000007392	LUC7L	55692	-0.20296	0.11668	0.298141	Stable
184	ENSG00000007402	CACNA2D2	9254	0.866699	0.00574794	0.0382372	Up
185	ENSG00000007516	BAIAP3	8938	1.77215	7.71882e-06	0.000792518	Up
186	ENSG00000007520	TSR3	115939	-0.0354859	0.742325	0.845327	Stable
187	ENSG00000007541	PIGQ	9091	-0.0949258	0.577048	0.71855	Stable
188	ENSG00000007545	CRAMP1	57585	0.489688	0.00290207	0.0238424	Stable
189	ENSG00000007866	TEAD3	7005	-0.179153	0.179893	0.398119	Stable
190	ENSG00000007908	SELE	6401	1.16532	0.0710095	0.223027	Stable
191	ENSG00000007923	DNAJC11	55735	-0.247737	0.0496716	0.171352	Stable
192	ENSG00000007933	FMO3	2328	-1.31755	8.15552e-05	0.00253753	Down
193	ENSG00000007944	MYLIP	29116	-1.58471	1.57319e-06	0.000378265	Down
194	ENSG00000007952	NOX1	27035	0.425175	0.671592	0.792197	Stable
195	ENSG00000007968	E2F2	1870	-0.885532	0.000210381	0.00445247	Down
196	ENSG00000008018	PSMB1	5689	-0.311515	0.0328771	0.127697	Stable
197	ENSG00000008056	SYN1	6853	-1.36439	0.187036	0.408999	Stable
198	ENSG00000008083	JARID2	3720	0.380077	0.0114631	0.0624475	Stable
199	ENSG00000008086	CDKL5	6792	0.462106	0.00861418	0.0510505	Stable
200	ENSG00000008118	CAMK1G	57172	-0.32502	0.114088	0.294649	Stable
201	ENSG00000008128	CDK11A	728642	-0.421008	0.042963	0.154438	Stable
202	ENSG00000008130	NADK	65220	-0.797206	0.000248697	0.00491283	Down
203	ENSG00000008226	DLEC1	9940	0.508901	0.40147	0.559102	Stable
204	ENSG00000008256	CYTH3	9265	-0.0792871	0.483813	0.63575	Stable
205	ENSG00000008277	ADAM22	53616	-1.82534	0.00202685	0.0188164	Down
206	ENSG00000008282	SYPL1	6856	-0.191669	0.0880287	0.260345	Stable
207	ENSG00000008283	CYB561	1534	-0.43996	0.00799721	0.0483542	Stable
208	ENSG00000008294	SPAG9	9043	0.682435	0.00104855	0.0121567	Up
209	ENSG00000008300	CELSR3	1951	0.827733	0.000285226	0.0053095	Up
210	ENSG00000008311	AASS	10157	-0.225026	0.0858958	0.256104	Stable
211	ENSG00000008323	PLEKHG6	55200	-0.840778	0.0668161	0.21337	Stable
212	ENSG00000008324	SS18L2	51188	-0.667463	0.0304112	0.12093	Stable
213	ENSG00000008382	MPND	84954	-0.194136	0.190001	0.413638	Stable
214	ENSG00000008394	MGST1	4257	-1.31439	0.08414	0.252676	Stable
215	ENSG00000008405	CRY1	1407	-1.06599	1.72416e-05	0.00114969	Down
216	ENSG00000008438	PGLYRP1	8993	0.216267	0.279795	0.512528	Stable
217	ENSG00000008441	NFIX	4784	0.874825	5.84302e-05	0.00212331	Up
218	ENSG00000008513	ST3GAL1	6482	-0.151019	0.178688	0.39623	Stable
219	ENSG00000008516	MMP25	64386	0.805856	0.000140993	0.003479	Up
220	ENSG00000008517	IL32	9235	2.20485	4.44511e-05	0.00184985	Up
221	ENSG00000008710	PKD1	5310	1.38795	2.74785e-06	0.000489158	Up
222	ENSG00000008735	MAPK8IP2	23542	0.437438	0.314101	0.512528	Stable
223	ENSG00000008838	MED24	9862	0.0972362	0.483348	0.635285	Stable
224	ENSG00000008853	RHOBTB2	23221	0.0525807	0.678328	0.797513	Stable
225	ENSG00000008869	HEATR5B	54497	0.578857	0.00119506	0.0132621	Stable
226	ENSG00000008952	SEC62	7095	-0.40165	0.0176316	0.0832438	Stable
227	ENSG00000008988	RPS20	6224	0.206809	0.200614	0.430129	Stable
228	ENSG00000009307	CSDE1	7812	0.363828	0.00627302	0.0405928	Stable
229	ENSG00000009335	UBE3C	9690	-0.326242	0.0103887	0.0581535	Stable
230	ENSG00000009413	REV3L	5980	-0.175576	0.121626	0.306062	Stable
231	ENSG00000009694	TENM1	10178	1.39589	7.76404e-06	0.000792518	Up
232	ENSG00000009709	PAX7	5081	-0.0813783	0.713482	0.82453	Stable
233	ENSG00000009724	MASP2	10747	0.973881	0.344705	0.51915	Stable
234	ENSG00000009765	IYD	389434	-1.57676	0.017134	0.0816708	Stable
235	ENSG00000009780	FAM76A	199870	-0.662267	0.00131005	0.0140972	Down
236	ENSG00000009790	TRAF3IP3	80342	-2.31825	0.0899199	0.26469	Stable
237	ENSG00000009830	POMT2	29954	-0.351286	0.014979	0.0744993	Stable
238	ENSG00000009844	VTA1	51534	-0.659222	0.000324312	0.00573844	Down
239	ENSG00000009950	MLXIPL	51085	2.44792	0.00531634	0.0362982	Up
240	ENSG00000009954	BAZ1B	9031	-0.305287	0.0118315	0.0637059	Stable
241	ENSG00000010017	RANBP9	10048	-0.418169	0.00243735	0.0211658	Stable
242	ENSG00000010030	ETV7	51513	0.521945	0.241748	0.490239	Stable
243	ENSG00000010072	SPRTN	83932	-0.880173	0.000294187	0.0053951	Down
244	ENSG00000010165	EEF1AKNMT	51603	-0.364004	0.0220569	0.0967394	Stable
245	ENSG00000010219	DYRK4	8798	0.138509	0.287404	0.512528	Stable
246	ENSG00000010244	ZNF207	7756	-0.110121	0.251181	0.50348	Stable
247	ENSG00000010256	UQCRC1	7384	-0.10373	0.476488	0.629077	Stable
248	ENSG00000010270	STARD3NL	83930	-0.14534	0.204554	0.435813	Stable
249	ENSG00000010278	CD9	928	-0.880491	6.21147e-05	0.00218582	Down
250	ENSG00000010282	HHATL	57467	1.14068	0.0221549	0.097041	Stable
251	ENSG00000010292	NCAPD2	9918	0.203042	0.0966612	0.277255	Stable
252	ENSG00000010295	IFFO1	25900	0.148964	0.196558	0.423742	Stable
253	ENSG00000010310	GIPR	2696	0.200517	0.263413	0.512528	Stable
254	ENSG00000010318	PHF7	51533	-0.237446	0.228339	0.47064	Stable
255	ENSG00000010319	SEMA3G	56920	-0.416844	0.101958	0.281101	Stable
256	ENSG00000010322	NISCH	11188	0.789978	7.84861e-05	0.00248856	Up
257	ENSG00000010327	STAB1	23166	0.313418	0.0864541	0.257164	Stable
258	ENSG00000010361	FUZ	80199	0.0316383	0.84436	0.913385	Stable
259	ENSG00000010379	SLC6A13	6540	-0.367027	0.152001	0.352818	Stable
260	ENSG00000010404	IDS	3423	0.256735	0.0463987	0.163362	Stable
261	ENSG00000010438	PRSS3	5646	-0.708376	0.380422	0.54709	Stable
262	ENSG00000010539	ZNF200	7752	-0.113583	0.341868	0.516099	Stable
263	ENSG00000010610	CD4	920	-0.539352	0.00164299	0.0163694	Stable
264	ENSG00000010626	LRRC23	10233	0.0624095	0.531605	0.678478	Stable
265	ENSG00000010671	BTK	695	0.00334356	0.98789	0.992983	Stable
266	ENSG00000010704	HFE	3077	0.394636	0.015441	0.076145	Stable
267	ENSG00000010803	SCMH1	22955	0.119976	0.364259	0.536861	Stable
268	ENSG00000010810	FYN	2534	0.452266	0.0020776	0.0190909	Stable
269	ENSG00000010818	HIVEP2	3097	1.21998	0.000920944	0.0112277	Up
270	ENSG00000010932	FMO1	2326	-2.03675	0.0213616	0.0945278	Stable
271	ENSG00000011007	ELOA	6924	-0.0262416	0.803935	0.887858	Stable
272	ENSG00000011009	LYPLA2	11313	-0.246625	0.0928068	0.271031	Stable
273	ENSG00000011021	CLCN6	1185	0.937549	4.40512e-05	0.00184901	Up
274	ENSG00000011028	MRC2	9902	0.427151	0.0138456	0.0706398	Stable
275	ENSG00000011052	NME1-NME2	654364	0.264743	0.56297	0.706671	Stable
276	ENSG00000011083	SLC6A7	6534	1.93869	0.00394299	0.0294635	Up
277	ENSG00000011105	TSPAN9	10867	-0.149432	0.242412	0.491243	Stable
278	ENSG00000011114	BTBD7	55727	-0.104294	0.428557	0.585127	Stable
279	ENSG00000011132	APBA3	9546	0.833293	0.000150395	0.00364248	Up
280	ENSG00000011143	MKS1	54903	0.267065	0.0383742	0.142843	Stable
281	ENSG00000011198	ABHD5	51099	-0.475268	0.00266275	0.0224965	Stable
282	ENSG00000011201	ANOS1	3730	-0.164341	0.138537	0.332145	Stable
283	ENSG00000011243	AKAP8L	26993	-0.257122	0.0528624	0.179128	Stable
284	ENSG00000011258	MBTD1	54799	0.455841	0.0112423	0.0615908	Stable
285	ENSG00000011260	UTP18	51096	-0.563145	0.000928171	0.0112872	Stable
286	ENSG00000011275	RNF216	54476	-0.3269	0.0300642	0.119956	Stable
287	ENSG00000011295	TTC19	54902	-0.741163	0.00015975	0.0037717	Down
288	ENSG00000011304	PTBP1	5725	0.210729	0.093202	0.271745	Stable
289	ENSG00000011332	DPF1	8193	-0.880827	0.0326975	0.127193	Stable
290	ENSG00000011347	SYT7	9066	2.30406	7.22134e-07	0.00027889	Up
291	ENSG00000011376	LARS2	23395	-0.774113	0.000321365	0.00570027	Down
292	ENSG00000011405	PIK3C2A	5286	0.210398	0.221926	0.46189	Stable
293	ENSG00000011422	PLAUR	5329	0.70641	0.0197518	0.0897747	Stable
294	ENSG00000011426	ANLN	54443	-0.178104	0.161078	0.36775	Stable
295	ENSG00000011451	WIZ	58525	0.358114	0.0606041	0.198483	Stable
296	ENSG00000011454	RABGAP1	23637	-0.0727557	0.505384	0.655455	Stable
297	ENSG00000011465	DCN	1634	-2.5325	0.0180168	0.0843813	Stable
298	ENSG00000011478	QPCTL	54814	0.790105	0.000141889	0.00349515	Up
299	ENSG00000011485	PPP5C	5536	-0.235473	0.0899326	0.264709	Stable
300	ENSG00000011523	CEP68	23177	0.0684827	0.517066	0.666129	Stable
301	ENSG00000011566	MAP4K3	8491	-0.0804851	0.571487	0.714173	Stable
302	ENSG00000011590	ZBTB32	27033	-0.822233	0.180341	0.39869	Stable
303	ENSG00000011600	TYROBP	7305	-2.56652	0.0935921	0.27235	Stable
304	ENSG00000011638	TMEM159	57146	0.373837	0.0404621	0.148281	Stable
305	ENSG00000011677	GABRA3	2556	0.0720315	0.578421	0.719759	Stable
306	ENSG00000012048	BRCA1	672	-0.235831	0.103511	0.28315	Stable
307	ENSG00000012061	ERCC1	2067	0.0500778	0.620651	0.75393	Stable
308	ENSG00000012124	CD22	933	-1.12696	0.00058218	0.00834606	Down
309	ENSG00000012171	SEMA3B	7869	0.669542	0.00502907	0.0348253	Up
310	ENSG00000012174	MBTPS2	51360	-0.0947255	0.398514	0.559102	Stable
311	ENSG00000012211	PRICKLE3	4007	0.447973	0.00938425	0.0541823	Stable
312	ENSG00000012223	LTF	4057	0.996634	1.09824e-05	0.000924864	Up
313	ENSG00000012232	EXTL3	2137	-0.85882	0.000460008	0.00714871	Down
314	ENSG00000012504	NR1H4	9971	0.479636	0.257762	0.512528	Stable
315	ENSG00000012660	ELOVL5	60481	-0.713298	0.000111516	0.00304058	Down
316	ENSG00000012779	ALOX5	240	-0.384602	0.788749	0.877582	Stable
317	ENSG00000012817	KDM5D	8284	-3.04996	0.0186928	0.0863421	Stable
318	ENSG00000012822	CALCOCO1	57658	0.990219	2.25268e-05	0.00131043	Up
319	ENSG00000012963	UBR7	55148	-0.555061	0.00111894	0.0126476	Stable
320	ENSG00000012983	MAP4K5	11183	0.0075655	0.950149	0.971965	Stable
321	ENSG00000013016	EHD3	30845	-0.666214	0.00256062	0.0218669	Down
322	ENSG00000013275	PSMC4	5704	-0.307847	0.0104631	0.0584462	Stable
323	ENSG00000013288	MAN2B2	23324	0.730701	0.000974	0.0116097	Up
324	ENSG00000013293	SLC7A14	57709	-1.48314	0.0953281	0.275492	Stable
325	ENSG00000013297	CLDN11	5010	-3.08658	0.00715008	0.0446352	Down
326	ENSG00000013306	SLC25A39	51629	-0.45488	0.0209509	0.0933274	Stable
327	ENSG00000013364	MVP	9961	0.0547201	0.777448	0.870057	Stable
328	ENSG00000013374	NUB1	51667	-0.28317	0.0237926	0.101821	Stable
329	ENSG00000013375	PGM3	5238	0.328487	0.0479031	0.166968	Stable
330	ENSG00000013392	RWDD2A	112611	0.325513	0.0731842	0.227994	Stable
331	ENSG00000013441	CLK1	1195	0.494498	0.173605	0.38817	Stable
332	ENSG00000013503	POLR3B	55703	-0.385075	0.023402	0.10064	Stable
333	ENSG00000013523	ANGEL1	23357	-0.63379	0.00110606	0.0125512	Down
334	ENSG00000013561	RNF14	9604	-0.998855	2.78196e-05	0.00143419	Down
335	ENSG00000013563	DNASE1L1	1774	0.44384	0.00659103	0.0421379	Stable
336	ENSG00000013573	DDX11	1663	-0.325836	0.0624578	0.202971	Stable
337	ENSG00000013583	HEBP1	50865	-0.429372	0.00573627	0.0381797	Stable
338	ENSG00000013588	GPRC5A	9052	0.944747	4.68612e-05	0.00190798	Up
339	ENSG00000013619	MAMLD1	10046	-0.201891	0.199602	0.428531	Stable
340	ENSG00000013725	CD6	923	-0.0545958	0.959898	0.976709	Stable
341	ENSG00000013810	TACC3	10460	-0.374171	0.0130054	0.0679304	Stable
342	ENSG00000014123	UFL1	23376	0.259156	0.0847723	0.253941	Stable
343	ENSG00000014138	POLA2	23649	-0.873751	0.000183394	0.00409201	Down
344	ENSG00000014164	ZC3H3	23144	0.254452	0.0565353	0.188466	Stable
345	ENSG00000014216	CAPN1	823	0.203555	0.192693	0.41799	Stable
346	ENSG00000014257	ACP3	55	0.555042	0.0163836	0.0792891	Stable
347	ENSG00000014641	MDH1	4190	-0.567607	0.00117713	0.0131178	Stable
348	ENSG00000014824	SLC30A9	10463	0.133409	0.214482	0.450707	Stable
349	ENSG00000014914	MTMR11	10903	0.940033	2.59571e-05	0.00139633	Up
350	ENSG00000014919	COX15	1355	-0.0565048	0.543668	0.689664	Stable
351	ENSG00000015133	CCDC88C	440193	0.981006	7.28828e-05	0.00237349	Up
352	ENSG00000015153	YAF2	10138	-0.261835	0.126268	0.313839	Stable
353	ENSG00000015171	ZMYND11	10771	0.107369	0.303928	0.512528	Stable
354	ENSG00000015285	WAS	7454	0.135051	0.783509	0.873997	Stable
355	ENSG00000015413	DPEP1	1800	-1.08816	0.0959061	0.27626	Stable
356	ENSG00000015475	BID	637	0.179681	0.15743	0.362001	Stable
357	ENSG00000015479	MATR3	9782	-0.108453	0.729102	0.835676	Stable
358	ENSG00000015520	NPC1L1	29881	0.322719	0.20169	0.431751	Stable
359	ENSG00000015532	XYLT2	64132	0.313774	0.0802311	0.243883	Stable
360	ENSG00000015568	RGPD5	84220	0.0946847	0.615444	0.749942	Stable
361	ENSG00000015676	NUDCD3	23386	0.261247	0.064324	0.207401	Stable
362	ENSG00000016082	ISL1	3670	-1.95733	3.78955e-05	0.00170579	Down
363	ENSG00000016391	CHDH	55349	0.667918	0.00699746	0.0439487	Up
364	ENSG00000016402	IL20RA	53832	-2.14404	0.0104329	0.0583227	Stable
365	ENSG00000016490	CLCA1	1179	-1.56364	0.135445	0.327332	Stable
366	ENSG00000016864	GLT8D1	55830	0.167122	0.174309	0.389414	Stable
367	ENSG00000017260	ATP2C1	27032	0.483386	0.00451153	0.0322263	Stable
368	ENSG00000017427	IGF1	3479	-1.27914	0.00116268	0.0129928	Down
369	ENSG00000017483	SLC38A5	92745	2.54181	6.10191e-05	0.00216645	Up
370	ENSG00000017797	RALBP1	10928	0.11915	0.227394	0.46923	Stable
371	ENSG00000018189	RUFY3	22902	0.166387	0.175138	0.390721	Stable
372	ENSG00000018236	CNTN1	1272	-0.733569	0.0973355	0.277817	Stable
373	ENSG00000018280	SLC11A1	6556	-0.0924627	0.921656	0.957558	Stable
374	ENSG00000018408	WWTR1	25937	-0.346898	0.00772376	0.047222	Stable
375	ENSG00000018510	AGPS	8540	-0.920138	7.06638e-05	0.00233104	Down
376	ENSG00000018607	ZNF806	646915	0.753348	0.353949	0.528348	Stable
377	ENSG00000018610	CXorf56	63932	0.127043	0.20616	0.438478	Stable
378	ENSG00000018625	ATP1A2	477	-0.292031	0.121179	0.305365	Stable
379	ENSG00000018699	TTC27	55622	-0.0351408	0.812749	0.893036	Stable
380	ENSG00000018869	ZNF582	147948	-0.0393579	0.79544	0.882282	Stable
381	ENSG00000019102	VSIG2	23584	-0.160484	0.650574	0.776478	Stable
382	ENSG00000019144	PHLDB1	23187	0.17986	0.257907	0.512528	Stable
383	ENSG00000019169	MARCO	8685	0.334617	0.0756161	0.233612	Stable
384	ENSG00000019186	CYP24A1	1591	0.128764	0.631469	0.76213	Stable
385	ENSG00000019485	PRDM11	56981	-0.192357	0.292993	0.512528	Stable
386	ENSG00000019505	SYT13	57586	-1.6985	0.0337575	0.130042	Stable
387	ENSG00000019549	SNAI2	6591	-0.197405	0.073548	0.228889	Stable
388	ENSG00000019582	CD74	972	-0.260999	0.458373	0.612485	Stable
389	ENSG00000019991	HGF	3082	-4.05808	0.000364949	0.00620704	Down
390	ENSG00000019995	ZRANB1	54764	-0.218988	0.0553928	0.1856	Stable
391	ENSG00000020129	NCDN	23154	-0.0892	0.565862	0.709006	Stable
392	ENSG00000020181	ADGRA2	25960	-0.322204	0.0423084	0.152809	Stable
393	ENSG00000020219	CCT8L1P	155100	0.0471846	0.928343	0.96073	Stable
394	ENSG00000020256	ZFP64	55734	0.239302	0.120288	0.303685	Stable
395	ENSG00000020426	MNAT1	4331	-0.391508	0.00558644	0.0375553	Stable
396	ENSG00000020577	SAMD4A	23034	0.989769	0.000256725	0.00501465	Up
397	ENSG00000020633	RUNX3	864	-0.657438	0.0419353	0.151969	Stable
398	ENSG00000020922	MRE11	4361	-0.121037	0.261144	0.512528	Stable
399	ENSG00000021300	PLEKHB1	58473	-0.480187	0.249541	0.501282	Stable
400	ENSG00000021355	SERPINB1	1992	-0.0548459	0.639888	0.76808	Stable
401	ENSG00000021461	CYP3A43	64816	-1.75766	0.000233777	0.00472576	Down
402	ENSG00000021488	SLC7A9	11136	0.5858	0.419043	0.576245	Stable
403	ENSG00000021574	SPAST	6683	-0.821336	0.000257827	0.00502308	Down
404	ENSG00000021645	NRXN3	9369	-0.151301	0.177341	0.394133	Stable
405	ENSG00000021762	OSBPL5	114879	0.837179	0.000405287	0.00658908	Up
406	ENSG00000021776	AQR	9716	-0.311423	0.0351991	0.134092	Stable
407	ENSG00000021826	CPS1	1373	-0.325021	0.055703	0.186423	Stable
408	ENSG00000021852	C8B	732	-1.3661	0.111564	0.291076	Stable
409	ENSG00000022267	FHL1	2273	0.270333	0.0470937	0.165038	Stable
410	ENSG00000022277	RTF2	51507	-0.0264348	0.795422	0.882282	Stable
411	ENSG00000022355	GABRA1	2554	-0.0583691	0.920743	0.957215	Stable
412	ENSG00000022556	NLRP2	55655	-0.676742	0.0626968	0.20355	Stable
413	ENSG00000022567	SLC45A4	57210	-0.900432	0.00136869	0.014536	Down
414	ENSG00000022840	RNF10	9921	-0.0275744	0.813384	0.89328	Stable
415	ENSG00000022976	ZNF839	55778	0.0915314	0.614584	0.74936	Stable
416	ENSG00000023041	ZDHHC6	64429	0.131201	0.29665	0.512528	Stable
417	ENSG00000023171	GRAMD1B	57476	-0.753873	0.00024873	0.00491283	Down
418	ENSG00000023191	RNH1	6050	0.0918853	0.527685	0.675642	Stable
419	ENSG00000023228	NDUFS1	4719	-0.730718	8.39287e-05	0.00256709	Down
420	ENSG00000023287	RB1CC1	9821	0.236243	0.136537	0.3291	Stable
421	ENSG00000023318	ERP44	23071	-0.0573673	0.60889	0.745713	Stable
422	ENSG00000023330	ALAS1	211	-0.496545	0.000959501	0.0115161	Stable
423	ENSG00000023445	BIRC3	330	0.945259	0.0135619	0.0696272	Stable
424	ENSG00000023516	AKAP11	11215	0.0231489	0.879511	0.935029	Stable
425	ENSG00000023572	GLRX2	51022	-0.863984	0.000711319	0.00947549	Down
426	ENSG00000023608	SNAPC1	6617	0.0559496	0.80674	0.889292	Stable
427	ENSG00000023697	DERA	51071	-0.351458	0.0141616	0.0716413	Stable
428	ENSG00000023734	STRAP	11171	-0.762442	5.23212e-05	0.00200572	Down
429	ENSG00000023839	ABCC2	1244	-0.753931	0.087032	0.258279	Stable
430	ENSG00000023892	DEF6	50619	-1.23485	0.0612473	0.200059	Stable
431	ENSG00000023902	PLEKHO1	51177	-0.127066	0.215205	0.451942	Stable
432	ENSG00000023909	GCLM	2730	-1.5691	8.32416e-07	0.000288456	Down
433	ENSG00000024048	UBR2	23304	-0.210379	0.0560304	0.187157	Stable
434	ENSG00000024422	EHD2	30846	0.798241	0.000746662	0.00974811	Up
435	ENSG00000024526	DEPDC1	55635	0.0319563	0.796305	0.882925	Stable
436	ENSG00000024862	CCDC28A	25901	0.25506	0.0766673	0.235916	Stable
437	ENSG00000025039	RRAGD	58528	0.559911	0.0222406	0.0972983	Stable
438	ENSG00000025156	HSF2	3298	-0.82244	0.000139492	0.00345575	Down
439	ENSG00000025293	PHF20	51230	0.110866	0.309164	0.512528	Stable
440	ENSG00000025423	HSD17B6	8630	-1.18485	0.00034483	0.00597111	Down
441	ENSG00000025434	NR1H3	10062	-0.469241	0.056075	0.187263	Stable
442	ENSG00000025708	TYMP	1890	-0.901272	0.148919	0.347919	Stable
443	ENSG00000025770	NCAPH2	29781	0.165983	0.262837	0.512528	Stable
444	ENSG00000025772	TOMM34	10953	-0.742038	0.000112196	0.00304825	Down
445	ENSG00000025796	SEC63	11231	-0.279009	0.0221749	0.0971092	Stable
446	ENSG00000025800	KPNA6	23633	-0.425326	0.00179586	0.0173493	Stable
447	ENSG00000026025	VIM	7431	1.06055	3.72017e-05	0.00169097	Up
448	ENSG00000026036	RTEL1-TNFRSF6B	100533107	-0.127172	0.528458	0.676196	Stable
449	ENSG00000026103	FAS	355	1.65389	4.01867e-07	0.000226296	Up
450	ENSG00000026297	RNASET2	8635	-0.0173711	0.894899	0.943651	Stable
451	ENSG00000026508	CD44	960	0.115547	0.241841	0.490367	Stable
452	ENSG00000026559	KCNG1	3755	0.114729	0.368461	0.539187	Stable
453	ENSG00000026652	AGPAT4	56895	0.577679	0.000994554	0.0117736	Stable
454	ENSG00000026751	SLAMF7	57823	0.616131	0.0011056	0.0125493	Up
455	ENSG00000026950	BTN3A1	11119	0.267718	0.0220399	0.096704	Stable
456	ENSG00000027001	MIPEP	4285	-1.3433	1.3581e-05	0.00102046	Down
457	ENSG00000027075	PRKCH	5583	-0.0786258	0.446774	0.602568	Stable
458	ENSG00000027644	INSRR	3645	0.150378	0.662869	0.785934	Stable
459	ENSG00000027697	IFNGR1	3459	0.0403524	0.726439	0.833738	Stable
460	ENSG00000027847	B4GALT7	11285	1.02455	5.52466e-06	0.000658697	Up
461	ENSG00000027869	SH2D2A	9047	0.549717	0.123322	0.309001	Stable
462	ENSG00000028116	VRK2	7444	-0.418403	0.00899841	0.0526368	Stable
463	ENSG00000028137	TNFRSF1B	7133	2.32593	0.000241016	0.00481143	Up
464	ENSG00000028203	VEZT	55591	0.120438	0.273027	0.512528	Stable
465	ENSG00000028277	POU2F2	5452	1.1879	0.000467	0.00722623	Up
466	ENSG00000028310	BRD9	65980	0.220301	0.0486557	0.168857	Stable
467	ENSG00000028528	SNX1	6642	-0.214067	0.0502166	0.172668	Stable
468	ENSG00000028839	TBPL1	9519	-0.99848	2.73729e-05	0.0014205	Down
469	ENSG00000029153	ARNTL2	56938	0.18307	0.243186	0.492379	Stable
470	ENSG00000029363	BCLAF1	9774	-0.0470502	0.708218	0.820661	Stable
471	ENSG00000029364	SLC39A9	55334	0.0758091	0.475767	0.628412	Stable
472	ENSG00000029534	ANK1	286	-0.969944	0.0016559	0.0164413	Down
473	ENSG00000029559	IBSP	3381	0.148877	0.853374	0.91907	Stable
474	ENSG00000029639	TFB1M	51106	0.387045	0.0420528	0.152229	Stable
475	ENSG00000029725	RABEP1	9135	-0.556527	0.00159821	0.016079	Stable
476	ENSG00000029993	HMGB3	3149	-0.823769	4.26434e-05	0.00182092	Down
477	ENSG00000030066	NUP160	23279	0.0106808	0.914082	0.953679	Stable
478	ENSG00000030110	BAK1	578	-0.54235	0.00585377	0.0387446	Stable
479	ENSG00000030304	MUSK	4593	1.03995	0.102997	0.282321	Stable
480	ENSG00000030419	IKZF2	22807	0.170493	0.443295	0.599592	Stable
481	ENSG00000030582	GRN	2896	0.568531	0.00957972	0.0549393	Stable
482	ENSG00000031003	FAM13B	51306	-0.147614	0.230348	0.473563	Stable
483	ENSG00000031081	ARHGAP31	57514	-0.0773583	0.52309	0.671252	Stable
484	ENSG00000031691	CENPQ	55166	-0.28948	0.0453458	0.160669	Stable
485	ENSG00000031698	SARS1	6301	0.118302	0.240834	0.48892	Stable
486	ENSG00000031823	RANBP3	8498	-0.413731	0.00781498	0.0475914	Stable
487	ENSG00000032219	ARID4A	5926	-0.110585	0.335715	0.512619	Stable
488	ENSG00000032389	EIPR1	7260	-0.326222	0.0230359	0.099541	Stable
489	ENSG00000032444	PNPLA6	10908	0.0374796	0.810918	0.89202	Stable
490	ENSG00000032742	IFT88	8100	-0.183058	0.134962	0.326413	Stable
491	ENSG00000033011	ALG1	56052	-0.366294	0.0290172	0.117	Stable
492	ENSG00000033030	ZCCHC8	55596	-0.0847681	0.507465	0.657361	Stable
493	ENSG00000033050	ABCF2	10061	-0.671653	0.000583389	0.00835462	Down
494	ENSG00000033100	CHPF2	54480	-0.089075	0.505013	0.655086	Stable
495	ENSG00000033122	LRRC7	57554	-0.54108	0.00995905	0.0564246	Stable
496	ENSG00000033170	FUT8	2530	-0.635382	0.000316935	0.00564434	Down
497	ENSG00000033178	UBA6	55236	1.06125	0.0168116	0.080612	Stable
498	ENSG00000033327	GAB2	9846	0.823909	0.000260239	0.00504848	Up
499	ENSG00000033627	ATP6V0A1	535	-0.325729	0.0126042	0.0665908	Stable
500	ENSG00000033800	PIAS1	8554	0.00980115	0.924405	0.9592	Stable
501	ENSG00000033867	SLC4A7	9497	-0.94056	0.00015456	0.0036994	Down
502	ENSG00000034053	APBA2	321	1.1978	1.34843e-05	0.00101969	Up
503	ENSG00000034152	MAP2K3	5606	-0.64519	0.000230576	0.0046898	Down
504	ENSG00000034239	EFCAB1	79645	-0.250828	0.658348	0.782425	Stable
505	ENSG00000034510	TMSB10	9168	0.970467	0.000249476	0.00491283	Up
506	ENSG00000034533	ASTE1	28990	-0.00422174	0.984551	0.990916	Stable
507	ENSG00000034677	RNF19A	25897	-0.0164174	0.90123	0.946935	Stable
508	ENSG00000034693	PEX3	8504	0.0680399	0.696395	0.811261	Stable
509	ENSG00000034713	GABARAPL2	11345	-0.339125	0.0550636	0.184755	Stable
510	ENSG00000034971	MYOC	4653	-3.29871	0.0046543	0.0329707	Down
511	ENSG00000035115	SH3YL1	26751	0.368358	0.0181726	0.0848263	Stable
512	ENSG00000035141	FAM136A	84908	-0.273559	0.0196363	0.089374	Stable
513	ENSG00000035403	VCL	7414	-0.577949	0.00101357	0.0119117	Stable
514	ENSG00000035499	DEPDC1B	55789	-0.507496	0.00537616	0.0365734	Stable
515	ENSG00000035664	DAPK2	23604	-0.694838	0.0030041	0.0244256	Down
516	ENSG00000035681	NSMAF	8439	0.0135541	0.887151	0.939326	Stable
517	ENSG00000035687	ADSS2	159	-0.567226	0.000662674	0.00904464	Stable
518	ENSG00000035720	STAP1	26228	0.876861	0.10581	0.284439	Stable
519	ENSG00000035862	TIMP2	7077	0.0526106	0.686968	0.80357	Stable
520	ENSG00000035928	RFC1	5981	0.0440641	0.648834	0.775005	Stable
521	ENSG00000036054	TBC1D23	55773	0.128389	0.327402	0.512528	Stable
522	ENSG00000036257	CUL3	8452	-0.631548	0.000372394	0.00627618	Down
523	ENSG00000036448	MYOM2	9172	-0.689048	0.0241063	0.10275	Stable
524	ENSG00000036530	CYP46A1	10858	0.337293	0.243362	0.492619	Stable
525	ENSG00000036549	ZZZ3	26009	-0.0411105	0.697943	0.812212	Stable
526	ENSG00000036672	USP2	9099	-1.02066	7.22739e-05	0.00236433	Down
527	ENSG00000037042	TUBG2	27175	-0.196872	0.128245	0.31644	Stable
528	ENSG00000037241	RPL26L1	51121	-0.553812	0.0166008	0.079952	Stable
529	ENSG00000037280	FLT4	2324	0.350259	0.546089	0.691923	Stable
530	ENSG00000037474	NSUN2	54888	-0.445833	0.00139909	0.0147295	Stable
531	ENSG00000037637	FBXO42	54455	0.656629	0.00073468	0.00966514	Up
532	ENSG00000037749	MFAP3	4238	-0.33972	0.024116	0.102771	Stable
533	ENSG00000037757	MRI1	84245	0.717617	0.000108736	0.0029918	Up
534	ENSG00000037897	METTL1	4234	0.662767	0.0053928	0.0366578	Up
535	ENSG00000037965	HOXC8	3224	-0.656043	0.0261455	0.108743	Stable
536	ENSG00000038002	AGA	175	0.283259	0.0310303	0.122681	Stable
537	ENSG00000038210	PI4K2B	55300	-0.267501	0.0596248	0.19624	Stable
538	ENSG00000038219	BOD1L1	259282	0.397716	0.0163818	0.0792891	Stable
539	ENSG00000038274	MAT2B	27430	-0.324491	0.0264237	0.109582	Stable
540	ENSG00000038295	TLL1	7092	-0.141991	0.442866	0.599145	Stable
541	ENSG00000038358	EDC4	23644	0.5819	0.00359311	0.0276582	Stable
542	ENSG00000038382	TRIO	7204	1.3825	2.64415e-06	0.000485686	Up
543	ENSG00000038427	VCAN	1462	-2.17167	0.00192684	0.0182042	Down
544	ENSG00000038532	CLEC16A	23274	-0.483418	0.0138284	0.0705972	Stable
545	ENSG00000038945	MSR1	4481	0.568288	0.120301	0.3037	Stable
546	ENSG00000039068	CDH1	999	-2.58165	0.00479624	0.0337202	Down
547	ENSG00000039123	MTREX	23517	-0.182092	0.111414	0.291014	Stable
548	ENSG00000039139	DNAH5	1767	1.67076	4.49397e-06	0.000595035	Up
549	ENSG00000039319	ZFYVE16	9765	-0.182494	0.185383	0.406392	Stable
550	ENSG00000039523	RIPOR1	79567	-0.138495	0.346687	0.520946	Stable
551	ENSG00000039537	C6	729	0.107034	0.729848	0.836187	Stable
552	ENSG00000039560	RAI14	26064	0.269783	0.0803298	0.244114	Stable
553	ENSG00000039600	SOX30	11063	0.753078	0.311501	0.512528	Stable
554	ENSG00000039650	PNKP	11284	-0.135976	0.339549	0.51355	Stable
555	ENSG00000039987	BEST2	54831	0.370122	0.608743	0.745617	Stable
556	ENSG00000040199	PHLPP2	23035	-0.386269	0.0119234	0.0640631	Stable
557	ENSG00000040275	SPDL1	54908	-0.578102	0.000260087	0.00504779	Stable
558	ENSG00000040341	STAU2	27067	-0.574098	0.000434704	0.00691183	Stable
559	ENSG00000040487	SLC66A1	54896	-0.136305	0.323691	0.512528	Stable
560	ENSG00000040531	CTNS	1497	0.200188	0.151179	0.35168	Stable
561	ENSG00000040608	RTN4R	65078	0.211476	0.318655	0.512528	Stable
562	ENSG00000040633	PHF23	79142	-0.274522	0.0419734	0.152055	Stable
563	ENSG00000040731	CDH10	1008	0.760516	0.100582	0.279839	Stable
564	ENSG00000040933	INPP4A	3631	-0.502974	0.00149341	0.0154076	Stable
565	ENSG00000041353	RAB27B	5874	-0.973075	8.25621e-05	0.00254689	Down
566	ENSG00000041357	PSMA4	5685	-0.654722	0.000406382	0.00659725	Down
567	ENSG00000041515	MYO16	23026	-0.514294	0.00576358	0.0382952	Stable
568	ENSG00000041802	LSG1	55341	-0.661426	0.000169613	0.00389001	Down
569	ENSG00000041880	PARP3	10039	0.476112	0.00258091	0.0220059	Stable
570	ENSG00000041982	TNC	3371	0.0999394	0.533831	0.680764	Stable
571	ENSG00000041988	THAP3	90326	0.242332	0.0744172	0.230913	Stable
572	ENSG00000042062	RIPOR3	140876	0.756194	0.0767508	0.236089	Stable
573	ENSG00000042088	TDP1	55775	0.389633	0.00540447	0.0367141	Stable
574	ENSG00000042286	AIFM2	84883	0.158317	0.296049	0.512528	Stable
575	ENSG00000042304	C2orf83	56918	0.428603	0.310729	0.512528	Stable
576	ENSG00000042317	SPATA7	55812	0.284027	0.0428626	0.154176	Stable
577	ENSG00000042429	MED17	9440	-0.215398	0.290125	0.512528	Stable
578	ENSG00000042445	RETSAT	54884	-0.287624	0.0772849	0.237368	Stable
579	ENSG00000042493	CAPG	822	-0.222143	0.0977345	0.277817	Stable
580	ENSG00000042753	AP2S1	1175	-0.0779988	0.553426	0.698459	Stable
581	ENSG00000042781	USH2A	7399	-0.554174	0.176462	0.392862	Stable
582	ENSG00000042832	TG	7038	0.247707	0.253047	0.506	Stable
583	ENSG00000042980	ADAM28	10863	1.99356	0.0014132	0.0148357	Up
584	ENSG00000043039	BARX2	8538	0.0311886	0.963159	0.978051	Stable
585	ENSG00000043093	DCUN1D1	54165	-0.572055	0.00332807	0.0261984	Stable
586	ENSG00000043143	JADE2	23338	-0.0522551	0.729978	0.836191	Stable
587	ENSG00000043355	ZIC2	7546	0.664472	0.00631085	0.0407845	Up
588	ENSG00000043462	LCP2	3937	-0.356331	0.416966	0.574345	Stable
589	ENSG00000043514	TRIT1	54802	0.433081	0.00974743	0.0555822	Stable
590	ENSG00000043591	ADRB1	153	-1.97013	0.00101813	0.0119415	Down
591	ENSG00000044090	CUL7	9820	0.736394	0.000576484	0.00828911	Up
592	ENSG00000044115	CTNNA1	1495	-0.149016	0.195248	0.421694	Stable
593	ENSG00000044446	PHKA2	5256	0.756127	0.000145416	0.00356174	Up
594	ENSG00000044459	CNTLN	54875	-0.113363	0.465098	0.618302	Stable
595	ENSG00000044524	EPHA3	2042	2.71865	0.00100704	0.0118727	Up
596	ENSG00000044574	HSPA5	3309	0.825214	3.58868e-05	0.00165483	Up
597	ENSG00000046604	DSG2	1829	0.33541	0.0182652	0.0850617	Stable
598	ENSG00000046647	GEMIN8	54960	0.641869	0.000526368	0.00781784	Up
599	ENSG00000046651	OFD1	8481	0.973099	0.000516716	0.0077142	Up
600	ENSG00000046653	GPM6B	2824	0.552022	0.121128	0.305324	Stable
601	ENSG00000046774	MAGEC2	51438	0.202643	0.126643	0.314518	Stable
602	ENSG00000046889	PREX2	80243	0.0419158	0.935884	0.964842	Stable
603	ENSG00000047056	WDR37	22884	0.28123	0.0302742	0.120551	Stable
604	ENSG00000047188	YTHDC2	64848	-0.551536	0.000607972	0.008585	Stable
605	ENSG00000047230	CTPS2	56474	-0.172824	0.162634	0.370126	Stable
606	ENSG00000047249	ATP6V1H	51606	-0.383513	0.0099516	0.0563898	Stable
607	ENSG00000047315	POLR2B	5431	-0.365169	0.00495746	0.0345117	Stable
608	ENSG00000047346	FAM214A	56204	-0.0753958	0.517824	0.666868	Stable
609	ENSG00000047365	ARAP2	116984	-0.900221	0.019994	0.0904309	Stable
610	ENSG00000047410	TPR	7175	0.116487	0.265731	0.512528	Stable
611	ENSG00000047457	CP	1356	2.73925	8.68543e-05	0.00259688	Up
612	ENSG00000047578	KATNIP	23247	-0.0708655	0.622533	0.755453	Stable
613	ENSG00000047579	DTNBP1	84062	-0.258785	0.0679041	0.215999	Stable
614	ENSG00000047597	XK	7504	-0.359822	0.294047	0.512528	Stable
615	ENSG00000047617	ANO2	57101	-0.11837	0.500914	0.651625	Stable
616	ENSG00000047621	C12orf4	57102	-0.599247	0.000645098	0.00888319	Down
617	ENSG00000047634	SCML1	6322	-0.344514	0.0713856	0.22393	Stable
618	ENSG00000047644	WWC3	55841	0.136183	0.198747	0.427204	Stable
619	ENSG00000047648	ARHGAP6	395	-0.71411	0.000553868	0.0080878	Down
620	ENSG00000047662	FAM184B	27146	-0.213418	0.414571	0.572151	Stable
621	ENSG00000047849	MAP4	4134	0.225966	0.0907139	0.266426	Stable
622	ENSG00000047932	GOPC	57120	-0.309716	0.0145752	0.0731127	Stable
623	ENSG00000047936	ROS1	6098	1.56231	4.59448e-06	0.000600753	Up
624	ENSG00000048028	USP28	57646	0.715414	0.00094517	0.0114138	Up
625	ENSG00000048052	HDAC9	9734	1.12348	0.00491716	0.0343416	Up
626	ENSG00000048140	TSPAN17	26262	-0.280133	0.0397477	0.146607	Stable
627	ENSG00000048162	NOP16	51491	-0.706055	0.000892332	0.0110256	Down
628	ENSG00000048342	CC2D2A	57545	-0.380152	0.0288632	0.116539	Stable
629	ENSG00000048392	RRM2B	50484	-0.276442	0.0482742	0.167897	Stable
630	ENSG00000048405	ZNF800	168850	-0.291884	0.14786	0.346138	Stable
631	ENSG00000048462	TNFRSF17	608	0.193985	0.844245	0.91329	Stable
632	ENSG00000048471	SNX29	92017	0.0075632	0.946081	0.970279	Stable
633	ENSG00000048540	LMO3	55885	-1.19886	0.0413849	0.150566	Stable
634	ENSG00000048544	MRPS10	55173	-0.937472	1.47921e-05	0.00105751	Down
635	ENSG00000048545	GUCA1A	2978	-1.13158	0.129437	0.318056	Stable
636	ENSG00000048545	GUCA1A	118142757	-1.13158	0.129437	0.318056	Stable
637	ENSG00000048545	LOC118142757	2978	-1.13158	0.129437	0.318056	Stable
638	ENSG00000048545	LOC118142757	118142757	-1.13158	0.129437	0.318056	Stable
639	ENSG00000048649	RSF1	51773	0.102109	0.404214	0.561779	Stable
640	ENSG00000048707	VPS13D	55187	-0.0239009	0.834314	0.906877	Stable
641	ENSG00000048740	CELF2	10659	0.459566	0.00199038	0.0186095	Stable
642	ENSG00000048828	FAM120A	23196	0.194101	0.080646	0.244764	Stable
643	ENSG00000048991	R3HDM1	23518	-0.640353	0.000701385	0.00939812	Down
644	ENSG00000049089	COL9A2	1298	-0.854058	0.00545719	0.0369562	Down
645	ENSG00000049130	KITLG	4254	-1.39564	5.14197e-06	0.000632229	Down
646	ENSG00000049167	ERCC8	1161	-0.83131	0.000291873	0.00536946	Down
647	ENSG00000049192	ADAMTS6	11174	1.07423	0.00209396	0.0191708	Up
648	ENSG00000049239	H6PD	9563	0.804374	8.4158e-05	0.00256805	Up
649	ENSG00000049245	VAMP3	9341	-0.213682	0.0509502	0.174373	Stable
650	ENSG00000049246	PER3	8863	0.456812	0.00247596	0.0214096	Stable
651	ENSG00000049247	UTS2	10911	0.0664528	0.909853	0.95186	Stable
652	ENSG00000049249	TNFRSF9	3604	0.981559	2.13627e-05	0.00126654	Up
653	ENSG00000049283	EPN3	55040	-1.30445	0.000142168	0.00349803	Down
654	ENSG00000049323	LTBP1	4052	0.474977	0.00563541	0.0377591	Stable
655	ENSG00000049449	RCN1	5954	-0.0241022	0.815011	0.894612	Stable
656	ENSG00000049540	ELN	2006	-0.243689	0.563579	0.707064	Stable
657	ENSG00000049541	RFC2	5982	0.014726	0.909889	0.951875	Stable
658	ENSG00000049618	ARID1B	57492	0.380404	0.0199626	0.0903366	Stable
659	ENSG00000049656	CLPTM1L	81037	-0.130727	0.362935	0.53658	Stable
660	ENSG00000049759	NEDD4L	23327	0.292464	0.0872046	0.25865	Stable
661	ENSG00000049768	FOXP3	50943	0.489563	0.539581	0.686047	Stable
662	ENSG00000049769	PPP1R3F	89801	-0.25637	0.154425	0.356834	Stable
663	ENSG00000049860	HEXB	3074	-0.214241	0.0744754	0.231044	Stable
664	ENSG00000049883	PTCD2	79810	-1.24957	2.02968e-06	0.000440331	Down
665	ENSG00000050030	NEXMIF	340533	0.752422	0.362516	0.53658	Stable
666	ENSG00000050130	JKAMP	51528	-0.371337	0.00348491	0.0269964	Stable
667	ENSG00000050165	DKK3	27122	-1.61951	0.00426981	0.0310769	Down
668	ENSG00000050327	ARHGEF5	7984	1.16717	6.00687e-06	0.000689595	Up
669	ENSG00000050344	NFE2L3	9603	-0.439894	0.00441553	0.0317448	Stable
670	ENSG00000050393	MCUR1	63933	-0.566509	0.000570088	0.00824095	Stable
671	ENSG00000050405	LIMA1	51474	-0.98948	9.0474e-06	0.000845727	Down
672	ENSG00000050426	LETMD1	25875	0.228395	0.0376479	0.140976	Stable
673	ENSG00000050438	SLC4A8	9498	-1.27874	3.7393e-06	0.0005486	Down
674	ENSG00000050555	LAMC3	10319	0.352865	0.254454	0.508034	Stable
675	ENSG00000050628	PTGER3	5733	-1.00806	0.0529688	0.179375	Stable
676	ENSG00000050730	TNIP3	79931	0.20378	0.131847	0.32177	Stable
677	ENSG00000050748	MAPK9	5601	-0.563839	0.000389256	0.00642938	Stable
678	ENSG00000050767	COL23A1	91522	1.45423	0.0533259	0.180308	Stable
679	ENSG00000050820	BCAR1	9564	0.566062	0.00334518	0.0262757	Stable
680	ENSG00000051009	FAM160A2	84067	0.830651	0.000791605	0.0101189	Up
681	ENSG00000051108	HERPUD1	9709	0.16624	0.166888	0.377425	Stable
682	ENSG00000051128	HOMER3	9454	-0.0806283	0.54105	0.68745	Stable
683	ENSG00000051180	RAD51	5888	-0.75668	6.45169e-05	0.00222493	Down
684	ENSG00000051341	POLQ	10721	-0.435028	0.00433589	0.0313872	Stable
685	ENSG00000051382	PIK3CB	5291	-0.32027	0.0101825	0.0573156	Stable
686	ENSG00000051523	CYBA	1535	-3.28814	0.0732807	0.228205	Stable
687	ENSG00000051596	THOC3	84321	0.122902	0.320533	0.512528	Stable
688	ENSG00000051620	HEBP2	23593	0.16363	0.380002	0.546631	Stable
689	ENSG00000051825	MPHOSPH9	10198	-0.371598	0.0531118	0.179725	Stable
690	ENSG00000052126	PLEKHA5	54477	-0.281092	0.0363383	0.137236	Stable
691	ENSG00000052344	PRSS8	5652	1.91566	0.000115194	0.00309665	Up
692	ENSG00000052723	SIKE1	80143	-0.292128	0.0754192	0.23317	Stable
693	ENSG00000052749	RRP12	23223	-0.543647	0.00507983	0.0350646	Stable
694	ENSG00000052795	FNIP2	57600	0.898388	0.0018824	0.0179411	Up
695	ENSG00000052802	MSMO1	6307	0.486065	0.00822447	0.0492603	Stable
696	ENSG00000052841	TTC17	55761	0.266905	0.0202877	0.0913782	Stable
697	ENSG00000052850	ALX4	60529	-0.857119	0.00507868	0.0350623	Down
698	ENSG00000053108	FSTL4	23105	-2.92827	3.57845e-06	0.000536317	Down
699	ENSG00000053254	FOXN3	1112	0.12902	0.267086	0.512528	Stable
700	ENSG00000053328	METTL24	728464	-2.15449	0.00301568	0.024483	Down
701	ENSG00000053371	AKR7A2	8574	0.433698	0.00305443	0.0247187	Stable
702	ENSG00000053372	MRTO4	51154	-0.0743323	0.505295	0.655374	Stable
703	ENSG00000053438	NNAT	4826	1.07184	0.0559542	0.186989	Stable
704	ENSG00000053501	USE1	55850	0.529667	0.00202854	0.0188241	Stable
705	ENSG00000053524	MCF2L2	23101	0.475059	0.414451	0.572021	Stable
706	ENSG00000053702	NRIP2	83714	0.0195523	0.983369	0.990255	Stable
707	ENSG00000053747	LAMA3	3909	-0.555802	0.00344387	0.0267836	Stable
708	ENSG00000053770	AP5M1	55745	-0.948823	4.33747e-05	0.00183282	Down
709	ENSG00000053900	ANAPC4	29945	-0.187409	0.127096	0.315026	Stable
710	ENSG00000053918	KCNQ1	3784	0.846592	0.130939	0.320497	Stable
711	ENSG00000054116	TRAPPC3	27095	-0.942827	3.1209e-05	0.00153238	Down
712	ENSG00000054118	THRAP3	9967	-0.020145	0.841851	0.911531	Stable
713	ENSG00000054148	PHPT1	29085	0.788766	0.000183424	0.00409201	Up
714	ENSG00000054179	ENTPD2	954	0.411503	0.311624	0.512528	Stable
715	ENSG00000054219	LY75	4065	-0.109216	0.934078	0.963876	Stable
716	ENSG00000054267	ARID4B	51742	0.0813457	0.560575	0.704626	Stable
717	ENSG00000054277	OPN3	23596	0.244898	0.0925099	0.270292	Stable
718	ENSG00000054282	SDCCAG8	10806	-0.0989844	0.45971	0.613684	Stable
719	ENSG00000054356	PTPRN	5798	2.10168	2.9851e-06	0.000500778	Up
720	ENSG00000054392	HHAT	55733	0.517734	0.00410617	0.0302493	Stable
721	ENSG00000054523	KIF1B	23095	0.107481	0.305752	0.512528	Stable
722	ENSG00000054598	FOXC1	2296	-0.833655	0.00913724	0.0531603	Stable
723	ENSG00000054611	TBC1D22A	25771	0.932532	9.76127e-06	0.00087865	Up
724	ENSG00000054654	SYNE2	23224	-0.373663	0.0280299	0.114317	Stable
725	ENSG00000054690	PLEKHH1	57475	-0.315786	0.0102187	0.0574549	Stable
726	ENSG00000054793	ATP9A	10079	0.415781	0.00367115	0.0280225	Stable
727	ENSG00000054796	SPO11	23626	0.411503	0.311624	0.512528	Stable
728	ENSG00000054938	CHRDL2	25884	1.7767	0.0170068	0.0812779	Stable
729	ENSG00000054965	FAM168A	23201	0.654607	0.000203276	0.00436398	Up
730	ENSG00000054967	RELT	84957	0.880494	0.00633188	0.0408776	Up
731	ENSG00000054983	GALC	2581	0.0870645	0.383507	0.547885	Stable
732	ENSG00000055044	NOP58	51602	-0.285674	0.0327486	0.127327	Stable
733	ENSG00000055070	SZRD1	26099	-0.0313755	0.763746	0.86029	Stable
734	ENSG00000055118	KCNH2	3757	0.0521633	0.948307	0.970818	Stable
735	ENSG00000055130	CUL1	8454	-0.185804	0.0852396	0.254759	Stable
736	ENSG00000055147	FAM114A2	10827	-0.591806	0.000944023	0.0114095	Down
737	ENSG00000055163	CYFIP2	26999	-0.0395504	0.798976	0.884368	Stable
738	ENSG00000055208	TAB2	23118	0.151006	0.143958	0.339962	Stable
739	ENSG00000055211	GINM1	116254	-0.260221	0.0451896	0.16026	Stable
740	ENSG00000055332	EIF2AK2	5610	-0.584549	0.00037393	0.00629457	Stable
741	ENSG00000055483	USP36	57602	0.249928	0.185328	0.406311	Stable
742	ENSG00000055609	KMT2C	58508	0.65937	0.00236787	0.0207789	Up
743	ENSG00000055732	MCOLN3	55283	-0.560582	0.00153803	0.0157107	Stable
744	ENSG00000055813	CCDC85A	114800	-1.91993	0.00708527	0.0443264	Down
745	ENSG00000055917	PUM2	23369	0.00400288	0.969914	0.981939	Stable
746	ENSG00000055950	MRPL43	84545	0.228449	0.151775	0.35248	Stable
747	ENSG00000055955	ITIH4	3700	-1.27205	0.00067195	0.00912977	Down
748	ENSG00000055957	ITIH1	3697	1.88437	0.274988	0.512528	Stable
749	ENSG00000056050	HPF1	54969	-0.99685	0.000176037	0.00397646	Down
750	ENSG00000056097	ZFR	51663	-0.0640677	0.521184	0.669751	Stable
751	ENSG00000056277	ZNF280C	55609	-0.764739	0.00698302	0.043877	Down
752	ENSG00000056291	NPFFR2	10886	-0.32262	0.670029	0.791101	Stable
753	ENSG00000056487	PHF21B	112885	0.120018	0.46687	0.620087	Stable
754	ENSG00000056558	TRAF1	7185	1.00255	0.00104166	0.0120997	Up
755	ENSG00000056586	RC3H2	54542	0.133802	0.282253	0.512528	Stable
756	ENSG00000056736	IL17RB	55540	0.681201	0.00444343	0.0318714	Up
757	ENSG00000056972	TRAF3IP2	10758	1.32908	3.25389e-05	0.00157174	Up
758	ENSG00000056998	GYG2	8908	-1.07155	0.000378673	0.00633269	Down
759	ENSG00000057019	DCBLD2	131566	-0.139979	0.184175	0.404563	Stable
760	ENSG00000057149	SERPINB3	6317	3.50846	9.55548e-09	6.63915e-05	Up
761	ENSG00000057252	SOAT1	6646	-0.339537	0.0121399	0.064818	Stable
762	ENSG00000057294	PKP2	5318	-0.0811976	0.545936	0.691852	Stable
763	ENSG00000057468	MSH4	4438	0.326472	0.510023	0.659746	Stable
764	ENSG00000057593	F7	2155	1.62963	0.0467655	0.164153	Stable
765	ENSG00000057608	GDI2	2665	-0.150502	0.136567	0.3291	Stable
766	ENSG00000057657	PRDM1	639	-0.266455	0.1403	0.334773	Stable
767	ENSG00000057663	ATG5	9474	-0.48904	0.00147323	0.0152795	Stable
768	ENSG00000057704	TMCC3	57458	-0.79612	0.00166748	0.0164882	Down
769	ENSG00000057757	PITHD1	57095	-0.737184	5.40231e-05	0.00203883	Down
770	ENSG00000057935	MTA3	57504	0.0929731	0.426522	0.583361	Stable
771	ENSG00000058056	USP13	8975	-0.726042	0.000212095	0.0044778	Down
772	ENSG00000058063	ATP11B	23200	0.237808	0.109777	0.289432	Stable
773	ENSG00000058085	LAMC2	3918	-0.107941	0.615168	0.749711	Stable
774	ENSG00000058091	CDK14	5218	-0.0331437	0.7584	0.856319	Stable
775	ENSG00000058262	SEC61A1	29927	0.251218	0.0391531	0.144909	Stable
776	ENSG00000058272	PPP1R12A	4659	-0.118311	0.287174	0.512528	Stable
777	ENSG00000058335	RASGRF1	5923	-0.00875453	0.957294	0.975649	Stable
778	ENSG00000058404	CAMK2B	816	-0.265298	0.271328	0.512528	Stable
779	ENSG00000058453	CROCC	9696	0.179703	0.314214	0.512528	Stable
780	ENSG00000058600	POLR3E	55718	-0.462542	0.0208439	0.0930696	Stable
781	ENSG00000058668	ATP2B4	493	0.141026	0.269674	0.512528	Stable
782	ENSG00000058673	ZC3H11A	9877	-0.0581934	0.7594	0.85709	Stable
783	ENSG00000058729	RIOK2	55781	-0.386036	0.0108205	0.0599863	Stable
784	ENSG00000058799	YIPF1	54432	-0.110245	0.33176	0.512528	Stable
785	ENSG00000058804	NDC1	55706	-0.505008	0.000716272	0.00950928	Stable
786	ENSG00000058866	DGKG	1608	0.172254	0.179502	0.397505	Stable
787	ENSG00000059122	FLYWCH1	84256	-0.0858319	0.521079	0.669664	Stable
788	ENSG00000059145	UNKL	64718	0.221399	0.116276	0.297488	Stable
789	ENSG00000059377	TBXAS1	6916	-1.81888	0.00045582	0.00711684	Down
790	ENSG00000059378	PARP12	64761	-0.400303	0.0130446	0.0680617	Stable
791	ENSG00000059573	ALDH18A1	5832	0.650966	0.000242802	0.00483054	Up
792	ENSG00000059588	TARBP1	6894	-0.192537	0.193739	0.419565	Stable
793	ENSG00000059691	GATB	5188	-0.368434	0.0098691	0.0560397	Stable
794	ENSG00000059728	MXD1	4084	-0.0547189	0.904291	0.948721	Stable
795	ENSG00000059758	CDK17	5128	-0.174327	0.367799	0.538535	Stable
796	ENSG00000059769	DNAJC25	548645	0.179916	0.325071	0.512528	Stable
797	ENSG00000059804	SLC2A3	6515	1.1924	0.0190477	0.0874031	Stable
798	ENSG00000059915	PSD	5662	0.193026	0.259096	0.512528	Stable
799	ENSG00000060069	CTDP1	9150	0.565386	0.00270625	0.0227651	Stable
800	ENSG00000060138	YBX3	8531	0.313247	0.00817457	0.049071	Stable
801	ENSG00000060140	STYK1	55359	-0.485899	0.111618	0.291154	Stable
802	ENSG00000060237	WNK1	65125	-0.0269325	0.787188	0.876589	Stable
803	ENSG00000060339	CCAR1	55749	-0.186746	0.0941391	0.273347	Stable
804	ENSG00000060491	OGFR	11054	0.0724095	0.45864	0.612747	Stable
805	ENSG00000060558	GNA15	2769	-0.929943	0.450937	0.606425	Stable
806	ENSG00000060566	CREB3L3	84699	-2.7536	1.15336e-06	0.000314481	Down
807	ENSG00000060642	PIGV	55650	0.0651195	0.529504	0.677041	Stable
808	ENSG00000060656	PTPRU	10076	1.22207	1.47967e-05	0.00105751	Up
809	ENSG00000060688	SNRNP40	9410	-0.783981	0.000135844	0.00341821	Down
810	ENSG00000060709	RIMBP2	23504	0.0809167	0.511367	0.660952	Stable
811	ENSG00000060718	COL11A1	1301	-0.163975	0.603964	0.741695	Stable
812	ENSG00000060749	QSER1	79832	-0.108535	0.360877	0.535757	Stable
813	ENSG00000060762	MPC1	51660	-0.946488	0.00113736	0.0127691	Down
814	ENSG00000060971	ACAA1	30	-0.438291	0.0262612	0.109109	Stable
815	ENSG00000060982	BCAT1	586	0.253039	0.0869172	0.258038	Stable
816	ENSG00000061273	HDAC7	51564	0.253211	0.0509795	0.17446	Stable
817	ENSG00000061337	LZTS1	11178	-2.44248	7.99373e-07	0.000287408	Down
818	ENSG00000061455	PRDM6	93166	-0.886661	0.00328004	0.025962	Down
819	ENSG00000061492	WNT8A	7478	-0.369588	0.314345	0.512528	Stable
820	ENSG00000061656	SPAG4	6676	-1.60295	0.00122575	0.013492	Down
821	ENSG00000061676	NCKAP1	10787	-0.350438	0.00739401	0.0457619	Stable
822	ENSG00000061794	MRPS35	60488	-0.292412	0.043711	0.156555	Stable
823	ENSG00000061918	GUCY1B1	2983	-1.90517	0.0176104	0.0832071	Stable
824	ENSG00000061936	SFSWAP	6433	0.00298227	0.978635	0.987372	Stable
825	ENSG00000061938	TNK2	10188	0.042708	0.745325	0.847236	Stable
826	ENSG00000061987	MON2	23041	0.433952	0.00832057	0.0497052	Stable
827	ENSG00000062038	CDH3	1001	1.60204	4.13189e-05	0.00179187	Up
828	ENSG00000062096	ARSF	416	0.403316	0.672001	0.792528	Stable
829	ENSG00000062194	GPBP1	65056	-0.106511	0.471983	0.624978	Stable
830	ENSG00000062282	DGAT2	84649	-0.121536	0.385169	0.549533	Stable
831	ENSG00000062370	ZNF112	7771	0.0179526	0.887997	0.939831	Stable
832	ENSG00000062485	CS	1431	-0.616685	0.000381508	0.00636287	Down
833	ENSG00000062524	LTK	4058	0.381726	0.265908	0.512528	Stable
834	ENSG00000062582	MRPS24	64951	0.424199	0.00556493	0.0374747	Stable
835	ENSG00000062598	ELMO2	63916	-0.687265	0.000219372	0.00456681	Down
836	ENSG00000062650	WAPL	23063	-0.23771	0.0450902	0.159974	Stable
837	ENSG00000062716	VMP1	81671	-0.0684019	0.494568	0.645876	Stable
838	ENSG00000062725	APPBP2	10513	-0.271038	0.0421082	0.152327	Stable
839	ENSG00000062822	POLD1	5424	0.301367	0.104978	0.284119	Stable
840	ENSG00000063015	SEZ6	124925	-0.0802044	0.932393	0.96307	Stable
841	ENSG00000063046	EIF4B	1975	0.63626	0.000699866	0.0093909	Up
842	ENSG00000063127	SLC6A16	28968	-0.206343	0.196023	0.422924	Stable
843	ENSG00000063169	BICRA	29998	0.0372353	0.802432	0.886651	Stable
844	ENSG00000063176	SPHK2	56848	-0.0231195	0.873951	0.931916	Stable
845	ENSG00000063177	RPL18	6141	0.165921	0.239248	0.486636	Stable
846	ENSG00000063180	CA11	770	-0.14182	0.337197	0.512619	Stable
847	ENSG00000063241	ISOC2	79763	-0.531304	0.0150677	0.0748115	Stable
848	ENSG00000063244	U2AF2	11338	-0.0447104	0.663052	0.786022	Stable
849	ENSG00000063245	EPN1	29924	0.557684	0.00552113	0.0372726	Stable
850	ENSG00000063322	MED29	55588	0.0426842	0.734645	0.839528	Stable
851	ENSG00000063587	ZNF275	10838	0.655584	0.00074716	0.00974811	Up
852	ENSG00000063587	ZNF275	105373378	0.655584	0.00074716	0.00974811	Up
853	ENSG00000063587	LOC105373378	10838	0.655584	0.00074716	0.00974811	Up
854	ENSG00000063587	LOC105373378	105373378	0.655584	0.00074716	0.00974811	Up
855	ENSG00000063601	MTMR1	8776	0.235298	0.084984	0.254399	Stable
856	ENSG00000063660	GPC1	2817	-0.0101844	0.955691	0.974584	Stable
857	ENSG00000063761	ADCK1	57143	-1.68551	6.29998e-05	0.00219836	Down
858	ENSG00000063854	HAGH	3029	1.18201	8.68828e-05	0.00259688	Up
859	ENSG00000063978	RNF4	6047	-0.0620688	0.54493	0.690901	Stable
860	ENSG00000064012	CASP8	841	-0.312143	0.0272047	0.111975	Stable
861	ENSG00000064042	LIMCH1	22998	0.222663	0.0871145	0.258453	Stable
862	ENSG00000064102	INTS13	55726	0.2569	0.06334	0.2051	Stable
863	ENSG00000064115	TM7SF3	51768	-0.728025	0.0001086	0.00299117	Down
864	ENSG00000064195	DLX3	1747	-1.87206	0.0217034	0.0956445	Stable
865	ENSG00000064199	SPA17	53340	-0.748757	0.00017971	0.00403206	Down
866	ENSG00000064201	TSPAN32	10077	-0.0383677	0.859521	0.923212	Stable
867	ENSG00000064205	CCN5	8839	1.91627	0.00821519	0.0492309	Up
868	ENSG00000064225	ST3GAL6	10402	-0.852785	0.000397541	0.00650494	Down
869	ENSG00000064270	ATP2C2	9914	0.956434	0.00543959	0.0368601	Up
870	ENSG00000064300	NGFR	4804	2.45929	8.16586e-05	0.00253797	Up
871	ENSG00000064309	CDON	50937	0.00807701	0.94568	0.970158	Stable
872	ENSG00000064313	TAF2	6873	0.0509827	0.665465	0.787998	Stable
873	ENSG00000064393	HIPK2	28996	-0.0437485	0.68845	0.804561	Stable
874	ENSG00000064419	TNPO3	23534	-0.178257	0.104061	0.283844	Stable
875	ENSG00000064490	RFXANK	8625	0.00747758	0.948288	0.970818	Stable
876	ENSG00000064545	TMEM161A	54929	-0.081876	0.647912	0.774352	Stable
877	ENSG00000064547	LPAR2	9170	0.754235	0.00134289	0.0143649	Up
878	ENSG00000064601	CTSA	5476	0.205707	0.130795	0.3202	Stable
879	ENSG00000064607	SUGP2	10147	-0.182893	0.112806	0.292932	Stable
880	ENSG00000064651	SLC12A2	6558	-0.0672415	0.529465	0.677024	Stable
881	ENSG00000064652	SNX24	28966	0.162967	0.148712	0.347549	Stable
882	ENSG00000064655	EYA2	2139	-0.0492343	0.944532	0.96944	Stable
883	ENSG00000064666	CNN2	1265	0.0475133	0.733977	0.839009	Stable
884	ENSG00000064687	ABCA7	10347	-0.518613	0.0211878	0.0940101	Stable
885	ENSG00000064692	SNCAIP	9627	-0.206289	0.202166	0.432377	Stable
886	ENSG00000064703	DDX20	11218	-0.950089	0.000103267	0.00289655	Down
887	ENSG00000064726	BTBD1	53339	-0.448438	0.00218825	0.0197184	Stable
888	ENSG00000064763	FAR2	55711	-0.28151	0.0420284	0.152191	Stable
889	ENSG00000064787	BCAS1	8537	0.176552	0.688694	0.80476	Stable
890	ENSG00000064886	CHI3L2	1117	2.08597	1.82464e-05	0.00118396	Up
891	ENSG00000064932	SBNO2	22904	1.40545	2.12348e-06	0.000447196	Up
892	ENSG00000064933	PMS1	5378	-0.578989	0.0012425	0.0135971	Stable
893	ENSG00000064961	HMG20B	10362	-0.3468	0.0322836	0.126036	Stable
894	ENSG00000064989	CALCRL	10203	-2.2677	0.000218031	0.00455424	Down
895	ENSG00000064995	TAF11	6882	0.0958607	0.464127	0.617543	Stable
896	ENSG00000064999	ANKS1A	23294	0.123482	0.304334	0.512528	Stable
897	ENSG00000065000	AP3D1	8943	0.124153	0.47968	0.632134	Stable
898	ENSG00000065029	ZNF76	7629	0.375373	0.0517506	0.176432	Stable
899	ENSG00000065054	SLC9A3R2	9351	0.0362051	0.817311	0.896004	Stable
900	ENSG00000065057	NTHL1	4913	-0.991592	0.000924696	0.0112576	Down
901	ENSG00000065060	UHRF1BP1	54887	-0.184128	0.097617	0.277817	Stable
902	ENSG00000065135	GNAI3	2773	0.0252446	0.835213	0.907519	Stable
903	ENSG00000065150	IPO5	3843	0.104687	0.318586	0.512528	Stable
904	ENSG00000065154	OAT	4942	-0.240266	0.0417367	0.151541	Stable
905	ENSG00000065183	WDR3	10885	-0.201575	0.0746986	0.231521	Stable
906	ENSG00000065243	PKN2	5586	-0.0327714	0.832883	0.906072	Stable
907	ENSG00000065268	WDR18	57418	0.199788	0.1914	0.415977	Stable
908	ENSG00000065308	TRAM2	9697	0.49268	0.00119799	0.0132829	Stable
909	ENSG00000065320	NTN1	9423	0.378101	0.0356299	0.135352	Stable
910	ENSG00000065325	GLP2R	9340	-0.555435	0.00318252	0.0254272	Stable
911	ENSG00000065328	MCM10	55388	-0.966494	8.66662e-05	0.00259688	Down
912	ENSG00000065357	DGKA	1606	-0.0585269	0.536998	0.683607	Stable
913	ENSG00000065361	ERBB3	2065	-0.0963685	0.650691	0.77658	Stable
914	ENSG00000065371	ROPN1	54763	0.389272	0.630399	0.761284	Stable
915	ENSG00000065413	ANKRD44	91526	-1.68053	1.55085e-06	0.000374977	Down
916	ENSG00000065427	KARS1	3735	-0.143575	0.16922	0.381017	Stable
917	ENSG00000065457	ADAT1	23536	-0.911825	6.60184e-05	0.00225619	Down
918	ENSG00000065485	PDIA5	10954	0.14801	0.183198	0.403114	Stable
919	ENSG00000065491	TBC1D22B	55633	0.00399632	0.969041	0.9814	Stable
920	ENSG00000065518	NDUFB4	4710	0.108629	0.441458	0.597763	Stable
921	ENSG00000065526	SPEN	23013	0.635309	0.000809053	0.0102988	Up
922	ENSG00000065534	MYLK	4638	0.194026	0.200781	0.430422	Stable
923	ENSG00000065548	ZC3H15	55854	-0.746628	7.7585e-05	0.00247997	Down
924	ENSG00000065559	MAP2K4	6416	-0.104937	0.322807	0.512528	Stable
925	ENSG00000065600	PACC1	55248	-0.751294	0.000870236	0.0108241	Down
926	ENSG00000065609	SNAP91	9892	0.108155	0.72357	0.83168	Stable
927	ENSG00000065613	SLK	9748	-0.0607095	0.623892	0.756523	Stable
928	ENSG00000065615	CYB5R4	51167	-0.267934	0.0229862	0.0994543	Stable
929	ENSG00000065618	COL17A1	1308	0.449573	0.0135365	0.0695877	Stable
930	ENSG00000065621	GSTO2	119391	-0.216012	0.41302	0.570635	Stable
931	ENSG00000065665	SEC61A2	55176	-0.537932	0.00177886	0.0172235	Stable
932	ENSG00000065675	PRKCQ	5588	-1.70241	8.64515e-06	0.000833957	Down
933	ENSG00000065717	TLE2	7089	0.0510047	0.835244	0.907519	Stable
934	ENSG00000065802	ASB1	51665	0.151931	0.198197	0.42642	Stable
935	ENSG00000065809	FAM107B	83641	0.617293	0.0183161	0.085248	Stable
936	ENSG00000065833	ME1	4199	-1.41591	2.33791e-06	0.000462032	Down
937	ENSG00000065882	TBC1D1	23216	-0.0482945	0.610952	0.746772	Stable
938	ENSG00000065883	CDK13	8621	-0.0109197	0.914947	0.954168	Stable
939	ENSG00000065911	MTHFD2	10797	0.241343	0.087734	0.259739	Stable
940	ENSG00000065923	SLC9A7	84679	-0.00541899	0.956318	0.975016	Stable
941	ENSG00000065970	FOXJ2	55810	0.0337005	0.756108	0.854845	Stable
942	ENSG00000065978	YBX1	4904	0.104623	0.315875	0.512528	Stable
943	ENSG00000065989	PDE4A	5141	-0.645942	0.0098792	0.0560823	Stable
944	ENSG00000066027	PPP2R5A	5525	-0.46847	0.0141188	0.0715243	Stable
945	ENSG00000066032	CTNNA2	1496	-0.300142	0.100713	0.279917	Stable
946	ENSG00000066044	ELAVL1	1994	-0.369869	0.00469454	0.0331831	Stable
947	ENSG00000066056	TIE1	7075	0.796149	0.000979716	0.0116617	Up
948	ENSG00000066084	DIP2B	57609	-0.28301	0.023243	0.100145	Stable
949	ENSG00000066117	SMARCD1	6602	-0.490542	0.00246119	0.0213211	Stable
950	ENSG00000066135	KDM4A	9682	-0.101365	0.445431	0.601543	Stable
951	ENSG00000066136	NFYC	4802	0.106447	0.348752	0.523019	Stable
952	ENSG00000066185	ZMYND12	84217	-0.0593888	0.856131	0.92105	Stable
953	ENSG00000066230	SLC9A3	6550	1.09853	1.88583e-05	0.00120559	Up
954	ENSG00000066248	NGEF	25791	1.5081	1.16384e-05	0.000948604	Up
955	ENSG00000066279	ASPM	259266	0.211861	0.167813	0.378821	Stable
956	ENSG00000066294	CD84	8832	-1.93663	0.0556694	0.186354	Stable
957	ENSG00000066322	ELOVL1	64834	0.00684072	0.954989	0.974304	Stable
958	ENSG00000066336	SPI1	6688	-2.0911	0.0799162	0.243216	Stable
959	ENSG00000066379	POLR1H	30834	0.259366	0.238342	0.485387	Stable
960	ENSG00000066382	MPPED2	744	-0.388931	0.312984	0.512528	Stable
961	ENSG00000066405	CLDN18	51208	0.695747	0.0181195	0.0846697	Stable
962	ENSG00000066422	ZBTB11	27107	-0.299458	0.0316806	0.12444	Stable
963	ENSG00000066427	ATXN3	4287	0.43618	0.0160771	0.0783306	Stable
964	ENSG00000066455	GOLGA5	9950	0.0601768	0.559293	0.703708	Stable
965	ENSG00000066468	FGFR2	2263	-0.554943	0.00570328	0.0380219	Stable
966	ENSG00000066557	LRRC40	55631	-0.202739	0.155028	0.357906	Stable
967	ENSG00000066583	ISOC1	51015	-0.740825	0.00161997	0.0162259	Down
968	ENSG00000066629	EML1	2009	0.179529	0.145003	0.341481	Stable
969	ENSG00000066651	TRMT11	60487	-0.255709	0.0653975	0.209924	Stable
970	ENSG00000066654	THUMPD1	55623	-0.163024	0.137178	0.329983	Stable
971	ENSG00000066697	MSANTD3	91283	1.01185	0.00121488	0.0133996	Up
972	ENSG00000066735	KIF26A	26153	0.85581	0.00108351	0.0123928	Up
973	ENSG00000066739	ATG2B	55102	-0.237569	0.0544226	0.183118	Stable
974	ENSG00000066777	ARFGEF1	10565	0.261538	0.0774334	0.237733	Stable
975	ENSG00000066813	ACSM2B	348158	-1.97152	0.0432562	0.155222	Stable
976	ENSG00000066827	ZFAT	57623	-0.00415397	0.984166	0.990621	Stable
977	ENSG00000066855	MTFR1	9650	-0.830647	5.21968e-05	0.00200508	Down
978	ENSG00000066923	STAG3	10734	0.723031	0.000117124	0.00313044	Up
979	ENSG00000066926	FECH	2235	-0.478053	0.00141385	0.0148357	Stable
980	ENSG00000066933	MYO9A	4649	0.541117	0.00361458	0.02778	Stable
981	ENSG00000067048	DDX3Y	8653	-4.57356	0.012781	0.0671587	Stable
982	ENSG00000067057	PFKP	5214	1.07326	6.21636e-06	0.000702184	Up
983	ENSG00000067064	IDI1	3422	0.214022	0.0877558	0.259771	Stable
984	ENSG00000067066	SP100	6672	0.275249	0.0507994	0.173967	Stable
985	ENSG00000067082	KLF6	1316	0.166491	0.207123	0.439814	Stable
986	ENSG00000067113	PLPP1	8611	-0.576846	0.00243683	0.0211658	Stable
987	ENSG00000067141	NEO1	4756	-0.439284	0.00592993	0.039016	Stable
988	ENSG00000067167	TRAM1	23471	-0.0698265	0.517714	0.666746	Stable
989	ENSG00000067177	PHKA1	5255	-0.135573	0.296141	0.512528	Stable
990	ENSG00000067182	TNFRSF1A	7132	-0.220632	0.157329	0.361807	Stable
991	ENSG00000067191	CACNB1	782	0.555575	0.000777332	0.0100128	Stable
992	ENSG00000067208	EVI5	7813	-0.831278	0.000103544	0.00289875	Down
993	ENSG00000067221	STOML1	9399	-0.881906	0.00262181	0.0222669	Down
994	ENSG00000067225	PKM	5315	0.243673	0.119417	0.302386	Stable
995	ENSG00000067248	DHX29	54505	-0.857109	5.2587e-05	0.00201235	Down
996	ENSG00000067334	DNTTIP2	30836	-0.428861	0.00886514	0.0520672	Stable
997	ENSG00000067365	METTL22	79091	0.604529	0.00093058	0.0113038	Up
998	ENSG00000067369	TP53BP1	7158	0.0235442	0.828772	0.903347	Stable
999	ENSG00000067445	TRO	7216	0.0417688	0.768965	0.864122	Stable
1000	ENSG00000067533	RRP15	51018	-0.564607	0.00618044	0.0401756	Stable
1001	ENSG00000067560	RHOA	387	-0.184621	0.0719394	0.225129	Stable
1002	ENSG00000067596	DHX8	1659	-0.55631	0.00130003	0.0140211	Stable
1003	ENSG00000067601	PMS2P4	5382	-0.0219253	0.870249	0.929618	Stable
1004	ENSG00000067606	PRKCZ	5590	0.5752	0.00702031	0.0440411	Stable
1005	ENSG00000067646	ZFY	7544	-2.02112	0.0133831	0.069078	Stable
1006	ENSG00000067704	IARS2	55699	0.0755278	0.434862	0.590952	Stable
1007	ENSG00000067715	SYT1	6857	-0.45175	0.00669028	0.0425316	Stable
1008	ENSG00000067798	NAV3	89795	-0.76507	0.0010154	0.0119221	Down
1009	ENSG00000067829	IDH3G	3421	0.179923	0.338643	0.512619	Stable
1010	ENSG00000067836	ROGDI	79641	-0.413685	0.0646998	0.208333	Stable
1011	ENSG00000067840	PDZD4	57595	0.870468	0.00508395	0.0350818	Up
1012	ENSG00000067842	ATP2B3	492	3.14637	3.48006e-06	0.000536317	Up
1013	ENSG00000067900	ROCK1	6093	-0.0235046	0.843512	0.91284	Stable
1014	ENSG00000067955	CBFB	865	-0.363483	0.0484187	0.168251	Stable
1015	ENSG00000067992	PDK3	5165	0.753464	0.000858754	0.0107257	Up
1016	ENSG00000068001	HYAL2	8692	-1.10225	0.000223351	0.00461536	Down
1017	ENSG00000068024	HDAC4	9759	0.390071	0.00353452	0.027307	Stable
1018	ENSG00000068028	RASSF1	11186	0.571837	0.0030208	0.0245153	Stable
1019	ENSG00000068078	FGFR3	2261	-0.244707	0.48339	0.6353	Stable
1020	ENSG00000068079	IFI35	3430	-0.42093	0.0159489	0.077926	Stable
1021	ENSG00000068097	HEATR6	63897	-0.0479951	0.707964	0.820433	Stable
1022	ENSG00000068120	COASY	80347	-0.427002	0.0260114	0.108388	Stable
1023	ENSG00000068137	PLEKHH3	79990	-0.0811925	0.519255	0.668208	Stable
1024	ENSG00000068305	MEF2A	4205	-0.0315756	0.767619	0.86326	Stable
1025	ENSG00000068308	OTUD5	55593	0.294194	0.0180995	0.0846196	Stable
1026	ENSG00000068323	TFE3	7030	0.475935	0.00279597	0.0232353	Stable
1027	ENSG00000068354	TBC1D25	4943	0.448334	0.00424211	0.0309557	Stable
1028	ENSG00000068366	ACSL4	2182	-0.272553	0.0374279	0.140419	Stable
1029	ENSG00000068383	INPP5A	3632	0.153073	0.216026	0.453328	Stable
1030	ENSG00000068394	GPKOW	27238	-0.11925	0.377633	0.544091	Stable
1031	ENSG00000068400	GRIPAP1	56850	0.526216	0.00316053	0.0252983	Stable
1032	ENSG00000068438	FTSJ1	24140	1.12232	3.78898e-05	0.00170579	Up
1033	ENSG00000068489	PRR11	55771	0.372753	0.00604154	0.03954	Stable
1034	ENSG00000068615	REEP1	65055	-2.4408	3.40181e-06	0.000535382	Down
1035	ENSG00000068650	ATP11A	23250	-0.245038	0.0863938	0.25702	Stable
1036	ENSG00000068654	POLR1A	25885	-0.427316	0.00936976	0.0541203	Stable
1037	ENSG00000068697	LAPTM4A	9741	-0.167666	0.12074	0.304523	Stable
1038	ENSG00000068724	TTC7A	57217	0.0935242	0.512113	0.661698	Stable
1039	ENSG00000068745	IP6K2	51447	-0.210343	0.0506428	0.173596	Stable
1040	ENSG00000068781	STON1-GTF2A1L	286749	0.630464	0.24902	0.500483	Stable
1041	ENSG00000068784	SRBD1	55133	-0.499174	0.00354347	0.0273566	Stable
1042	ENSG00000068796	KIF2A	3796	0.0168535	0.879606	0.935029	Stable
1043	ENSG00000068831	RASGRP2	10235	-1.383	0.13055	0.319872	Stable
1044	ENSG00000068878	PSME4	23198	-0.671768	0.000217903	0.00455377	Down
1045	ENSG00000068885	IFT80	57560	-0.109637	0.288326	0.512528	Stable
1046	ENSG00000068903	SIRT2	22933	0.290272	0.0700406	0.220816	Stable
1047	ENSG00000068912	ERLEC1	27248	-0.0822637	0.433955	0.590133	Stable
1048	ENSG00000068971	PPP2R5B	5526	0.873155	0.00716603	0.0447025	Up
1049	ENSG00000068976	PYGM	5837	0.576933	0.36582	0.537031	Stable
1050	ENSG00000068985	PAGE1	8712	0.270776	0.177027	0.393754	Stable
1051	ENSG00000069011	PITX1	5307	-0.913819	0.00224417	0.020076	Down
1052	ENSG00000069018	TRPC7	57113	1.09392	0.00778694	0.0474942	Up
1053	ENSG00000069020	MAST4	375449	0.273901	0.285191	0.512528	Stable
1054	ENSG00000069122	ADGRF5	221395	-0.912313	6.42377e-05	0.00222061	Down
1055	ENSG00000069188	SDK2	54549	2.64644	4.90292e-05	0.00195564	Up
1056	ENSG00000069206	ADAM7	8756	1.3153	0.0444379	0.15836	Stable
1057	ENSG00000069248	NUP133	55746	-0.190055	0.0677291	0.215531	Stable
1058	ENSG00000069275	NUCKS1	64710	-0.229222	0.0502478	0.172734	Stable
1059	ENSG00000069329	VPS35	55737	0.0088535	0.925665	0.959754	Stable
1060	ENSG00000069345	DNAJA2	10294	-0.471801	0.00195322	0.0183573	Stable
1061	ENSG00000069399	BCL3	602	1.10369	0.000193276	0.0042228	Up
1062	ENSG00000069424	KCNAB2	8514	-0.568267	0.00162225	0.0162376	Stable
1063	ENSG00000069431	ABCC9	10060	1.47226	0.00100142	0.0118298	Up
1064	ENSG00000069482	GAL	51083	0.15867	0.868277	0.928176	Stable
1065	ENSG00000069493	CLEC2D	29121	0.554418	0.231027	0.474487	Stable
1066	ENSG00000069509	FUNDC1	139341	-0.225512	0.0829985	0.250256	Stable
1067	ENSG00000069535	MAOB	4129	-1.02316	0.14711	0.344822	Stable
1068	ENSG00000069667	RORA	6095	1.39662	0.00586848	0.0387966	Up
1069	ENSG00000069696	DRD4	1815	0.754263	0.00301337	0.0244746	Up
1070	ENSG00000069702	TGFBR3	7049	-1.19764	3.35068e-05	0.00159185	Down
1071	ENSG00000069764	PLA2G10	8399	0.88342	0.128754	0.31728	Stable
1072	ENSG00000069812	HES2	54626	1.4677	1.6379e-05	0.00112278	Up
1073	ENSG00000069849	ATP1B3	483	-0.959413	0.000151617	0.00366797	Down
1074	ENSG00000069869	NEDD4	4734	0.697933	0.00280322	0.0232554	Up
1075	ENSG00000069943	PIGB	9488	-0.0524033	0.607202	0.744194	Stable
1076	ENSG00000069956	MAPK6	5597	-0.130845	0.322324	0.512528	Stable
1077	ENSG00000069966	GNB5	10681	-0.0302226	0.759332	0.857057	Stable
1078	ENSG00000069974	RAB27A	5873	0.390813	0.00707312	0.0442633	Stable
1079	ENSG00000069998	HDHD5	27440	1.15971	2.85804e-05	0.00145354	Up
1080	ENSG00000070010	UFD1	7353	-0.148475	0.147115	0.344822	Stable
1081	ENSG00000070018	LRP6	4040	-0.328497	0.0339037	0.130501	Stable
1082	ENSG00000070019	GUCY2C	2984	-1.19108	0.24954	0.501282	Stable
1083	ENSG00000070031	SCT	6343	1.42458	0.00913557	0.0531603	Stable
1084	ENSG00000070047	PHRF1	57661	0.284314	0.104499	0.284119	Stable
1085	ENSG00000070061	ELP1	8518	-0.119819	0.241008	0.489182	Stable
1086	ENSG00000070081	NUCB2	4925	0.167959	0.151502	0.352129	Stable
1087	ENSG00000070087	PFN2	5217	-0.343729	0.00662142	0.042249	Stable
1088	ENSG00000070159	PTPN3	5774	0.0788616	0.522387	0.670718	Stable
1089	ENSG00000070182	SPTB	6710	0.0608896	0.719868	0.829144	Stable
1090	ENSG00000070190	DAPP1	27071	-0.954776	0.00774553	0.0473265	Down
1091	ENSG00000070193	FGF10	2255	0.753665	0.299574	0.512528	Stable
1092	ENSG00000070214	SLC44A1	23446	0.399554	0.00704582	0.0441435	Stable
1093	ENSG00000070269	TMEM260	54916	-0.277061	0.0310758	0.122771	Stable
1094	ENSG00000070366	SMG6	23293	0.630645	0.00153647	0.0157107	Up
1095	ENSG00000070367	EXOC5	10640	-0.380862	0.0304677	0.121065	Stable
1096	ENSG00000070371	CLTCL1	8218	1.00622	2.40772e-05	0.00135999	Up
1097	ENSG00000070388	FGF22	27006	0.762095	0.157496	0.362056	Stable
1098	ENSG00000070404	FSTL3	10272	0.334428	0.0190154	0.0873273	Stable
1099	ENSG00000070413	DGCR2	9993	0.0206267	0.901603	0.947052	Stable
1100	ENSG00000070423	RNF126	55658	0.634388	0.00122994	0.0135175	Up
1101	ENSG00000070444	MNT	4335	0.968769	5.8484e-05	0.00212348	Up
1102	ENSG00000070476	ZXDC	79364	0.559	0.00119459	0.0132603	Stable
1103	ENSG00000070495	JMJD6	23210	0.3133	0.140784	0.335579	Stable
1104	ENSG00000070501	POLB	5423	-0.191405	0.414354	0.571942	Stable
1105	ENSG00000070526	ST6GALNAC1	55808	-1.24698	0.0171896	0.0818238	Stable
1106	ENSG00000070540	WIPI1	55062	0.601995	0.00163561	0.0163244	Up
1107	ENSG00000070601	FRMPD1	22844	-1.3634	7.09701e-05	0.00233403	Down
1108	ENSG00000070610	GBA2	57704	-0.185591	0.152473	0.353495	Stable
1109	ENSG00000070614	NDST1	3340	0.761457	0.000895909	0.0110408	Up
1110	ENSG00000070669	ASNS	440	-0.0498221	0.716599	0.826676	Stable
1111	ENSG00000070718	AP3M2	10947	-0.302136	0.0153187	0.0756929	Stable
1112	ENSG00000070729	CNGB1	1258	0.94554	0.00672123	0.0426594	Up
1113	ENSG00000070731	ST6GALNAC2	10610	0.410075	0.646716	0.77335	Stable
1114	ENSG00000070748	CHAT	1103	-0.491726	0.371238	0.539224	Stable
1115	ENSG00000070756	PABPC1	26986	0.576565	0.000851609	0.0106648	Stable
1116	ENSG00000070759	TESK2	10420	0.181896	0.239485	0.486935	Stable
1117	ENSG00000070761	CFAP20	29105	-0.338381	0.0214442	0.0947917	Stable
1118	ENSG00000070770	CSNK2A2	1459	0.162473	0.143535	0.339241	Stable
1119	ENSG00000070778	PTPN21	11099	0.272846	0.0324636	0.12651	Stable
1120	ENSG00000070785	EIF2B3	8891	-0.84856	0.000138679	0.00344419	Down
1121	ENSG00000070808	CAMK2A	815	-2.09782	0.00964046	0.0551685	Stable
1122	ENSG00000070814	TCOF1	6949	-0.114029	0.379667	0.546294	Stable
1123	ENSG00000070831	CDC42	998	-0.273584	0.0301839	0.120269	Stable
1124	ENSG00000070882	OSBPL3	26031	-0.802931	5.39071e-05	0.00203883	Down
1125	ENSG00000070886	EPHA8	2046	-0.582998	0.53138	0.678351	Stable
1126	ENSG00000070915	SLC12A3	6559	-1.56419	0.0806886	0.244808	Stable
1127	ENSG00000070950	RAD18	56852	-0.212972	0.178159	0.395446	Stable
1128	ENSG00000070961	ATP2B1	490	0.365911	0.0584762	0.193629	Stable
1129	ENSG00000070985	TRPM5	29850	-0.986978	0.415329	0.572849	Stable
1130	ENSG00000071051	NCK2	8440	0.118359	0.418531	0.575746	Stable
1131	ENSG00000071054	MAP4K4	9448	-0.114375	0.241131	0.489386	Stable
1132	ENSG00000071073	MGAT4A	11320	1.42178	0.0616646	0.201077	Stable
1133	ENSG00000071082	RPL31	6160	0.353922	0.0602698	0.197657	Stable
1134	ENSG00000071127	WDR1	9948	-0.0916638	0.469722	0.622747	Stable
1135	ENSG00000071189	SNX13	23161	-0.119966	0.302649	0.512528	Stable
1136	ENSG00000071203	MS4A12	54860	-0.0961946	0.810558	0.89176	Stable
1137	ENSG00000071205	ARHGAP10	79658	-0.0164336	0.901484	0.947026	Stable
1138	ENSG00000071242	RPS6KA2	6196	-0.108183	0.359804	0.534673	Stable
1139	ENSG00000071243	ING3	54556	-0.132366	0.313642	0.512528	Stable
1140	ENSG00000071246	VASH1	22846	-0.359274	0.0574166	0.190815	Stable
1141	ENSG00000071282	LMCD1	29995	0.151039	0.277545	0.512528	Stable
1142	ENSG00000071462	BUD23	114049	-0.435708	0.00324042	0.025749	Stable
1143	ENSG00000071537	SEL1L	6400	0.717392	0.00036372	0.00619755	Up
1144	ENSG00000071539	TRIP13	9319	-0.272318	0.0441769	0.157676	Stable
1145	ENSG00000071553	ATP6AP1	537	0.417907	0.0072048	0.0448926	Stable
1146	ENSG00000071564	TCF3	6929	0.260863	0.114279	0.294877	Stable
1147	ENSG00000071575	TRIB2	28951	-0.612609	0.000242077	0.00481927	Down
1148	ENSG00000071626	DAZAP1	26528	-0.0865253	0.392898	0.553739	Stable
1149	ENSG00000071655	MBD3	53615	-0.0190626	0.910928	0.952389	Stable
1150	ENSG00000071794	HLTF	6596	-0.488857	0.00629618	0.0407079	Stable
1151	ENSG00000071859	FAM50A	9130	0.0464353	0.678865	0.797862	Stable
1152	ENSG00000071889	FAM3A	60343	0.701114	0.000389288	0.00642938	Up
1153	ENSG00000071894	CPSF1	29894	0.431998	0.0360738	0.136583	Stable
1154	ENSG00000071909	MYO3B	140469	1.00635	0.000204278	0.0043768	Up
1155	ENSG00000071967	CYBRD1	79901	-0.688218	0.000454097	0.0070944	Down
1156	ENSG00000071991	CDH19	28513	0.349012	0.316038	0.512528	Stable
1157	ENSG00000071994	PDCD2	5134	-0.741706	0.000278864	0.00523782	Down
1158	ENSG00000072041	SLC6A15	55117	1.48011	0.0218364	0.0960057	Stable
1159	ENSG00000072042	RDH11	51109	-0.253183	0.0399332	0.147053	Stable
1160	ENSG00000072062	PRKACA	5566	-0.531143	0.00137195	0.0145527	Stable
1161	ENSG00000072071	ADGRL1	22859	-0.419348	0.0260325	0.10844	Stable
1162	ENSG00000072080	SPP2	6694	-0.264895	0.634423	0.764055	Stable
1163	ENSG00000072110	ACTN1	87	-0.0392258	0.729943	0.836191	Stable
1164	ENSG00000072121	ZFYVE26	23503	0.0735171	0.567045	0.710123	Stable
1165	ENSG00000072133	RPS6KA6	27330	-0.442326	0.0140489	0.071349	Stable
1166	ENSG00000072134	EPN2	22905	0.00738429	0.945236	0.969841	Stable
1167	ENSG00000072135	PTPN18	26469	0.379909	0.00540806	0.0367193	Stable
1168	ENSG00000072163	LIMS2	55679	-1.18644	0.0026657	0.0225115	Down
1169	ENSG00000072182	ASIC4	55515	0.792844	0.224771	0.465761	Stable
1170	ENSG00000072195	SPEG	10290	0.0689315	0.651712	0.777456	Stable
1171	ENSG00000072201	LNX1	84708	-0.617528	0.0114306	0.0623318	Stable
1172	ENSG00000072210	ALDH3A2	224	-2.05318	2.98244e-07	0.000211362	Down
1173	ENSG00000072274	TFRC	7037	0.355716	0.00990705	0.0561815	Stable
1174	ENSG00000072310	SREBF1	6720	0.0154237	0.914646	0.953946	Stable
1175	ENSG00000072315	TRPC5	7224	0.415058	0.592459	0.732053	Stable
1176	ENSG00000072364	AFF4	27125	0.237526	0.165825	0.375577	Stable
1177	ENSG00000072401	UBE2D1	7321	-0.590359	0.00184353	0.0176718	Down
1178	ENSG00000072415	MPP5	64398	-0.765918	6.32072e-05	0.00219836	Down
1179	ENSG00000072422	RHOBTB1	9886	-0.888109	0.00164219	0.0163652	Down
1180	ENSG00000072501	SMC1A	8243	-0.119474	0.29327	0.512528	Stable
1181	ENSG00000072506	HSD17B10	3028	-0.456521	0.0279475	0.11411	Stable
1182	ENSG00000072518	MARK2	2011	-0.0144359	0.88872	0.940201	Stable
1183	ENSG00000072571	HMMR	3161	-0.184856	0.17131	0.384259	Stable
1184	ENSG00000072609	CHFR	55743	0.220915	0.0473172	0.165566	Stable
1185	ENSG00000072657	TRHDE	29953	0.169948	0.11965	0.302689	Stable
1186	ENSG00000072682	P4HA2	8974	1.49225	3.66357e-05	0.00167496	Up
1187	ENSG00000072694	FCGR2B	2213	-0.0947461	0.920998	0.957359	Stable
1188	ENSG00000072736	NFATC3	4775	-0.514453	0.00206589	0.0190182	Stable
1189	ENSG00000072756	TRNT1	51095	-0.710657	0.0017121	0.0167798	Down
1190	ENSG00000072778	ACADVL	37	0.457911	0.00184714	0.0176946	Stable
1191	ENSG00000072786	STK10	6793	0.824923	0.000118632	0.00315767	Up
1192	ENSG00000072803	FBXW11	23291	-0.292709	0.0198711	0.0901206	Stable
1193	ENSG00000072818	ACAP1	9744	0.683402	0.00147295	0.0152795	Up
1194	ENSG00000072832	CRMP1	1400	0.894861	0.000140604	0.00347477	Up
1195	ENSG00000072840	EVC	2121	0.850003	0.000293809	0.00539044	Up
1196	ENSG00000072849	DERL2	51009	0.0613393	0.56758	0.710604	Stable
1197	ENSG00000072858	SIDT1	54847	-1.31226	0.139676	0.333768	Stable
1198	ENSG00000072864	NDE1	54820	0.0347965	0.748018	0.849071	Stable
1199	ENSG00000072952	IRAG1	10335	-1.5398	2.00687e-05	0.00123202	Down
1200	ENSG00000072954	TMEM38A	79041	-0.28405	0.112243	0.292168	Stable
1201	ENSG00000072958	AP1M1	8907	0.138907	0.321238	0.512528	Stable
1202	ENSG00000073008	PVR	5817	0.635665	0.00182864	0.0175835	Up
1203	ENSG00000073050	XRCC1	7515	0.320139	0.0564306	0.188193	Stable
1204	ENSG00000073060	SCARB1	949	0.898171	9.96662e-05	0.00282301	Up
1205	ENSG00000073067	CYP2W1	54905	-1.22341	0.134135	0.325067	Stable
1206	ENSG00000073111	MCM2	4171	0.311509	0.118141	0.300427	Stable
1207	ENSG00000073146	MOV10L1	54456	0.137842	0.52251	0.670747	Stable
1208	ENSG00000073150	PANX2	56666	0.538555	0.00363695	0.0278695	Stable
1209	ENSG00000073169	SELENOO	83642	-0.41548	0.0203708	0.0916666	Stable
1210	ENSG00000073282	TP63	8626	0.00201748	0.997002	0.998178	Stable
1211	ENSG00000073331	ALPK1	80216	-0.0707496	0.594401	0.733689	Stable
1212	ENSG00000073350	LLGL2	3993	-2.55157	0.00817582	0.049071	Down
1213	ENSG00000073417	PDE8A	5151	-0.0247131	0.802701	0.886881	Stable
1214	ENSG00000073464	CLCN4	1183	-0.294076	0.0581045	0.192658	Stable
1215	ENSG00000073536	NLE1	54475	0.725086	0.000401998	0.00655063	Up
1216	ENSG00000073578	SDHA	6389	-0.249634	0.115714	0.296608	Stable
1217	ENSG00000073584	SMARCE1	6605	-0.294042	0.0205637	0.0922179	Stable
1218	ENSG00000073598	FNDC8	54752	0.522712	0.405508	0.562982	Stable
1219	ENSG00000073605	GSDMB	55876	0.840598	0.000304715	0.00552496	Up
1220	ENSG00000073614	KDM5A	5927	0.269958	0.0312985	0.12333	Stable
1221	ENSG00000073670	ADAM11	4185	0.421813	0.114673	0.295155	Stable
1222	ENSG00000073711	PPP2R3A	5523	0.142689	0.241185	0.489425	Stable
1223	ENSG00000073712	FERMT2	10979	-0.197391	0.0879056	0.260105	Stable
1224	ENSG00000073734	ABCB11	8647	-0.462086	0.148659	0.347463	Stable
1225	ENSG00000073737	DHRS9	10170	-0.966252	0.00079689	0.0101739	Down
1226	ENSG00000073754	CD5L	922	0.224845	0.665448	0.787998	Stable
1227	ENSG00000073756	PTGS2	5743	0.549556	0.631247	0.761933	Stable
1228	ENSG00000073792	IGF2BP2	10644	0.325022	0.0222566	0.0973389	Stable
1229	ENSG00000073803	MAP3K13	9175	0.171161	0.23245	0.476639	Stable
1230	ENSG00000073849	ST6GAL1	6480	-0.893761	0.000224279	0.0046232	Down
1231	ENSG00000073861	TBX21	30009	-2.69871	0.0208901	0.0931993	Stable
1232	ENSG00000073910	FRY	10129	-1.37675	4.87814e-06	0.000610191	Down
1233	ENSG00000073921	PICALM	8301	0.031952	0.788505	0.87749	Stable
1234	ENSG00000073969	NSF	4905	0.15962	0.123872	0.31002	Stable
1235	ENSG00000074047	GLI2	2736	-0.396345	0.0438458	0.15689	Stable
1236	ENSG00000074054	CLASP1	23332	0.320876	0.0123174	0.0655312	Stable
1237	ENSG00000074071	MRPS34	65993	-0.325941	0.0908547	0.266698	Stable
1238	ENSG00000074181	NOTCH3	4854	0.782323	0.000915885	0.0111818	Up
1239	ENSG00000074201	CLNS1A	1207	-0.163044	0.167092	0.377704	Stable
1240	ENSG00000074211	PPP2R2C	5522	0.951224	0.000138087	0.00343471	Up
1241	ENSG00000074219	TEAD2	8463	-0.358531	0.0507752	0.173939	Stable
1242	ENSG00000074266	EED	8726	-0.294694	0.101302	0.280626	Stable
1243	ENSG00000074276	CDHR2	54825	-0.516955	0.0767445	0.236089	Stable
1244	ENSG00000074317	SNCB	6620	0.43646	0.62416	0.756732	Stable
1245	ENSG00000074319	TSG101	7251	-0.265876	0.0214163	0.0946965	Stable
1246	ENSG00000074356	NCBP3	55421	-0.0678507	0.512763	0.66234	Stable
1247	ENSG00000074370	ATP2A3	489	-1.04839	0.222027	0.461991	Stable
1248	ENSG00000074410	CA12	771	1.09407	4.55318e-06	0.000598504	Up
1249	ENSG00000074416	MGLL	11343	0.267256	0.0444207	0.158337	Stable
1250	ENSG00000074527	NTN4	59277	-0.644646	0.000769848	0.00994004	Down
1251	ENSG00000074582	BCS1L	617	-0.706108	0.000200144	0.00432247	Down
1252	ENSG00000074590	NUAK1	9891	0.254315	0.0421636	0.15242	Stable
1253	ENSG00000074603	DPP8	54878	-0.182927	0.224091	0.464943	Stable
1254	ENSG00000074621	SLC24A1	9187	-0.0451967	0.694245	0.809389	Stable
1255	ENSG00000074657	ZNF532	55205	0.427011	0.00519705	0.035652	Stable
1256	ENSG00000074660	SCARF1	8578	0.231412	0.642617	0.77043	Stable
1257	ENSG00000074695	LMAN1	3998	1.02394	0.00200682	0.0186865	Up
1258	ENSG00000074696	HACD3	51495	-0.817883	3.17582e-05	0.0015496	Down
1259	ENSG00000074706	IPCEF1	26034	-0.840857	0.0760295	0.234571	Stable
1260	ENSG00000074755	ZZEF1	23140	0.493164	0.0016732	0.0165334	Stable
1261	ENSG00000074800	ENO1	2023	1.06793	6.6541e-06	0.000727246	Up
1262	ENSG00000074803	SLC12A1	6557	0.689098	0.370195	0.539224	Stable
1263	ENSG00000074842	MYDGF	56005	0.50618	0.0125089	0.0662369	Stable
1264	ENSG00000074855	ANO8	57719	-0.0591487	0.658891	0.782847	Stable
1265	ENSG00000074935	TUBE1	51175	0.563339	0.031039	0.122698	Stable
1266	ENSG00000074964	ARHGEF10L	55160	0.402578	0.0547855	0.184107	Stable
1267	ENSG00000074966	TXK	7294	-0.47048	0.235836	0.481803	Stable
1268	ENSG00000075035	WSCD2	9671	-0.451124	0.146723	0.344277	Stable
1269	ENSG00000075043	KCNQ2	3785	3.03921	0.00802278	0.0484614	Up
1270	ENSG00000075073	TACR2	6865	0.235606	0.202942	0.433402	Stable
1271	ENSG00000075089	ACTR6	64431	-0.15731	0.274861	0.512528	Stable
1272	ENSG00000075131	TIPIN	54962	-0.37827	0.0527693	0.178915	Stable
1273	ENSG00000075142	SRI	6717	-0.836298	8.52011e-05	0.00257867	Down
1274	ENSG00000075151	EIF4G3	8672	-0.622836	0.000312981	0.00561854	Down
1275	ENSG00000075188	NUP37	79023	-0.530308	0.00152927	0.0156878	Stable
1276	ENSG00000075213	SEMA3A	10371	-1.62626	2.19357e-06	0.000447819	Down
1277	ENSG00000075218	GTSE1	51512	0.173264	0.122612	0.307817	Stable
1278	ENSG00000075223	SEMA3C	10512	0.748429	0.000106032	0.00294738	Up
1279	ENSG00000075234	TTC38	55020	-0.569486	0.00678059	0.0428915	Stable
1280	ENSG00000075239	ACAT1	38	-0.761183	0.000170376	0.00389945	Down
1281	ENSG00000075240	GRAMD4	23151	0.358415	0.0176312	0.0832438	Stable
1282	ENSG00000075275	CELSR1	9620	0.757442	0.0029905	0.02437	Up
1283	ENSG00000075290	WNT8B	7479	0.0769947	0.822867	0.899722	Stable
1284	ENSG00000075292	ZNF638	27332	0.0908666	0.393332	0.554099	Stable
1285	ENSG00000075303	SLC25A40	55972	-0.111114	0.394075	0.554743	Stable
1286	ENSG00000075336	TIMM21	29090	0.0226392	0.824032	0.900461	Stable
1287	ENSG00000075340	ADD2	119	0.405696	0.00411089	0.0302636	Stable
1288	ENSG00000075388	FGF4	2249	0.411503	0.311624	0.512528	Stable
1289	ENSG00000075391	RASAL2	9462	0.658244	0.00090441	0.0110886	Up
1290	ENSG00000075399	VPS9D1	9605	-0.172392	0.322779	0.512528	Stable
1291	ENSG00000075407	ZNF37A	7587	0.334162	0.016626	0.0799968	Stable
1292	ENSG00000075413	MARK3	4140	-0.167719	0.0965615	0.27717	Stable
1293	ENSG00000075415	SLC25A3	5250	-0.0925761	0.412187	0.569713	Stable
1294	ENSG00000075420	FNDC3B	64778	0.871666	0.000235492	0.00474325	Up
1295	ENSG00000075426	FOSL2	2355	0.600379	0.000272561	0.00516935	Up
1296	ENSG00000075429	CACNG5	27091	1.06039	0.259762	0.512528	Stable
1297	ENSG00000075461	CACNG4	27092	-0.55508	0.0247479	0.104635	Stable
1298	ENSG00000075539	FRYL	285527	0.140056	0.257826	0.512528	Stable
1299	ENSG00000075568	TMEM131	23505	0.00132211	0.990919	0.994804	Stable
1300	ENSG00000075618	FSCN1	6624	0.260832	0.0676016	0.215245	Stable
1301	ENSG00000075624	ACTB	60	-0.00635753	0.969283	0.981535	Stable
1302	ENSG00000075643	MOCOS	55034	-0.898176	0.000626363	0.00870552	Down
1303	ENSG00000075651	PLD1	5337	0.65396	0.000767187	0.00992939	Up
1304	ENSG00000075673	ATP12A	479	-1.83897	0.00271474	0.0228099	Down
1305	ENSG00000075702	WDR62	284403	-0.466527	0.0220093	0.096589	Stable
1306	ENSG00000075711	DLG1	1739	-0.332694	0.0105575	0.0588523	Stable
1307	ENSG00000075785	RAB7A	7879	-0.0549818	0.599781	0.738193	Stable
1308	ENSG00000075790	BCAP29	55973	-0.601877	0.294525	0.512528	Stable
1309	ENSG00000075790	BCAP29	115253422	-0.601877	0.294525	0.512528	Stable
1310	ENSG00000075790	DUS4L-BCAP29	55973	-0.601877	0.294525	0.512528	Stable
1311	ENSG00000075790	DUS4L-BCAP29	115253422	-0.601877	0.294525	0.512528	Stable
1312	ENSG00000075826	SEC31B	25956	0.971833	8.77942e-05	0.0026115	Up
1313	ENSG00000075856	SART3	9733	-0.169352	0.109808	0.289432	Stable
1314	ENSG00000075884	ARHGAP15	55843	-1.98603	0.0665125	0.212675	Stable
1315	ENSG00000075886	TUBA3D	113457	0.917949	0.000384911	0.00639745	Up
1316	ENSG00000075891	PAX2	5076	-1.05625	0.00100614	0.0118685	Down
1317	ENSG00000075914	EXOSC7	23016	-0.297593	0.0160915	0.0783473	Stable
1318	ENSG00000075945	KIFAP3	22920	-0.857281	3.04295e-05	0.00150858	Down
1319	ENSG00000075975	MKRN2	23609	0.246854	0.0655438	0.210331	Stable
1320	ENSG00000076003	MCM6	4175	-0.930152	6.68142e-05	0.00227158	Down
1321	ENSG00000076043	REXO2	25996	-0.178675	0.122401	0.30744	Stable
1322	ENSG00000076053	RBM7	10179	0.371919	0.0084507	0.0502882	Stable
1323	ENSG00000076067	RBMS2	5939	0.0673081	0.493919	0.64526	Stable
1324	ENSG00000076108	BAZ2A	11176	0.332584	0.014908	0.0742913	Stable
1325	ENSG00000076201	PTPN23	25930	0.437759	0.00795725	0.0482044	Stable
1326	ENSG00000076242	MLH1	4292	-0.321828	0.0195695	0.0891969	Stable
1327	ENSG00000076248	UNG	7374	-0.671311	0.000273576	0.00518178	Down
1328	ENSG00000076258	FMO4	2329	-0.543438	0.00838599	0.0500132	Stable
1329	ENSG00000076321	KLHL20	27252	-0.0753582	0.504143	0.654213	Stable
1330	ENSG00000076344	RGS11	8786	0.870831	0.00199546	0.0186329	Up
1331	ENSG00000076351	SLC46A1	113235	-0.304893	0.0942464	0.273482	Stable
1332	ENSG00000076356	PLXNA2	5362	-0.872002	2.98017e-05	0.00149285	Down
1333	ENSG00000076382	SPAG5	10615	0.312348	0.0137191	0.0702178	Stable
1334	ENSG00000076513	ANKRD13A	88455	0.0152769	0.873389	0.93155	Stable
1335	ENSG00000076554	TPD52	7163	0.814276	0.008726	0.0515578	Stable
1336	ENSG00000076555	ACACB	32	0.149984	0.442839	0.599138	Stable
1337	ENSG00000076604	TRAF4	9618	0.040495	0.711929	0.82368	Stable
1338	ENSG00000076641	PAG1	55824	1.28736	0.00544698	0.0369044	Up
1339	ENSG00000076650	GPATCH1	55094	0.371977	0.0249189	0.105126	Stable
1340	ENSG00000076662	ICAM3	3385	0.157615	0.401559	0.559114	Stable
1341	ENSG00000076685	NT5C2	22978	-0.445292	0.002771	0.0230899	Stable
1342	ENSG00000076706	MCAM	4162	-0.825998	0.000833939	0.0104738	Down
1343	ENSG00000076716	GPC4	2239	-0.189251	0.132045	0.32202	Stable
1344	ENSG00000076770	MBNL3	55796	-1.45512	3.39488e-05	0.0016058	Down
1345	ENSG00000076826	CAMSAP3	57662	-0.11983	0.695453	0.810382	Stable
1346	ENSG00000076864	RAP1GAP	5909	1.00353	0.00172679	0.0168855	Up
1347	ENSG00000076924	XAB2	56949	0.392335	0.0108696	0.0601498	Stable
1348	ENSG00000076928	ARHGEF1	9138	0.314451	0.0251076	0.105675	Stable
1349	ENSG00000076928	ARHGEF1	100505585	0.314451	0.0251076	0.105675	Stable
1350	ENSG00000076928	LOC100505585	9138	0.314451	0.0251076	0.105675	Stable
1351	ENSG00000076928	LOC100505585	100505585	0.314451	0.0251076	0.105675	Stable
1352	ENSG00000076944	STXBP2	6813	0.566787	0.00139623	0.0147194	Stable
1353	ENSG00000076984	MAP2K7	5609	0.51437	0.00123269	0.0135305	Stable
1354	ENSG00000077009	NMRK2	27231	0.521296	0.458929	0.612999	Stable
1355	ENSG00000077044	DGKD	8527	0.318795	0.0568916	0.189464	Stable
1356	ENSG00000077063	CTTNBP2	83992	0.416772	0.311337	0.512528	Stable
1357	ENSG00000077080	ACTL6B	51412	0.434967	0.310422	0.512528	Stable
1358	ENSG00000077092	RARB	5915	-1.53557	3.59183e-06	0.000536317	Down
1359	ENSG00000077097	TOP2B	7155	-0.449679	0.0020606	0.0189929	Stable
1360	ENSG00000077147	TM9SF3	56889	-0.257724	0.076584	0.235743	Stable
1361	ENSG00000077150	NFKB2	4791	1.17167	0.000154598	0.0036994	Up
1362	ENSG00000077152	UBE2T	29089	-0.823621	0.000123504	0.00322747	Down
1363	ENSG00000077157	PPP1R12B	4660	0.199314	0.221987	0.461949	Stable
1364	ENSG00000077232	DNAJC10	54431	-0.182476	0.112881	0.293017	Stable
1365	ENSG00000077235	GTF3C1	2975	-0.141813	0.362621	0.53658	Stable
1366	ENSG00000077238	IL4R	3566	0.430753	0.00326287	0.0258782	Stable
1367	ENSG00000077254	USP33	23032	-0.410079	0.00262659	0.0222812	Stable
1368	ENSG00000077264	PAK3	5063	0.12714	0.420123	0.577419	Stable
1369	ENSG00000077274	CAPN6	827	-0.677258	0.00467882	0.0330935	Down
1370	ENSG00000077279	DCX	1641	-0.251494	0.77906	0.871101	Stable
1371	ENSG00000077312	SNRPA	6626	0.182057	0.130124	0.319125	Stable
1372	ENSG00000077327	SPAG6	9576	-0.530255	0.30704	0.512528	Stable
1373	ENSG00000077348	EXOSC5	56915	0.72254	0.0305502	0.121262	Stable
1374	ENSG00000077380	DYNC1I2	1781	-0.204379	0.0570276	0.189814	Stable
1375	ENSG00000077420	APBB1IP	54518	0.530414	0.00108198	0.0123851	Stable
1376	ENSG00000077454	LRCH4	4034	-0.194384	0.132674	0.322846	Stable
1377	ENSG00000077458	FAM76B	143684	0.357098	0.0545114	0.183357	Stable
1378	ENSG00000077463	SIRT6	51548	0.14417	0.340643	0.514771	Stable
1379	ENSG00000077514	POLD3	10714	-0.255182	0.0374407	0.140456	Stable
1380	ENSG00000077522	ACTN2	88	2.37924	0.00403165	0.0298835	Up
1381	ENSG00000077549	CAPZB	832	-0.0142895	0.882567	0.936432	Stable
1382	ENSG00000077585	GPR137B	7107	0.0655279	0.565511	0.70867	Stable
1383	ENSG00000077616	NAALAD2	10003	-0.690636	0.0184123	0.0855511	Stable
1384	ENSG00000077684	JADE1	79960	0.350572	0.0110363	0.0607962	Stable
1385	ENSG00000077713	SLC25A43	203427	0.120973	0.247386	0.498238	Stable
1386	ENSG00000077721	UBE2A	7319	-0.523404	0.000870578	0.0108241	Stable
1387	ENSG00000077782	FGFR1	2260	0.464344	0.00378889	0.0286221	Stable
1388	ENSG00000077800	FKBP6	8468	-0.062663	0.868469	0.928334	Stable
1389	ENSG00000077935	SMC1B	27127	-0.338686	0.623343	0.75614	Stable
1390	ENSG00000077942	FBLN1	2192	-3.76483	0.00247263	0.0213945	Down
1391	ENSG00000077943	ITGA8	8516	-3.64413	0.00338416	0.0264859	Down
1392	ENSG00000077984	CST7	8530	0.514162	0.0488994	0.169404	Stable
1393	ENSG00000078018	MAP2	4133	-0.49128	0.00183056	0.0175942	Stable
1394	ENSG00000078043	PIAS2	9063	0.704891	0.0173836	0.0824056	Stable
1395	ENSG00000078053	AMPH	273	0.389761	0.00869092	0.0513927	Stable
1396	ENSG00000078061	ARAF	369	0.474635	0.0133031	0.0687966	Stable
1397	ENSG00000078070	MCCC1	56922	-0.0564149	0.625444	0.757578	Stable
1398	ENSG00000078081	LAMP3	27074	-0.371545	0.413204	0.570759	Stable
1399	ENSG00000078098	FAP	2191	0.433775	0.0209507	0.0933274	Stable
1400	ENSG00000078114	NEBL	10529	-0.294511	0.0339237	0.130545	Stable
1401	ENSG00000078124	ACER3	55331	-0.466222	0.00219755	0.0197734	Stable
1402	ENSG00000078140	UBE2K	3093	-0.637766	0.000327902	0.00578304	Down
1403	ENSG00000078142	PIK3C3	5289	0.648035	0.00142885	0.0149555	Up
1404	ENSG00000078177	N4BP2	55728	0.190522	0.229785	0.472783	Stable
1405	ENSG00000078237	TIGAR	57103	-0.948608	0.000303833	0.00551821	Down
1406	ENSG00000078246	TULP3	7289	0.385098	0.0105697	0.0588896	Stable
1407	ENSG00000078269	SYNJ2	8871	-0.428132	0.00805093	0.0485617	Stable
1408	ENSG00000078295	ADCY2	108	0.853751	0.0002469	0.00489502	Up
1409	ENSG00000078304	PPP2R5C	5527	-0.200272	0.0708303	0.22264	Stable
1410	ENSG00000078319	PMS2P1	5379	-0.292979	0.0249838	0.105287	Stable
1411	ENSG00000078328	RBFOX1	54715	-0.230515	0.118945	0.301738	Stable
1412	ENSG00000078369	GNB1	2782	0.270024	0.0243528	0.103483	Stable
1413	ENSG00000078399	HOXA9	3205	-0.922767	3.32012e-05	0.00158712	Down
1414	ENSG00000078401	EDN1	1906	0.767621	0.000140234	0.00346818	Up
1415	ENSG00000078403	MLLT10	8028	0.307651	0.0139857	0.0710947	Stable
1416	ENSG00000078487	ZCWPW1	55063	0.164435	0.468336	0.621469	Stable
1417	ENSG00000078549	ADCYAP1R1	117	2.71981	0.000479909	0.00736015	Up
1418	ENSG00000078589	P2RY10	27334	-1.45767	0.0113008	0.0617937	Stable
1419	ENSG00000078596	ITM2A	9452	-1.57329	0.126252	0.313816	Stable
1420	ENSG00000078618	NRDC	4898	-0.0546772	0.561984	0.705803	Stable
1421	ENSG00000078668	VDAC3	7419	-0.195102	0.120128	0.30344	Stable
1422	ENSG00000078674	PCM1	5108	0.113643	0.354274	0.528669	Stable
1423	ENSG00000078687	TNRC6C	57690	0.503765	0.00486515	0.0341049	Stable
1424	ENSG00000078699	CBFA2T2	9139	0.441857	0.00165297	0.0164207	Stable
1425	ENSG00000078725	BRINP1	1620	-2.9558	7.20674e-07	0.00027889	Down
1426	ENSG00000078747	ITCH	83737	0.050224	0.697966	0.812217	Stable
1427	ENSG00000078795	PKD2L2	27039	-1.05068	0.0639343	0.206446	Stable
1428	ENSG00000078804	TP53INP2	58476	-0.606819	0.00315278	0.0252596	Down
1429	ENSG00000078808	SDF4	51150	0.360273	0.0261604	0.108787	Stable
1430	ENSG00000078814	MYH7B	57644	1.07017	0.000123686	0.00322866	Up
1431	ENSG00000078900	TP73	7161	0.64195	0.0367034	0.138301	Stable
1432	ENSG00000078902	TOLLIP	54472	0.273176	0.0405484	0.148472	Stable
1433	ENSG00000078967	UBE2D4	51619	-0.0994284	0.458678	0.612778	Stable
1434	ENSG00000079101	CLUL1	27098	-1.47141	0.000292624	0.00537554	Down
1435	ENSG00000079102	RUNX1T1	862	-1.3625	0.0540914	0.182227	Stable
1436	ENSG00000079112	CDH17	1015	0.444608	0.566903	0.709983	Stable
1437	ENSG00000079134	THOC1	9984	0.201124	0.274484	0.512528	Stable
1438	ENSG00000079150	FKBP7	51661	-0.72749	0.000728807	0.00961376	Down
1439	ENSG00000079156	OSBPL6	114880	-0.818211	0.000124757	0.00324031	Down
1440	ENSG00000079215	SLC1A3	6507	-1.05182	1.09023e-05	0.000924864	Down
1441	ENSG00000079246	XRCC5	7520	-0.479965	0.000766196	0.00992249	Stable
1442	ENSG00000079257	LXN	56925	0.758688	0.000139464	0.00345575	Up
1443	ENSG00000079263	SP140	11262	-0.803601	0.00017759	0.00399692	Down
1444	ENSG00000079277	MKNK1	8569	0.243602	0.0410055	0.149689	Stable
1445	ENSG00000079308	TNS1	7145	1.73466	1.42772e-05	0.0010491	Up
1446	ENSG00000079313	REXO1	57455	0.348476	0.011785	0.0635582	Stable
1447	ENSG00000079332	SAR1A	56681	-0.134273	0.227337	0.4692	Stable
1448	ENSG00000079335	CDC14A	8556	-0.350188	0.0632325	0.204843	Stable
1449	ENSG00000079337	RAPGEF3	10411	-0.494631	0.0583728	0.19337	Stable
1450	ENSG00000079385	CEACAM1	634	0.169119	0.23101	0.474486	Stable
1451	ENSG00000079387	SENP1	29843	-0.422145	0.00249465	0.0215248	Stable
1452	ENSG00000079393	DUSP13	51207	-1.09617	0.0957019	0.276056	Stable
1453	ENSG00000079432	CIC	23152	1.0895	0.000116414	0.00312372	Up
1454	ENSG00000079435	LIPE	3991	-1.29274	0.0166428	0.080069	Stable
1455	ENSG00000079459	FDFT1	2222	0.411275	0.00308624	0.0248831	Stable
1456	ENSG00000079462	PAFAH1B3	5050	0.34628	0.0296319	0.118725	Stable
1457	ENSG00000079482	OPHN1	4983	-0.248262	0.157167	0.36153	Stable
1458	ENSG00000079616	KIF22	3835	0.0693469	0.535677	0.682467	Stable
1459	ENSG00000079691	CARMIL1	55604	-0.478783	0.00491408	0.0343367	Stable
1460	ENSG00000079739	PGM1	5236	0.71504	0.000108644	0.00299117	Up
1461	ENSG00000079785	DDX1	1653	-0.26376	0.0264314	0.109584	Stable
1462	ENSG00000079805	DNM2	1785	0.273284	0.0594194	0.19575	Stable
1463	ENSG00000079819	EPB41L2	2037	0.460281	0.0048706	0.0341198	Stable
1464	ENSG00000079841	RIMS1	22999	0.513568	0.226609	0.468235	Stable
1465	ENSG00000079931	MOXD1	26002	-0.077886	0.748668	0.84943	Stable
1466	ENSG00000079950	STX7	8417	0.103073	0.453877	0.609053	Stable
1467	ENSG00000079974	RABL2B	11158	0.112354	0.410191	0.567756	Stable
1468	ENSG00000079999	KEAP1	9817	-0.112911	0.525291	0.673299	Stable
1469	ENSG00000080031	PTPRH	5794	1.2688	2.11645e-06	0.000447196	Up
1470	ENSG00000080166	DCT	1638	-0.367742	0.0370307	0.139243	Stable
1471	ENSG00000080189	SLC35C2	51006	0.214358	0.118162	0.300454	Stable
1472	ENSG00000080200	CRYBG3	131544	1.60784	0.000481927	0.0073833	Up
1473	ENSG00000080224	EPHA6	285220	0.540935	0.105172	0.284119	Stable
1474	ENSG00000080293	SCTR	6344	-2.28625	0.00401936	0.0298129	Down
1475	ENSG00000080298	RFX3	5991	0.174549	0.323403	0.512528	Stable
1476	ENSG00000080345	RIF1	55183	0.211361	0.279794	0.512528	Stable
1477	ENSG00000080371	RAB21	23011	-0.0229653	0.891818	0.941804	Stable
1478	ENSG00000080493	SLC4A4	8671	-3.24169	0.011695	0.0632384	Stable
1479	ENSG00000080503	SMARCA2	6595	-0.536566	0.00167549	0.0165522	Stable
1480	ENSG00000080511	RDH8	50700	0.267744	0.352291	0.526691	Stable
1481	ENSG00000080546	SESN1	27244	0.308409	0.0177532	0.0835989	Stable
1482	ENSG00000080561	MID2	11043	-2.18131	0.0428175	0.154146	Stable
1483	ENSG00000080573	COL5A3	50509	0.124397	0.520429	0.669168	Stable
1484	ENSG00000080603	SRCAP	10847	0.447836	0.0865143	0.257272	Stable
1485	ENSG00000080608	PUM3	9933	-0.341708	0.0117201	0.0633235	Stable
1486	ENSG00000080618	CPB2	1361	-0.799464	0.220188	0.45942	Stable
1487	ENSG00000080644	CHRNA3	1136	-0.746365	0.0525901	0.178546	Stable
1488	ENSG00000080709	KCNN2	3781	0.91359	0.13692	0.329623	Stable
1489	ENSG00000080802	CNOT4	4850	0.0732917	0.548864	0.694502	Stable
1490	ENSG00000080815	PSEN1	5663	0.0862073	0.358804	0.533545	Stable
1491	ENSG00000080819	CPOX	1371	0.524029	0.00226128	0.0201957	Stable
1492	ENSG00000080822	CLDND1	56650	0.363702	0.0877313	0.259739	Stable
1493	ENSG00000080823	MOK	5891	-0.0626629	0.562114	0.705904	Stable
1494	ENSG00000080824	HSP90AA1	3320	-0.805727	4.24573e-05	0.00181936	Down
1495	ENSG00000080839	RBL1	5933	-0.0125498	0.952283	0.973126	Stable
1496	ENSG00000080845	DLGAP4	22839	0.395653	0.0140566	0.0713662	Stable
1497	ENSG00000080854	IGSF9B	22997	0.270083	0.0479935	0.167176	Stable
1498	ENSG00000080947	CROCCP3	114819	0.194097	0.255781	0.510077	Stable
1499	ENSG00000080986	NDC80	10403	-0.151626	0.21384	0.449839	Stable
1500	ENSG00000081014	AP4E1	23431	-0.33747	0.0156694	0.076983	Stable
1501	ENSG00000081019	RSBN1	54665	0.580418	0.0530503	0.179559	Stable
1502	ENSG00000081026	MAGI3	260425	-0.00590898	0.964973	0.979254	Stable
1503	ENSG00000081041	CXCL2	2920	-2.49878	0.114708	0.295177	Stable
1504	ENSG00000081051	AFP	174	-1.47393	0.0152363	0.0753718	Stable
1505	ENSG00000081052	COL4A4	1286	0.308534	0.0706087	0.222121	Stable
1506	ENSG00000081059	TCF7	6932	-0.750238	0.00654632	0.0418996	Down
1507	ENSG00000081087	OSTM1	28962	-0.734233	0.00208637	0.0191269	Down
1508	ENSG00000081138	CDH7	1005	-0.658087	0.0321418	0.125664	Stable
1509	ENSG00000081148	IMPG2	50939	0.0143013	0.953741	0.973901	Stable
1510	ENSG00000081154	PCNP	57092	0.0173456	0.918591	0.955941	Stable
1511	ENSG00000081177	EXD2	55218	0.21891	0.0630817	0.204477	Stable
1512	ENSG00000081181	ARG2	384	0.205123	0.105382	0.284119	Stable
1513	ENSG00000081189	MEF2C	4208	-1.0261	0.0114707	0.0624704	Stable
1514	ENSG00000081237	PTPRC	5788	-4.7351	0.00453349	0.0323405	Down
1515	ENSG00000081248	CACNA1S	779	1.23217	0.100945	0.280237	Stable
1516	ENSG00000081277	PKP1	5317	0.116435	0.898074	0.945187	Stable
1517	ENSG00000081307	UBA5	79876	0.131544	0.250396	0.502463	Stable
1518	ENSG00000081320	STK17B	9262	-0.88549	0.000661909	0.00904114	Down
1519	ENSG00000081377	CDC14B	8555	0.00495635	0.957525	0.975649	Stable
1520	ENSG00000081386	ZNF510	22869	-0.429875	0.00567158	0.0379215	Stable
1521	ENSG00000081479	LRP2	4036	0.0612343	0.946823	0.970365	Stable
1522	ENSG00000081665	ZNF506	440515	0.161143	0.313351	0.512528	Stable
1523	ENSG00000081692	JMJD4	65094	-0.0391086	0.807511	0.889786	Stable
1524	ENSG00000081721	DUSP12	11266	-0.161874	0.278401	0.512528	Stable
1525	ENSG00000081760	AACS	65985	0.325424	0.015348	0.0757943	Stable
1526	ENSG00000081791	DELE1	9812	0.535631	0.00234861	0.0206728	Stable
1527	ENSG00000081800	SLC13A1	6561	0.434967	0.310422	0.512528	Stable
1528	ENSG00000081803	CADPS2	93664	-0.977758	0.000211038	0.004462	Down
1529	ENSG00000081818	PCDHB4	56131	0.240616	0.265993	0.512528	Stable
1530	ENSG00000081842	PCDHA6	56142	1.24097	0.070918	0.222786	Stable
1531	ENSG00000081853	PCDHGA2	56113	0.280946	0.102535	0.281966	Stable
1532	ENSG00000081870	HSPB11	51668	-0.0790202	0.56887	0.711804	Stable
1533	ENSG00000081913	PHLPP1	23239	0.456858	0.00304177	0.0246347	Stable
1534	ENSG00000081923	ATP8B1	5205	-0.398663	0.00428663	0.0311493	Stable
1535	ENSG00000081985	IL12RB2	3595	-0.79521	0.179831	0.39801	Stable
1536	ENSG00000082014	SMARCD3	6604	-0.23344	0.0988451	0.278832	Stable
1537	ENSG00000082068	WDR70	55100	-0.403907	0.00643849	0.0413926	Stable
1538	ENSG00000082074	FYB1	2533	-1.3188	0.360344	0.535199	Stable
1539	ENSG00000082126	MPP4	58538	1.69385	8.94353e-07	0.000294069	Up
1540	ENSG00000082146	STRADB	55437	0.118555	0.346489	0.520793	Stable
1541	ENSG00000082153	BZW1	9689	0.0811214	0.655492	0.78018	Stable
1542	ENSG00000082175	PGR	5241	0.093173	0.67793	0.797148	Stable
1543	ENSG00000082196	C1QTNF3	114899	0.94651	0.0559118	0.186905	Stable
1544	ENSG00000082212	ME2	4200	-0.408035	0.00494428	0.0344476	Stable
1545	ENSG00000082213	C5orf22	55322	-0.595798	0.00208627	0.0191269	Down
1546	ENSG00000082258	CCNT2	905	0.0950943	0.471636	0.624672	Stable
1547	ENSG00000082269	FAM135A	57579	-0.55193	0.00740118	0.0457932	Stable
1548	ENSG00000082293	COL19A1	1310	-0.0335573	0.966085	0.979754	Stable
1549	ENSG00000082397	EPB41L3	23136	0.212079	0.121151	0.305365	Stable
1550	ENSG00000082438	COBLL1	22837	-0.855397	0.00022703	0.0046568	Down
1551	ENSG00000082458	DLG3	1741	-0.810329	0.000597116	0.0084845	Down
1552	ENSG00000082482	KCNK2	3776	-1.89428	0.0155966	0.0767353	Stable
1553	ENSG00000082497	SERTAD4	56256	-0.756135	0.00108341	0.0123928	Down
1554	ENSG00000082512	TRAF5	7188	-0.43485	0.017103	0.0815804	Stable
1555	ENSG00000082515	MRPL22	29093	-0.476854	0.048022	0.167248	Stable
1556	ENSG00000082516	GEMIN5	25929	-0.230288	0.0584639	0.193612	Stable
1557	ENSG00000082556	OPRK1	4986	1.05273	0.0109221	0.0603536	Stable
1558	ENSG00000082641	NFE2L1	4779	0.985133	2.1817e-05	0.00128293	Up
1559	ENSG00000082684	SEMA5B	54437	4.80004	1.59991e-05	0.00111682	Up
1560	ENSG00000082701	GSK3B	2932	-0.250096	0.0384253	0.142972	Stable
1561	ENSG00000082781	ITGB5	3693	0.0290363	0.841711	0.911484	Stable
1562	ENSG00000082805	ERC1	23085	0.0842694	0.45409	0.609242	Stable
1563	ENSG00000082898	XPO1	7514	0.242911	0.0418165	0.151681	Stable
1564	ENSG00000082929	LINC01587	10141	2.78011	0.0165732	0.0798688	Stable
1565	ENSG00000082996	RNF13	11342	-0.514875	0.000570955	0.00824665	Stable
1566	ENSG00000083067	TRPM3	80036	-0.660659	0.114782	0.295314	Stable
1567	ENSG00000083093	PALB2	79728	-0.219831	0.111167	0.290761	Stable
1568	ENSG00000083097	DOP1A	23033	0.208492	0.151252	0.351737	Stable
1569	ENSG00000083099	LYRM2	57226	-0.163618	0.134183	0.325147	Stable
1570	ENSG00000083123	BCKDHB	594	-0.568054	0.00127032	0.0138244	Stable
1571	ENSG00000083168	KAT6A	7994	0.0970578	0.417968	0.575332	Stable
1572	ENSG00000083223	TUT7	79670	0.111711	0.430697	0.587067	Stable
1573	ENSG00000083290	ULK2	9706	-2.89737	0.00966274	0.0552521	Stable
1574	ENSG00000083307	GRHL2	79977	-1.71134	0.000548965	0.00804033	Down
1575	ENSG00000083312	TNPO1	3842	-0.338046	0.0159351	0.0778939	Stable
1576	ENSG00000083444	PLOD1	5351	1.18621	4.74825e-06	0.000604874	Up
1577	ENSG00000083454	P2RX5	5026	0.0424991	0.845916	0.914344	Stable
1578	ENSG00000083457	ITGAE	3682	-0.723316	0.00674334	0.0427457	Down
1579	ENSG00000083520	DIS3	22894	-0.13818	0.229785	0.472783	Stable
1580	ENSG00000083535	PIBF1	10464	-0.428745	0.00367662	0.0280592	Stable
1581	ENSG00000083544	TDRD3	81550	-0.0224798	0.881726	0.936055	Stable
1582	ENSG00000083635	NUFIP1	26747	-0.781122	0.000946396	0.0114222	Down
1583	ENSG00000083642	PDS5B	23047	-0.428897	0.00678981	0.0429311	Stable
1584	ENSG00000083720	OXCT1	5019	-1.26981	1.62063e-05	0.00111867	Down
1585	ENSG00000083750	RRAGB	10325	0.0306106	0.801697	0.886107	Stable
1586	ENSG00000083799	CYLD	1540	0.12677	0.371586	0.539224	Stable
1587	ENSG00000083807	SLC27A5	10998	0.11114	0.365519	0.537031	Stable
1588	ENSG00000083812	ZNF324	25799	0.160847	0.209043	0.442609	Stable
1589	ENSG00000083814	ZNF671	79891	0.249174	0.456053	0.610746	Stable
1590	ENSG00000083817	ZNF416	55659	-0.330766	0.044105	0.157484	Stable
1591	ENSG00000083828	ZNF586	54807	-0.0230682	0.916284	0.954849	Stable
1592	ENSG00000083838	ZNF446	55663	0.191848	0.330693	0.512528	Stable
1593	ENSG00000083844	ZNF264	9422	0.482984	0.0119949	0.0643692	Stable
1594	ENSG00000083845	RPS5	6193	0.55437	0.00162983	0.0162983	Stable
1595	ENSG00000083857	FAT1	2195	0.0230418	0.865303	0.926214	Stable
1596	ENSG00000083896	YTHDC1	91746	0.27785	0.0398379	0.146839	Stable
1597	ENSG00000083937	CHMP2B	25978	-0.0274139	0.875591	0.932975	Stable
1598	ENSG00000084070	SMAP2	64744	-0.128005	0.272754	0.512528	Stable
1599	ENSG00000084072	PPIE	10450	0.25232	0.0251786	0.105912	Stable
1600	ENSG00000084073	ZMPSTE24	10269	-0.756244	0.000108941	0.00299425	Down
1601	ENSG00000084090	STARD7	56910	-0.764849	8.15389e-05	0.00253753	Down
1602	ENSG00000084092	NOA1	84273	0.318963	0.00769413	0.0471207	Stable
1603	ENSG00000084093	REST	5978	0.0188411	0.896014	0.944271	Stable
1604	ENSG00000084110	HAL	3034	0.223939	0.489555	0.641165	Stable
1605	ENSG00000084112	SSH1	54434	-0.0674445	0.544349	0.690316	Stable
1606	ENSG00000084207	GSTP1	2950	-0.103569	0.532209	0.679057	Stable
1607	ENSG00000084234	APLP2	334	0.200689	0.0832865	0.250862	Stable
1608	ENSG00000084444	FAM234B	57613	0.963541	0.00020972	0.004445	Up
1609	ENSG00000084453	SLCO1A2	6579	0.674211	0.184267	0.404704	Stable
1610	ENSG00000084463	WBP11	51729	-0.0655307	0.528022	0.675739	Stable
1611	ENSG00000084623	EIF3I	8668	-0.190669	0.0934816	0.272209	Stable
1612	ENSG00000084628	NKAIN1	79570	1.62768	0.000143138	0.00351758	Up
1613	ENSG00000084636	COL16A1	1307	0.501234	0.00852519	0.050634	Stable
1614	ENSG00000084652	TXLNA	200081	0.0827285	0.431751	0.587896	Stable
1615	ENSG00000084674	APOB	338	0.40552	0.402948	0.560597	Stable
1616	ENSG00000084676	NCOA1	8648	-0.0440429	0.652749	0.778238	Stable
1617	ENSG00000084693	AGBL5	60509	0.213582	0.149825	0.349563	Stable
1618	ENSG00000084710	EFR3B	22979	-1.0506	6.97474e-05	0.00231368	Down
1619	ENSG00000084731	KIF3C	3797	0.195665	0.134351	0.325479	Stable
1620	ENSG00000084733	RAB10	10890	-0.615886	0.00018963	0.00417422	Down
1621	ENSG00000084734	GCKR	2646	-0.0331127	0.975528	0.985433	Stable
1622	ENSG00000084754	HADHA	3030	-0.3886	0.00572475	0.0381208	Stable
1623	ENSG00000084764	MAPRE3	22924	-0.294822	0.0539122	0.181806	Stable
1624	ENSG00000084774	CAD	790	-0.306586	0.0717536	0.224726	Stable
1625	ENSG00000085063	CD59	966	0.216834	0.0928552	0.271099	Stable
1626	ENSG00000085117	CD82	3732	0.691475	0.000319679	0.00567968	Up
1627	ENSG00000085185	BCORL1	63035	0.0555634	0.676088	0.79583	Stable
1628	ENSG00000085224	ATRX	546	0.137048	0.355614	0.53012	Stable
1629	ENSG00000085231	AK6	102157402	-0.432262	0.00915115	0.0532127	Stable
1630	ENSG00000085265	FCN1	2219	-0.293483	0.322408	0.512528	Stable
1631	ENSG00000085274	MYNN	55892	-0.226204	0.198075	0.426247	Stable
1632	ENSG00000085276	MECOM	2122	-1.50617	5.15393e-05	0.00199493	Down
1633	ENSG00000085365	SCAMP1	9522	0.425479	0.0521984	0.177536	Stable
1634	ENSG00000085377	PREP	5550	-0.0498638	0.681313	0.799611	Stable
1635	ENSG00000085382	HACE1	57531	0.330583	0.0391375	0.144874	Stable
1636	ENSG00000085415	SEH1L	81929	-0.341415	0.01573	0.077205	Stable
1637	ENSG00000085433	WDR47	22911	0.0707547	0.519877	0.668696	Stable
1638	ENSG00000085449	WDFY1	57590	0.350653	0.0144191	0.0725483	Stable
1639	ENSG00000085465	OVGP1	5016	-0.74782	0.0620034	0.201859	Stable
1640	ENSG00000085491	SLC25A24	29957	-0.0451673	0.713391	0.82447	Stable
1641	ENSG00000085511	MAP3K4	4216	-0.0164409	0.885579	0.938354	Stable
1642	ENSG00000085514	PILRA	29992	-0.871877	0.0062367	0.0404442	Down
1643	ENSG00000085552	IGSF9	57549	-0.647521	0.294395	0.512528	Stable
1644	ENSG00000085563	ABCB1	5243	-1.32615	0.000606963	0.00858195	Down
1645	ENSG00000085644	ZNF213	7760	0.288096	0.108029	0.287759	Stable
1646	ENSG00000085662	AKR1B1	231	-1.23108	2.34282e-05	0.00133769	Down
1647	ENSG00000085719	CPNE3	8895	0.144672	0.207652	0.440591	Stable
1648	ENSG00000085721	RRN3	54700	-0.170747	0.291527	0.512528	Stable
1649	ENSG00000085733	CTTN	2017	-0.263992	0.0413189	0.150402	Stable
1650	ENSG00000085741	WNT11	7481	-0.372258	0.663659	0.786528	Stable
1651	ENSG00000085760	MTIF2	4528	-0.348537	0.0177725	0.0836445	Stable
1652	ENSG00000085788	DDHD2	23259	0.702032	0.00115787	0.0129456	Up
1653	ENSG00000085831	TTC39A	22996	0.189636	0.633979	0.763768	Stable
1654	ENSG00000085832	EPS15	2060	-0.28002	0.0288491	0.116517	Stable
1655	ENSG00000085840	ORC1	4998	-0.0814957	0.488451	0.640107	Stable
1656	ENSG00000085871	MGST2	4258	-0.935988	0.0175986	0.0831898	Stable
1657	ENSG00000085872	CHERP	10523	-0.0161323	0.903401	0.948227	Stable
1658	ENSG00000085978	ATG16L1	55054	-0.208492	0.0745776	0.231278	Stable
1659	ENSG00000085982	USP40	55230	-0.0551548	0.623292	0.756098	Stable
1660	ENSG00000085998	POMGNT1	55624	-0.203747	0.1616	0.368749	Stable
1661	ENSG00000085999	RAD54L	8438	-0.425666	0.0452392	0.160422	Stable
1662	ENSG00000086015	MAST2	23139	0.126421	0.336997	0.512619	Stable
1663	ENSG00000086061	DNAJA1	3301	-0.869278	0.000103147	0.00289506	Down
1664	ENSG00000086062	B4GALT1	2683	0.783977	8.56964e-05	0.00258651	Up
1665	ENSG00000086065	CHMP5	51510	-0.0431013	0.666803	0.788827	Stable
1666	ENSG00000086102	NFX1	4799	0.423601	0.00380632	0.0287249	Stable
1667	ENSG00000086159	AQP6	363	-2.65862	8.50539e-05	0.00257821	Down
1668	ENSG00000086189	DIMT1	27292	-0.429231	0.00369489	0.0281342	Stable
1669	ENSG00000086200	IPO11	51194	-0.393767	0.0117319	0.0633666	Stable
1670	ENSG00000086200	IPO11	101180901	-0.393767	0.0117319	0.0633666	Stable
1671	ENSG00000086200	IPO11-LRRC70	51194	-0.393767	0.0117319	0.0633666	Stable
1672	ENSG00000086200	IPO11-LRRC70	101180901	-0.393767	0.0117319	0.0633666	Stable
1673	ENSG00000086205	FOLH1	2346	0.416772	0.311337	0.512528	Stable
1674	ENSG00000086232	EIF2AK1	27102	-0.0861149	0.3687	0.539224	Stable
1675	ENSG00000086288	NME8	51314	0.127081	0.580419	0.721691	Stable
1676	ENSG00000086289	EPDR1	54749	-0.846539	0.000166721	0.00385248	Down
1677	ENSG00000086300	SNX10	29887	0.210103	0.334224	0.512528	Stable
1678	ENSG00000086475	SEPHS1	22929	-0.0914339	0.473952	0.626588	Stable
1679	ENSG00000086504	MRPL28	10573	-0.291575	0.0497453	0.171534	Stable
1680	ENSG00000086506	HBQ1	3049	0.885223	0.109031	0.288475	Stable
1681	ENSG00000086544	ITPKC	80271	0.530661	0.00128725	0.0139316	Stable
1682	ENSG00000086548	CEACAM6	4680	-0.230197	0.335464	0.512528	Stable
1683	ENSG00000086570	FAT2	2196	-0.109491	0.55195	0.697125	Stable
1684	ENSG00000086589	RBM22	55696	0.0786316	0.450301	0.605794	Stable
1685	ENSG00000086598	TMED2	10959	0.0505158	0.622488	0.755419	Stable
1686	ENSG00000086619	ERO1B	56605	0.34083	0.0434491	0.155811	Stable
1687	ENSG00000086666	ZFAND6	54469	-0.408007	0.00406609	0.0300461	Stable
1688	ENSG00000086696	HSD17B2	3294	-1.30284	0.000358806	0.00614187	Down
1689	ENSG00000086712	TXLNG	55787	-0.269544	0.109824	0.289437	Stable
1690	ENSG00000086717	PPEF1	5475	-0.963124	0.0586732	0.194071	Stable
1691	ENSG00000086730	LAT2	7462	-0.815369	0.00454401	0.0323995	Down
1692	ENSG00000086758	HUWE1	10075	0.280162	0.0389019	0.144249	Stable
1693	ENSG00000086827	ZW10	9183	-0.407358	0.00973531	0.0555277	Stable
1694	ENSG00000086848	ALG9	79796	0.498077	0.00361319	0.027776	Stable
1695	ENSG00000086967	MYBPC2	4606	2.76913	0.0698932	0.220431	Stable
1696	ENSG00000086991	NOX4	50507	0.581359	0.37617	0.542543	Stable
1697	ENSG00000087008	ACOX3	8310	0.0274266	0.864927	0.925979	Stable
1698	ENSG00000087053	MTMR2	8898	-0.0233644	0.849942	0.917115	Stable
1699	ENSG00000087074	PPP1R15A	23645	0.77778	0.127557	0.315555	Stable
1700	ENSG00000087076	HSD17B14	51171	0.750308	0.147301	0.345164	Stable
1701	ENSG00000087077	TRIP6	7205	-0.136427	0.292247	0.512528	Stable
1702	ENSG00000087085	ACHE	43	-0.359532	0.164359	0.373128	Stable
1703	ENSG00000087086	FTL	2512	0.0498109	0.639888	0.76808	Stable
1704	ENSG00000087087	SRRT	51593	-0.0698416	0.621263	0.754398	Stable
1705	ENSG00000087088	BAX	581	-0.0820784	0.460256	0.614137	Stable
1706	ENSG00000087095	NLK	51701	-0.323866	0.0128704	0.0674616	Stable
1707	ENSG00000087111	PIGS	94005	-0.039634	0.781397	0.872835	Stable
1708	ENSG00000087116	ADAMTS2	9509	0.566474	0.00293698	0.0240288	Stable
1709	ENSG00000087128	TMPRSS11E	28983	-1.89592	0.0200033	0.0904455	Stable
1710	ENSG00000087152	ATXN7L3	56970	-0.125934	0.34221	0.516506	Stable
1711	ENSG00000087157	PGS1	9489	-0.0545307	0.687163	0.803708	Stable
1712	ENSG00000087191	PSMC5	5705	-0.166077	0.198566	0.426974	Stable
1713	ENSG00000087206	UIMC1	51720	-0.244969	0.055973	0.187033	Stable
1714	ENSG00000087237	CETP	1071	0.836797	0.0203997	0.0917394	Stable
1715	ENSG00000087245	MMP2	4313	1.12407	1.37774e-05	0.00103163	Up
1716	ENSG00000087250	MT3	4504	-0.209815	0.726528	0.833797	Stable
1717	ENSG00000087253	LPCAT2	54947	0.425143	0.0443969	0.158278	Stable
1718	ENSG00000087258	GNAO1	2775	0.191452	0.323755	0.512528	Stable
1719	ENSG00000087263	OGFOD1	55239	-0.945075	2.44829e-05	0.00136725	Down
1720	ENSG00000087266	SH3BP2	6452	0.214436	0.0817903	0.247371	Stable
1721	ENSG00000087269	NOP14	8602	-0.104107	0.332477	0.512528	Stable
1722	ENSG00000087274	ADD1	118	0.00164607	0.988324	0.993351	Stable
1723	ENSG00000087299	L2HGDH	79944	-0.449201	0.0175467	0.0830232	Stable
1724	ENSG00000087301	TXNDC16	57544	-0.750509	7.42335e-05	0.00240301	Down
1725	ENSG00000087302	RTRAF	51637	-0.681172	0.000470621	0.00726408	Down
1726	ENSG00000087303	NID2	22795	-0.289469	0.133775	0.324406	Stable
1727	ENSG00000087338	GMCL1	64395	0.151398	0.221485	0.461303	Stable
1728	ENSG00000087365	SF3B2	10992	0.115622	0.282248	0.512528	Stable
1729	ENSG00000087448	KLHL42	57542	-0.197053	0.0592591	0.195379	Stable
1730	ENSG00000087460	GNAS	2778	0.26695	0.058827	0.194438	Stable
1731	ENSG00000087470	DNM1L	10059	-0.570706	0.000292308	0.00537201	Stable
1732	ENSG00000087494	PTHLH	5744	-0.432016	0.42508	0.582087	Stable
1733	ENSG00000087495	PHACTR3	116154	0.63999	0.476153	0.628826	Stable
1734	ENSG00000087502	ERGIC2	51290	-0.372574	0.0271898	0.111945	Stable
1735	ENSG00000087510	TFAP2C	7022	-0.261715	0.0662123	0.211958	Stable
1736	ENSG00000087586	AURKA	6790	0.014216	0.902871	0.947969	Stable
1737	ENSG00000087589	CASS4	57091	-1.20266	0.0051342	0.0353328	Down
1738	ENSG00000087842	PIR	8544	-2.07864	3.50202e-06	0.000536317	Down
1739	ENSG00000087884	AAMDC	28971	-0.14285	0.323045	0.512528	Stable
1740	ENSG00000087903	RFX2	5990	0.867395	0.000294415	0.00539699	Up
1741	ENSG00000087995	METTL2A	339175	-0.356327	0.0160855	0.0783306	Stable
1742	ENSG00000088002	SULT2B1	6820	-1.42294	0.028388	0.115259	Stable
1743	ENSG00000088035	ALG6	29929	-0.476298	0.0113369	0.0619124	Stable
1744	ENSG00000088038	CNOT3	4849	0.0963847	0.484696	0.636419	Stable
1745	ENSG00000088053	GP6	51206	0.474765	0.040864	0.149299	Stable
1746	ENSG00000088179	PTPN4	5775	-0.653625	0.00119928	0.0132829	Down
1747	ENSG00000088205	DDX18	8886	0.0303929	0.846738	0.914824	Stable
1748	ENSG00000088247	KHSRP	8570	0.0349458	0.78319	0.873958	Stable
1749	ENSG00000088256	GNA11	2767	0.17355	0.171471	0.384521	Stable
1750	ENSG00000088280	ASAP3	55616	-0.50124	0.0121274	0.0647981	Stable
1751	ENSG00000088298	EDEM2	55741	-0.324595	0.0588692	0.194508	Stable
1752	ENSG00000088298	EDEM2	111089941	-0.324595	0.0588692	0.194508	Stable
1753	ENSG00000088298	MMP24-AS1-EDEM2	55741	-0.324595	0.0588692	0.194508	Stable
1754	ENSG00000088298	MMP24-AS1-EDEM2	111089941	-0.324595	0.0588692	0.194508	Stable
1755	ENSG00000088305	DNMT3B	1789	0.387105	0.00729948	0.0453064	Stable
1756	ENSG00000088320	REM1	28954	-0.444001	0.310008	0.512528	Stable
1757	ENSG00000088325	TPX2	22974	-0.142513	0.221735	0.461535	Stable
1758	ENSG00000088340	FER1L4	80307	-0.540683	0.233604	0.478461	Stable
1759	ENSG00000088356	PDRG1	81572	-0.323473	0.0745413	0.231186	Stable
1760	ENSG00000088367	EPB41L1	2036	-0.59889	0.00276379	0.0230564	Down
1761	ENSG00000088386	SLC15A1	6564	2.58906	0.00832263	0.0497107	Up
1762	ENSG00000088387	DOCK9	23348	0.0269122	0.807571	0.889786	Stable
1763	ENSG00000088448	ANKRD10	55608	0.0867083	0.363115	0.53658	Stable
1764	ENSG00000088451	TGDS	23483	0.362111	0.163096	0.370851	Stable
1765	ENSG00000088538	DOCK3	1795	-0.532587	0.0100442	0.0567361	Stable
1766	ENSG00000088543	C3orf18	51161	0.516048	0.00339787	0.0265499	Stable
1767	ENSG00000088682	COQ9	57017	-0.14737	0.350518	0.524837	Stable
1768	ENSG00000088726	TMEM40	55287	-1.15277	0.00777848	0.0474493	Down
1769	ENSG00000088727	KIF9	64147	0.470197	0.0579434	0.192212	Stable
1770	ENSG00000088756	ARHGAP28	79822	-0.263405	0.035702	0.135554	Stable
1771	ENSG00000088766	CRLS1	54675	-0.117954	0.422523	0.579724	Stable
1772	ENSG00000088808	PPP1R13B	23368	0.0406673	0.709622	0.821814	Stable
1773	ENSG00000088812	ATRN	8455	0.577791	0.000337516	0.00588071	Stable
1774	ENSG00000088826	SMOX	54498	0.134482	0.424117	0.581265	Stable
1775	ENSG00000088827	SIGLEC1	6614	0.0212622	0.969491	0.981648	Stable
1776	ENSG00000088832	FKBP1A	2280	-0.0142246	0.880982	0.93567	Stable
1777	ENSG00000088833	NSFL1C	55968	-0.0837211	0.451289	0.606725	Stable
1778	ENSG00000088836	SLC4A11	83959	-1.58843	0.000109389	0.00300404	Down
1779	ENSG00000088854	C20orf194	25943	0.69194	0.000470125	0.00725901	Up
1780	ENSG00000088876	ZNF343	79175	0.463399	0.00254093	0.0217678	Stable
1781	ENSG00000088881	EBF4	57593	2.23278	0.00399927	0.0297232	Up
1782	ENSG00000088882	CPXM1	56265	-1.06072	0.338686	0.512619	Stable
1783	ENSG00000088888	MAVS	57506	0.395287	0.00496702	0.0345553	Stable
1784	ENSG00000088899	LZTS3	9762	0.278992	0.092472	0.270217	Stable
1785	ENSG00000088926	F11	2160	0.416772	0.311337	0.512528	Stable
1786	ENSG00000088930	XRN2	22803	-0.273378	0.019913	0.0902163	Stable
1787	ENSG00000088970	KIZ	55857	0.522053	0.000668919	0.0091069	Stable
1788	ENSG00000088986	DYNLL1	8655	-0.15338	0.219721	0.458652	Stable
1789	ENSG00000088992	TESC	54997	-0.932992	0.108161	0.287863	Stable
1790	ENSG00000089006	SNX5	27131	-0.421856	0.00189078	0.0179932	Stable
1791	ENSG00000089009	RPL6	6128	-0.00875497	0.945817	0.970276	Stable
1792	ENSG00000089012	SIRPG	55423	-0.21641	0.582037	0.723014	Stable
1793	ENSG00000089022	MAPKAPK5	8550	-0.00847563	0.930707	0.962348	Stable
1794	ENSG00000089041	P2RX7	5027	0.649676	0.00375626	0.0284763	Up
1795	ENSG00000089048	ESF1	51575	-0.232863	0.130288	0.319393	Stable
1796	ENSG00000089050	RBBP9	10741	-0.522916	0.000844645	0.0105991	Stable
1797	ENSG00000089053	ANAPC5	51433	-0.376813	0.00413169	0.0303676	Stable
1798	ENSG00000089057	SLC23A2	9962	-0.512152	0.00143471	0.0149949	Stable
1799	ENSG00000089060	SLC8B1	80024	0.520505	0.00160558	0.0161304	Stable
1800	ENSG00000089063	TMEM230	29058	-0.288481	0.02643	0.109584	Stable
1801	ENSG00000089091	DZANK1	55184	-0.650544	0.00717854	0.0447598	Down
1802	ENSG00000089094	KDM2B	84678	0.841493	6.97632e-05	0.00231368	Up
1803	ENSG00000089101	CFAP61	26074	-1.10761	0.00337481	0.0264413	Down
1804	ENSG00000089116	LHX5	64211	2.03887	0.00204328	0.0189004	Up
1805	ENSG00000089123	TASP1	55617	-0.239177	0.234906	0.480338	Stable
1806	ENSG00000089127	OAS1	4938	-1.72717	3.06556e-06	0.000509914	Down
1807	ENSG00000089154	GCN1	10985	0.109547	0.477606	0.630054	Stable
1808	ENSG00000089157	RPLP0	6175	0.734413	0.000287565	0.00533596	Up
1809	ENSG00000089159	PXN	5829	0.0802486	0.522608	0.670828	Stable
1810	ENSG00000089163	SIRT4	23409	0.147706	0.439457	0.595837	Stable
1811	ENSG00000089169	RPH3A	22895	-2.22084	2.63767e-06	0.000485686	Down
1812	ENSG00000089177	KIF16B	55614	-0.0830757	0.461051	0.614848	Stable
1813	ENSG00000089195	TRMT6	51605	-0.571596	0.00424765	0.0309805	Stable
1814	ENSG00000089199	CHGB	1114	0.257358	0.780381	0.872037	Stable
1815	ENSG00000089220	PEBP1	5037	-0.0907028	0.459212	0.613209	Stable
1816	ENSG00000089225	TBX5	6910	-0.450081	0.0214173	0.0946965	Stable
1817	ENSG00000089234	BRAP	8315	-0.101511	0.355871	0.530357	Stable
1818	ENSG00000089248	ERP29	10961	0.0167678	0.889331	0.940544	Stable
1819	ENSG00000089250	NOS1	4842	-0.690588	0.34967	0.523967	Stable
1820	ENSG00000089280	FUS	2521	-0.125385	0.226016	0.467389	Stable
1821	ENSG00000089289	IGBP1	3476	0.52215	0.00232278	0.0205247	Stable
1822	ENSG00000089327	FXYD5	53827	0.491323	0.00396645	0.0295765	Stable
1823	ENSG00000089335	ZNF302	55900	-0.144235	0.165894	0.375695	Stable
1824	ENSG00000089351	GRAMD1A	57655	0.466771	0.00979474	0.0557532	Stable
1825	ENSG00000089472	HEPH	9843	0.447888	0.00915491	0.0532202	Stable
1826	ENSG00000089486	CDIP1	29965	-0.0103409	0.935027	0.964379	Stable
1827	ENSG00000089505	CMTM1	113540	-0.0916266	0.750166	0.850305	Stable
1828	ENSG00000089558	KCNH4	23415	1.21822	0.169441	0.381341	Stable
1829	ENSG00000089597	GANAB	23193	0.82546	4.27214e-05	0.00182092	Up
1830	ENSG00000089639	GMIP	51291	0.618934	0.00171175	0.0167798	Up
1831	ENSG00000089682	RBM41	55285	-0.134022	0.374625	0.540945	Stable
1832	ENSG00000089685	BIRC5	332	0.00742815	0.949596	0.971688	Stable
1833	ENSG00000089692	LAG3	3902	-0.402301	0.187	0.408963	Stable
1834	ENSG00000089693	MLF2	8079	-0.0738565	0.576836	0.718368	Stable
1835	ENSG00000089723	OTUB2	78990	-0.584496	0.00165804	0.0164444	Stable
1836	ENSG00000089737	DDX24	57062	-0.115736	0.252512	0.50535	Stable
1837	ENSG00000089775	ZBTB25	7597	1.01194	0.000263921	0.0050793	Up
1838	ENSG00000089818	NECAP1	25977	-0.159998	0.160085	0.366179	Stable
1839	ENSG00000089820	ARHGAP4	393	0.299973	0.0741935	0.230384	Stable
1840	ENSG00000089847	ANKRD24	170961	-0.15594	0.195113	0.421445	Stable
1841	ENSG00000089876	DHX32	55760	0.230728	0.0312365	0.12317	Stable
1842	ENSG00000089902	RCOR1	23186	0.596676	0.00101839	0.0119415	Up
1843	ENSG00000089916	GPATCH2L	55668	0.670605	0.0204857	0.0919696	Stable
1844	ENSG00000090006	LTBP4	8425	0.766645	0.000294565	0.00539746	Up
1845	ENSG00000090013	BLVRB	645	0.0892852	0.546905	0.692796	Stable
1846	ENSG00000090020	SLC9A1	6548	0.482472	0.00502231	0.0347896	Stable
1847	ENSG00000090054	SPTLC1	10558	0.0212097	0.825078	0.901229	Stable
1848	ENSG00000090060	PAPOLA	10914	-0.241172	0.0590649	0.194872	Stable
1849	ENSG00000090061	CCNK	8812	-0.126559	0.340972	0.515178	Stable
1850	ENSG00000090097	PCBP4	57060	0.0413173	0.809629	0.89121	Stable
1851	ENSG00000090104	RGS1	5996	-1.7474	0.320579	0.512528	Stable
1852	ENSG00000090238	YPEL3	83719	0.360792	0.0363424	0.137239	Stable
1853	ENSG00000090263	MRPS33	51650	-0.330683	0.0417408	0.151543	Stable
1854	ENSG00000090266	NDUFB2	4708	-0.12605	0.513846	0.663403	Stable
1855	ENSG00000090273	NUDC	10726	-0.494048	0.0011846	0.013173	Stable
1856	ENSG00000090316	MAEA	10296	-0.117751	0.329975	0.512528	Stable
1857	ENSG00000090339	ICAM1	3383	2.08009	0.00182809	0.0175822	Up
1858	ENSG00000090372	STRN4	29888	-0.0434294	0.780193	0.871896	Stable
1859	ENSG00000090376	IRAK3	11213	-1.85994	0.169566	0.381497	Stable
1860	ENSG00000090382	LYZ	4069	-1.03644	0.137971	0.331101	Stable
1861	ENSG00000090432	MUL1	79594	-0.783118	0.00021536	0.00452684	Down
1862	ENSG00000090447	TFAP4	7023	-0.395868	0.0103454	0.0579612	Stable
1863	ENSG00000090470	PDCD7	10081	0.153148	0.191076	0.415462	Stable
1864	ENSG00000090487	SPG21	51324	0.0105162	0.918428	0.955818	Stable
1865	ENSG00000090512	FETUB	26998	-1.19536	0.00627992	0.0406149	Down
1866	ENSG00000090520	DNAJB11	51726	-0.545939	0.000498972	0.00752457	Stable
1867	ENSG00000090530	P3H2	55214	0.4434	0.0025883	0.0220559	Stable
1868	ENSG00000090534	THPO	7066	-1.68614	0.0366143	0.138025	Stable
1869	ENSG00000090539	CHRD	8646	-0.96446	0.078548	0.240292	Stable
1870	ENSG00000090554	FLT3LG	2323	0.0231235	0.876498	0.933643	Stable
1871	ENSG00000090565	RAB11FIP3	9727	0.477795	0.0230453	0.099541	Stable
1872	ENSG00000090581	GNPTG	84572	0.371657	0.0211061	0.0937758	Stable
1873	ENSG00000090612	ZNF268	10795	0.33319	0.0398745	0.146942	Stable
1874	ENSG00000090615	GOLGA3	2802	0.672994	0.000490146	0.00745482	Up
1875	ENSG00000090621	PABPC4	8761	0.315843	0.00864029	0.0511702	Stable
1876	ENSG00000090659	CD209	30835	1.14323	0.0547202	0.183945	Stable
1877	ENSG00000090661	CERS4	79603	-0.230576	0.18746	0.409596	Stable
1878	ENSG00000090674	MCOLN1	57192	0.052383	0.744241	0.846497	Stable
1879	ENSG00000090686	USP48	84196	-0.0814624	0.425018	0.582051	Stable
1880	ENSG00000090776	EFNB1	1947	0.352401	0.00791377	0.0480023	Stable
1881	ENSG00000090857	PDPR	55066	0.442536	0.00330426	0.0260726	Stable
1882	ENSG00000090861	AARS1	16	0.133905	0.263551	0.512528	Stable
1883	ENSG00000090863	GLG1	2734	0.595324	0.000243272	0.00483418	Up
1884	ENSG00000090889	KIF4A	24137	-0.046682	0.661074	0.784365	Stable
1885	ENSG00000090905	TNRC6A	27327	-0.234206	0.0671553	0.21409	Stable
1886	ENSG00000090924	PLEKHG2	64857	0.161507	0.269316	0.512528	Stable
1887	ENSG00000090932	DLL3	10683	-0.727933	0.0189963	0.0873058	Stable
1888	ENSG00000090971	NAT14	57106	-0.28216	0.169007	0.380732	Stable
1889	ENSG00000090975	PITPNM2	57605	0.0607783	0.731899	0.837439	Stable
1890	ENSG00000090989	EXOC1	55763	0.301094	0.0225394	0.0982284	Stable
1891	ENSG00000091009	RBM27	54439	-0.363668	0.0270747	0.11161	Stable
1892	ENSG00000091010	POU4F3	5459	0.0543377	0.896237	0.944271	Stable
1893	ENSG00000091039	OSBPL8	114882	-0.104693	0.606009	0.743278	Stable
1894	ENSG00000091073	DTX2	113878	-0.297299	0.11102	0.290574	Stable
1895	ENSG00000091106	NLRC4	58484	-0.311068	0.526377	0.674391	Stable
1896	ENSG00000091127	PUS7	54517	0.326743	0.115266	0.296025	Stable
1897	ENSG00000091128	LAMB4	22798	0.00654808	0.975154	0.985285	Stable
1898	ENSG00000091129	NRCAM	4897	-1.43197	0.000266053	0.0051018	Down
1899	ENSG00000091136	LAMB1	3912	0.127108	0.340906	0.515114	Stable
1900	ENSG00000091137	SLC26A4	5172	1.5463	0.00256357	0.0218839	Up
1901	ENSG00000091138	SLC26A3	1811	-1.59504	0.0128381	0.0673112	Stable
1902	ENSG00000091140	DLD	1738	-0.884233	5.32462e-05	0.0020236	Down
1903	ENSG00000091157	WDR7	23335	-0.594117	0.000397164	0.00650124	Down
1904	ENSG00000091164	TXNL1	9352	-0.419361	0.00301476	0.02448	Stable
1905	ENSG00000091181	IL5RA	3568	0.0590149	0.911822	0.952389	Stable
1906	ENSG00000091262	ABCC6	368	-0.300902	0.486541	0.638145	Stable
1907	ENSG00000091317	CMTM6	54918	-0.832161	0.000249197	0.00491283	Down
1908	ENSG00000091409	ITGA6	3655	-0.668698	0.00016933	0.00388992	Down
1909	ENSG00000091428	RAPGEF4	11069	2.0416	1.43577e-06	0.000355086	Up
1910	ENSG00000091436	MAP3K20	51776	-0.0255139	0.789263	0.877891	Stable
1911	ENSG00000091482	SMPX	23676	-0.567569	0.169364	0.381238	Stable
1912	ENSG00000091483	FH	2271	-1.0769	2.32094e-05	0.00132891	Down
1913	ENSG00000091490	SEL1L3	23231	-0.120771	0.316601	0.512528	Stable
1914	ENSG00000091513	TF	7018	3.3519	1.62588e-05	0.00111873	Up
1915	ENSG00000091527	CDV3	55573	0.127827	0.224957	0.465978	Stable
1916	ENSG00000091536	MYO15A	51168	1.10294	0.00791457	0.0480023	Up
1917	ENSG00000091542	ALKBH5	54890	0.816273	0.000290818	0.00536056	Up
1918	ENSG00000091583	APOH	350	0.434967	0.310422	0.512528	Stable
1919	ENSG00000091592	NLRP1	22861	0.157154	0.149231	0.348498	Stable
1920	ENSG00000091622	PITPNM3	83394	0.571745	0.00191062	0.0181093	Stable
1921	ENSG00000091640	SPAG7	9552	0.272823	0.0551568	0.18501	Stable
1922	ENSG00000091651	ORC6	23594	-0.820935	0.000581914	0.00834502	Down
1923	ENSG00000091656	ZFHX4	79776	0.357872	0.328834	0.512528	Stable
1924	ENSG00000091704	CPA1	1357	1.50935	0.0362082	0.136912	Stable
1925	ENSG00000091732	ZC3HC1	51530	-0.457265	0.00504145	0.0348664	Stable
1926	ENSG00000091831	ESR1	2099	0.398056	0.0181982	0.0848816	Stable
1927	ENSG00000091844	RGS17	26575	0.0117532	0.957901	0.975717	Stable
1928	ENSG00000091879	ANGPT2	285	0.195278	0.813444	0.893323	Stable
1929	ENSG00000091947	TMEM101	84336	0.221887	0.104483	0.284119	Stable
1930	ENSG00000091972	CD200	4345	-1.6308	0.108333	0.28808	Stable
1931	ENSG00000091986	CCDC80	151887	0.536742	0.00136997	0.014536	Stable
1932	ENSG00000092009	CMA1	1215	-1.77096	0.0107832	0.0598177	Stable
1933	ENSG00000092010	PSME1	5720	-0.0717793	0.561634	0.705485	Stable
1934	ENSG00000092020	PPP2R3C	55012	0.221812	0.187313	0.409461	Stable
1935	ENSG00000092036	HAUS4	54930	0.181553	0.119108	0.302055	Stable
1936	ENSG00000092051	JPH4	84502	-0.685234	0.00407729	0.0301083	Down
1937	ENSG00000092054	MYH7	4625	0.729553	0.338712	0.512619	Stable
1938	ENSG00000092067	CEBPE	1053	0.949612	0.208892	0.442376	Stable
1939	ENSG00000092068	SLC7A8	23428	-1.28642	0.000109981	0.00301454	Down
1940	ENSG00000092094	OSGEP	55644	0.0291231	0.842958	0.912409	Stable
1941	ENSG00000092096	SLC22A17	51310	-0.313527	0.0624175	0.202886	Stable
1942	ENSG00000092098	RNF31	55072	0.197229	0.29268	0.512528	Stable
1943	ENSG00000092108	SCFD1	23256	-0.0966404	0.440083	0.596424	Stable
1944	ENSG00000092140	G2E3	55632	-0.198896	0.141896	0.337454	Stable
1945	ENSG00000092148	HECTD1	25831	-0.23586	0.0429414	0.154399	Stable
1946	ENSG00000092199	HNRNPC	3183	0.0811776	0.412377	0.56994	Stable
1947	ENSG00000092200	RPGRIP1	57096	-0.314331	0.62762	0.759293	Stable
1948	ENSG00000092201	SUPT16H	11198	-0.207485	0.0651729	0.209389	Stable
1949	ENSG00000092203	TOX4	9878	0.389668	0.00594245	0.0390747	Stable
1950	ENSG00000092208	GEMIN2	8487	-0.234251	0.220113	0.459352	Stable
1951	ENSG00000092295	TGM1	7051	1.41757	0.00290188	0.0238424	Up
1952	ENSG00000092330	TINF2	26277	0.567197	0.00280794	0.0232767	Stable
1953	ENSG00000092345	DAZL	1618	0.897908	0.0988673	0.278833	Stable
1954	ENSG00000092421	SEMA6A	57556	-1.01572	0.00216183	0.019574	Down
1955	ENSG00000092439	TRPM7	54822	0.227152	0.125807	0.313035	Stable
1956	ENSG00000092445	TYRO3	7301	-0.794527	0.00125006	0.013645	Down
1957	ENSG00000092470	WDR76	79968	-0.76497	0.000447382	0.00703586	Down
1958	ENSG00000092529	CAPN3	825	0.643359	0.0993142	0.279019	Stable
1959	ENSG00000092531	SNAP23	8773	0.106979	0.303687	0.512528	Stable
1960	ENSG00000092607	TBX15	6913	-0.199553	0.134739	0.325955	Stable
1961	ENSG00000092621	PHGDH	26227	0.125978	0.254475	0.508034	Stable
1962	ENSG00000092758	COL9A3	1299	-1.03673	0.168354	0.379696	Stable
1963	ENSG00000092820	EZR	7430	-0.410589	0.00321626	0.025622	Stable
1964	ENSG00000092841	MYL6	4637	0.192383	0.1796	0.397661	Stable
1965	ENSG00000092847	AGO1	26523	-0.222595	0.0506232	0.173569	Stable
1966	ENSG00000092850	TEKT2	27285	-0.91712	0.110407	0.289751	Stable
1967	ENSG00000092853	CLSPN	63967	-0.919336	8.1248e-05	0.00253344	Down
1968	ENSG00000092871	RFFL	117584	-0.2358	0.0664558	0.212548	Stable
1969	ENSG00000092929	UNC13D	201294	0.692265	0.0260599	0.108501	Stable
1970	ENSG00000092931	MFSD11	79157	-0.372189	0.00950711	0.0546583	Stable
1971	ENSG00000092964	DPYSL2	1808	0.749481	0.000154233	0.0036994	Up
1972	ENSG00000092969	TGFB2	7042	0.100048	0.355002	0.529494	Stable
1973	ENSG00000092978	GPATCH2	55105	-0.493486	0.0112116	0.0614613	Stable
1974	ENSG00000093000	NUP50	10762	-0.107962	0.28281	0.512528	Stable
1975	ENSG00000093009	CDC45	8318	-0.804912	0.00169325	0.016677	Down
1976	ENSG00000093010	COMT	1312	0.0741256	0.586621	0.726838	Stable
1977	ENSG00000093072	ADA2	51816	0.145504	0.480822	0.633004	Stable
1978	ENSG00000093134	VNN3	55350	-0.512072	0.713575	0.82459	Stable
1979	ENSG00000093144	ECHDC1	55862	-0.95415	4.47112e-05	0.00185355	Down
1980	ENSG00000093167	LRRFIP2	9209	-0.66294	0.000301321	0.00548802	Down
1981	ENSG00000093183	SEC22C	9117	0.0755774	0.467084	0.620231	Stable
1982	ENSG00000093217	XYLB	9942	0.157638	0.205653	0.437659	Stable
1983	ENSG00000094631	HDAC6	10013	0.610466	0.00459166	0.0326371	Up
1984	ENSG00000094755	GABRP	2568	-1.25134	0.000333205	0.00584087	Down
1985	ENSG00000094796	KRT31	3881	-0.929353	0.105332	0.284119	Stable
1986	ENSG00000094804	CDC6	990	-1.00707	1.4394e-05	0.00105232	Down
1987	ENSG00000094841	UPRT	139596	1.02692	9.85254e-05	0.00280908	Up
1988	ENSG00000094880	CDC23	8697	-0.191176	0.0718835	0.225019	Stable
1989	ENSG00000094914	AAAS	8086	-0.265683	0.0852284	0.254743	Stable
1990	ENSG00000094916	CBX5	23468	-0.112915	0.280499	0.512528	Stable
1991	ENSG00000094963	FMO2	2327	-0.476705	0.246434	0.496793	Stable
1992	ENSG00000094975	SUCO	51430	0.207459	0.359273	0.534066	Stable
1993	ENSG00000095002	MSH2	4436	-0.708908	0.000257805	0.00502308	Down
1994	ENSG00000095015	MAP3K1	4214	-0.544705	0.000753843	0.00980684	Stable
1995	ENSG00000095059	DHPS	1725	0.64126	0.0147537	0.0737856	Stable
1996	ENSG00000095066	HOOK2	29911	0.838747	0.000427776	0.00682927	Up
1997	ENSG00000095110	NXPE1	120400	-2.55043	7.13135e-06	0.000758341	Down
1998	ENSG00000095139	ARCN1	372	0.0278061	0.78099	0.872552	Stable
[truncated: 25,720 more rows]
