# Supplementary material for: FOXI3 establishes the ectodermal niche in pharyngeal arches for cranial neural crest cells and their lineages
Source: Bone Res. 2026 Feb 4;14:16. doi: 10.1038/s41413-025-00499-w (PMC12873258; doi:10.1038/s41413-025-00499-w)
Supplement: Supplementary file 1 — Supplemental Tables [file 41413_2025_499_MOESM1_ESM.zip › Supplemental tables/Table S4.xlsx]

## Sheet: Suppl Table S4
Table S4 Differentially expressed genes between the control and FOXI3 knocked-down HaCaT cells.
	Symbol	ENTREZID	Ensembl	logFC	P-Value	adj.P-Value	Expression
1	GCLC	2729	ENSG00000001084	-0.699307	0.000693792	0.0138459	Down
2	KRIT1	889	ENSG00000001631	-0.930788	0.00427058	0.0342547	Down
3	MAD1L1	8379	ENSG00000002822	-0.831044	0.000254807	0.00956223	Down
4	KLHL13	90293	ENSG00000003096	-0.9334	0.00068296	0.0137485	Down
5	TFPI	7035	ENSG00000003436	-1.78684	0.00315283	0.0290225	Down
6	SLC7A2	6542	ENSG00000003989	-1.32861	0.000835669	0.0149139	Down
7	FKBP4	2288	ENSG00000004478	-0.643045	0.00118077	0.0175076	Down
8	ZMYND10	51364	ENSG00000004838	-0.989039	0.00581352	0.0408818	Down
9	SLC25A13	10165	ENSG00000004864	-1.30275	3.81072e-05	0.00531829	Down
10	CDC27	996	ENSG00000004897	-1.21554	0.00135701	0.0187949	Down
11	HCCS	3052	ENSG00000004961	-0.746549	0.000467815	0.0118852	Down
12	GCFC2	6936	ENSG00000005436	-1.04944	0.00101586	0.016301	Down
13	MYCBP2	23077	ENSG00000005810	-1.13631	0.000647576	0.0136295	Down
14	FBXL3	26224	ENSG00000005812	-0.692863	0.00172102	0.0210165	Down
15	ZFX	7543	ENSG00000005889	-0.621778	0.00237364	0.0246254	Down
16	DLX6	1750	ENSG00000006377	-0.764498	0.0015486	0.0199728	Down
17	GGCT	79017	ENSG00000006625	-0.601281	0.000789316	0.0146837	Down
18	NOS2	4843	ENSG00000007171	-2.19871	0.00130032	0.0184009	Down
19	KIAA0100	9703	ENSG00000007202	-0.605902	0.00200634	0.0225904	Down
20	DNAJC11	55735	ENSG00000007923	-0.622156	0.00285307	0.0273696	Down
21	FMO3	2328	ENSG00000007933	-2.49474	0.000181474	0.00846537	Down
22	E2F2	1870	ENSG00000007968	-1.16214	0.000341678	0.0105571	Down
23	NADK	65220	ENSG00000008130	-0.667845	0.00112265	0.0171631	Down
24	CRY1	1407	ENSG00000008405	-1.3634	0.000455458	0.0117368	Down
25	ZNF207	7756	ENSG00000010244	-0.684175	0.00130944	0.0184767	Down
26	NME1-NME2	654364	ENSG00000011052	-1.24972	0.000700633	0.013885	Down
27	UTP18	51096	ENSG00000011260	-0.616047	0.00175883	0.0212517	Down
28	DPF1	8193	ENSG00000011332	-1.47142	0.00251159	0.0253819	Down
29	ANLN	54443	ENSG00000011426	-1.62177	0.00206913	0.0229359	Down
30	BRCA1	672	ENSG00000012048	-1.19157	0.000586218	0.0130195	Down
31	MBTPS2	51360	ENSG00000012174	-0.786349	0.00550658	0.0394936	Down
32	MAP4K5	11183	ENSG00000012983	-1.07726	0.000854366	0.0151225	Down
33	EHD3	30845	ENSG00000013016	-1.48401	0.00361656	0.0313199	Down
34	PSMC4	5704	ENSG00000013275	-0.758058	0.000554178	0.0126722	Down
35	POLR3B	55703	ENSG00000013503	-1.13072	0.000375553	0.0108323	Down
36	TACC3	10460	ENSG00000013810	-0.863953	0.000925104	0.0156908	Down
37	POLA2	23649	ENSG00000014138	-1.84043	0.000138722	0.00782228	Down
38	ZMYND11	10771	ENSG00000015171	-1.16137	0.000240764	0.00938027	Down
39	RGPD5	84220	ENSG00000015568	-1.27722	0.00143751	0.0193568	Down
40	IL20RA	53832	ENSG00000016402	-1.10724	0.000470311	0.0119083	Down
41	AGPS	8540	ENSG00000018510	-0.919141	0.00044141	0.0115967	Down
42	PRDM11	56981	ENSG00000019485	-0.701463	0.00543285	0.0391851	Down
43	SPAST	6683	ENSG00000021574	-1.02522	0.000532243	0.0124711	Down
44	AQR	9716	ENSG00000021776	-0.872115	0.00259624	0.0258377	Down
45	NDUFS1	4719	ENSG00000023228	-0.615408	0.00085808	0.0151259	Down
46	GLRX2	51022	ENSG00000023572	-0.631429	0.00479347	0.0365654	Down
47	PLEKHO1	51177	ENSG00000023902	-0.858825	0.00407392	0.0334357	Down
48	GCLM	2730	ENSG00000023909	-0.958421	0.000173087	0.00833673	Down
49	NCAPH2	29781	ENSG00000025770	-0.64733	0.000749941	0.0143655	Down
50	SEC63	11231	ENSG00000025796	-0.65511	0.00569563	0.0403256	Down
51	BRD9	65980	ENSG00000028310	-0.661981	0.000742376	0.0142935	Down
52	ARNTL2	56938	ENSG00000029153	-0.587931	0.00389406	0.0325935	Down
53	BCLAF1	9774	ENSG00000029363	-1.49574	0.00707007	0.045986	Down
54	RABEP1	9135	ENSG00000029725	-0.835721	0.00147108	0.0195499	Down
55	HMGB3	3149	ENSG00000029993	-1.04672	0.000152468	0.00801693	Down
56	NUP160	23279	ENSG00000030066	-0.592344	0.00197464	0.0224873	Down
57	IFT88	8100	ENSG00000032742	-1.31551	0.00518267	0.0382465	Down
58	ABCF2	10061	ENSG00000033050	-1.05642	0.000114362	0.0072667	Down
59	CHPF2	54480	ENSG00000033100	-0.832199	0.000391321	0.0111086	Down
60	LRRC7	57554	ENSG00000033122	-0.921018	0.000607068	0.0131582	Down
61	UBA6	55236	ENSG00000033178	-1.56234	0.00428198	0.0343187	Down
62	PEX3	8504	ENSG00000034693	-1.35346	3.56519e-05	0.00531829	Down
63	FAM136A	84908	ENSG00000035141	-0.911883	0.000196252	0.00868235	Down
64	NSUN2	54888	ENSG00000037474	-1.00464	0.00035925	0.0107078	Down
65	METTL1	4234	ENSG00000037897	-0.90346	0.000263067	0.00957415	Down
66	PI4K2B	55300	ENSG00000038210	-0.987951	0.00739747	0.0472341	Down
67	BOD1L1	259282	ENSG00000038219	-1.04037	0.0013454	0.0187134	Down
68	PHLPP2	23035	ENSG00000040199	-0.928088	0.00116276	0.0173433	Down
69	SPDL1	54908	ENSG00000040275	-1.1393	0.00516478	0.0381653	Down
70	BARX2	8538	ENSG00000043039	-1.68241	7.74442e-05	0.00639686	Down
71	HSPA5	3309	ENSG00000044574	-0.744189	0.000665578	0.0136999	Down
72	TPR	7175	ENSG00000047410	-1.75647	0.00277102	0.0269176	Down
73	GOPC	57120	ENSG00000047932	-1.11859	0.000873126	0.0152873	Down
74	NOP16	51491	ENSG00000048162	-0.670294	0.00229641	0.0241662	Down
75	RFC2	5982	ENSG00000049541	-0.71215	0.000404654	0.0112506	Down
76	TNIP3	79931	ENSG00000050730	-1.11485	0.000956543	0.0159274	Down
77	RAD51	5888	ENSG00000051180	-0.653777	0.00123259	0.0178916	Down
78	POLQ	10721	ENSG00000051341	-2.12136	0.000669278	0.0137136	Down
79	MPHOSPH9	10198	ENSG00000051825	-1.4186	0.00190451	0.0221175	Down
80	MRTO4	51154	ENSG00000053372	-0.877284	0.000217076	0.00900862	Down
81	ANAPC4	29945	ENSG00000053900	-1.21267	0.00224482	0.0238927	Down
82	SYNE2	23224	ENSG00000054654	-0.623623	0.00185563	0.0218851	Down
83	NOP58	51602	ENSG00000055044	-1.53569	0.000764558	0.0145199	Down
84	CUL1	8454	ENSG00000055130	-0.864163	0.000256516	0.00956902	Down
85	EIF2AK2	5610	ENSG00000055332	-0.672931	0.00171662	0.0210165	Down
86	MCOLN3	55283	ENSG00000055732	-1.21741	0.00475346	0.0363772	Down
87	HPF1	54969	ENSG00000056050	-0.785166	0.00336173	0.0299938	Down
88	ZNF280C	55609	ENSG00000056277	-0.943198	0.00254579	0.0255557	Down
89	ZC3H11A	9877	ENSG00000058673	-2.0436	0.00683755	0.0452948	Down
90	TARBP1	6894	ENSG00000059588	-0.602475	0.00278136	0.0269745	Down
91	CCAR1	55749	ENSG00000060339	-1.15776	0.00157514	0.0201519	Down
92	SNRNP40	9410	ENSG00000060688	-0.686182	0.000809199	0.0147591	Down
93	QSER1	79832	ENSG00000060749	-1.66003	0.000296047	0.0100539	Down
94	BCAT1	586	ENSG00000060982	-1.50028	0.0010497	0.0165697	Down
95	MON2	23041	ENSG00000061987	-0.988809	0.000510944	0.0123048	Down
96	WAPL	23063	ENSG00000062650	-0.699309	0.00307987	0.0284992	Down
97	ISOC2	79763	ENSG00000063241	-0.891818	0.000164253	0.00812107	Down
98	U2AF2	11338	ENSG00000063244	-0.591515	0.0019759	0.0224873	Down
99	SLC12A2	6558	ENSG00000064651	-0.919475	0.00180831	0.0215824	Down
100	EYA2	2139	ENSG00000064655	-0.801215	0.0053159	0.0387132	Down
101	SNCAIP	9627	ENSG00000064692	-1.02564	0.00347821	0.0306292	Down
102	WDR3	10885	ENSG00000065183	-0.658084	0.00188317	0.0220143	Down
103	MCM10	55388	ENSG00000065328	-2.00821	6.72083e-06	0.00377585	Down
104	MAP2K4	6416	ENSG00000065559	-0.714432	0.0019369	0.0223046	Down
105	SLK	9748	ENSG00000065613	-1.5204	0.00644415	0.0434745	Down
106	MTHFD2	10797	ENSG00000065911	-1.01184	0.000125128	0.00746178	Down
107	ATG2B	55102	ENSG00000066739	-1.16251	0.00256299	0.0256684	Down
108	ARFGEF1	10565	ENSG00000066777	-0.918196	0.00150733	0.019804	Down
109	FECH	2235	ENSG00000066926	-1.02686	7.63558e-05	0.00639686	Down
110	DHX29	54505	ENSG00000067248	-1.28271	0.00670225	0.0445715	Down
111	TP53BP1	7158	ENSG00000067369	-1.02912	0.000259497	0.00956902	Down
112	RRP15	51018	ENSG00000067533	-1.63252	5.15472e-05	0.00597521	Down
113	IARS2	55699	ENSG00000067704	-0.640102	0.00113213	0.0172304	Down
114	CBFB	865	ENSG00000067955	-0.733064	0.000399556	0.0112021	Down
115	PDK3	5165	ENSG00000067992	-0.973608	0.000236171	0.00933798	Down
116	KIF2A	3796	ENSG00000068796	-0.91408	0.000444748	0.0116334	Down
117	PSME4	23198	ENSG00000068878	-0.829917	0.00108278	0.0168355	Down
118	NUP133	55746	ENSG00000069248	-0.773253	0.000983167	0.0161644	Down
119	NUCKS1	64710	ENSG00000069275	-0.712975	0.0015844	0.0201964	Down
120	FUNDC1	139341	ENSG00000069509	-0.723455	0.00715725	0.0464098	Down
121	UFD1	7353	ENSG00000070010	-0.667316	0.000713746	0.0139829	Down
122	LRP6	4040	ENSG00000070018	-0.76075	0.000622374	0.013323	Down
123	PHRF1	57661	ENSG00000070047	-0.647761	0.00713036	0.0462858	Down
124	ELP1	8518	ENSG00000070061	-0.666652	0.00185887	0.0219091	Down
125	EXOC5	10640	ENSG00000070367	-1.69689	0.00480735	0.0366155	Down
126	ASNS	440	ENSG00000070669	-0.709865	0.000734236	0.014215	Down
127	EIF2B3	8891	ENSG00000070785	-0.706894	0.000533754	0.0124711	Down
128	RAD18	56852	ENSG00000070950	-0.694999	0.00514225	0.0381106	Down
129	ATP2B1	490	ENSG00000070961	-1.26125	0.00279624	0.0270838	Down
130	TRIP13	9319	ENSG00000071539	-1.22031	2.31821e-05	0.00478032	Down
131	SLC6A15	55117	ENSG00000072041	-0.642518	0.00138758	0.0190777	Down
132	RPS6KA6	27330	ENSG00000072133	-1.39411	0.00713579	0.046311	Down
133	TFRC	7037	ENSG00000072274	-1.61428	0.000359494	0.0107078	Down
134	SMC1A	8243	ENSG00000072501	-0.821883	0.00278516	0.0269902	Down
135	HSD17B10	3028	ENSG00000072506	-0.835268	0.000666772	0.0136999	Down
136	PPP2R2C	5522	ENSG00000074211	-3.03077	0.000257937	0.00956902	Down
137	TEAD2	8463	ENSG00000074219	-0.672905	0.00239248	0.024696	Down
138	DPP8	54878	ENSG00000074603	-1.071	0.000453731	0.0117196	Down
139	HACD3	51495	ENSG00000074696	-0.73856	0.000395674	0.0111666	Down
140	TUBE1	51175	ENSG00000074935	-0.713963	0.00165945	0.0206526	Down
141	TIPIN	54962	ENSG00000075131	-1.22734	0.000517397	0.0123269	Down
142	GTSE1	51512	ENSG00000075218	-0.790578	0.0037843	0.032102	Down
143	ACAT1	38	ENSG00000075239	-0.856054	0.000151893	0.00801693	Down
144	RASAL2	9462	ENSG00000075391	-0.683853	0.00252536	0.0254203	Down
145	ZNF37A	7587	ENSG00000075407	-1.02812	0.000218301	0.00900862	Down
146	FRYL	285527	ENSG00000075539	-0.974222	0.00127141	0.01811	Down
147	ACTB	60	ENSG00000075624	-0.883639	0.000683905	0.0137485	Down
148	WDR62	284403	ENSG00000075702	-1.10472	0.003869	0.0324598	Down
149	MCM6	4175	ENSG00000076003	-1.94409	4.3992e-06	0.00348328	Down
150	UNG	7374	ENSG00000076248	-0.747519	0.00101404	0.016301	Down
151	MBNL3	55796	ENSG00000076770	-1.27395	0.00748617	0.0476357	Down
152	TOP2B	7155	ENSG00000077097	-1.34461	0.000145704	0.00794763	Down
153	DNAJC10	54431	ENSG00000077232	-0.887905	0.00544479	0.0392336	Down
154	USP33	23032	ENSG00000077254	-0.649691	0.00169775	0.020878	Down
155	POLD3	10714	ENSG00000077514	-0.604999	0.00115023	0.0172784	Down
156	MAP2	4133	ENSG00000078018	-1.00877	0.000323145	0.0103321	Down
157	PIAS2	9063	ENSG00000078043	-0.661189	0.00511351	0.0379715	Down
158	UBE2K	3093	ENSG00000078140	-0.732767	0.00209338	0.0230632	Down
159	TIGAR	57103	ENSG00000078237	-1.8333	3.86029e-05	0.00531829	Down
160	EDN1	1906	ENSG00000078401	-1.57435	0.000716584	0.0140123	Down
161	VDAC3	7419	ENSG00000078668	-1.04828	7.81465e-05	0.00639686	Down
162	PCM1	5108	ENSG00000078674	-1.51762	0.0032045	0.0293061	Down
163	TP73	7161	ENSG00000078900	-1.37009	0.00129874	0.0184009	Down
164	THOC1	9984	ENSG00000079134	-1.40614	0.00217	0.0235317	Down
165	XRCC5	7520	ENSG00000079246	-0.634635	0.00124728	0.0179531	Down
166	DUSP13	51207	ENSG00000079393	-2.59487	0.00733729	0.0469696	Down
167	DDX1	1653	ENSG00000079785	-1.05198	0.00253742	0.0254972	Down
168	RABL2B	11158	ENSG00000079974	-0.603602	0.00250186	0.0253322	Down
169	DDX43	55510	ENSG00000080007	-1.34452	0.00122015	0.0178338	Down
170	CRYBG3	131544	ENSG00000080200	-1.64593	0.00456337	0.0356059	Down
171	RIF1	55183	ENSG00000080345	-2.39706	0.00775253	0.0487759	Down
172	PUM3	9933	ENSG00000080608	-1.38456	0.00316453	0.0290945	Down
173	HSP90AA1	3320	ENSG00000080824	-2.1925	0.000181132	0.00846537	Down
174	RBL1	5933	ENSG00000080839	-1.47364	0.00261199	0.0259515	Down
175	NDC80	10403	ENSG00000080986	-1.15608	0.000461417	0.0117784	Down
176	AP4E1	23431	ENSG00000081014	-1.07819	0.00288031	0.0274731	Down
177	UBA5	79876	ENSG00000081307	-0.975129	0.000385601	0.0110067	Down
178	XPO1	7514	ENSG00000082898	-1.1445	0.00200451	0.0225843	Down
179	ULK2	9706	ENSG00000083290	-1.49355	0.000305694	0.0101827	Down
180	TDRD3	81550	ENSG00000083544	-0.747903	0.00430385	0.0344205	Down
181	NUFIP1	26747	ENSG00000083635	-0.61529	0.00287884	0.0274731	Down
182	CHMP2B	25978	ENSG00000083937	-0.753733	0.00428627	0.0343347	Down
183	ZMPSTE24	10269	ENSG00000084073	-0.957417	0.00251031	0.0253798	Down
184	HACE1	57531	ENSG00000085382	-0.843909	0.00160432	0.0203057	Down
185	SEH1L	81929	ENSG00000085415	-0.664699	0.00221483	0.0237399	Down
186	SLC25A24	29957	ENSG00000085491	-0.848575	0.00353383	0.0308747	Down
187	AKR1B1	231	ENSG00000085662	-0.625284	0.000894506	0.0154854	Down
188	CTTN	2017	ENSG00000085733	-1.07576	7.54129e-05	0.00639686	Down
189	USP40	55230	ENSG00000085982	-0.669743	0.000521682	0.0123269	Down
190	RAD54L	8438	ENSG00000085999	-0.953777	0.000616142	0.0132345	Down
191	DNAJA1	3301	ENSG00000086061	-1.50715	1.42889e-05	0.00446411	Down
192	IPO11	51194	ENSG00000086200	-1.25508	0.00377155	0.032048	Down
193	IPO11	101180901	ENSG00000086200	-1.25508	0.00377155	0.032048	Down
194	IPO11-LRRC70	51194	ENSG00000086200	-1.25508	0.00377155	0.032048	Down
195	IPO11-LRRC70	101180901	ENSG00000086200	-1.25508	0.00377155	0.032048	Down
196	SNX10	29887	ENSG00000086300	-1.77577	0.00520292	0.0382894	Down
197	SEPHS1	22929	ENSG00000086475	-0.841484	0.000264739	0.00960959	Down
198	ERO1B	56605	ENSG00000086619	-0.950295	0.00228224	0.0240761	Down
199	TXLNG	55787	ENSG00000086712	-1.01391	0.00323445	0.029474	Down
200	LAT2	7462	ENSG00000086730	-1.00775	0.00444478	0.0350716	Down
201	ZW10	9183	ENSG00000086827	-0.751776	0.000516225	0.0123269	Down
202	ACOX3	8310	ENSG00000087008	-0.741435	0.000824852	0.0148538	Down
203	MTMR2	8898	ENSG00000087053	-0.667712	0.00126467	0.0180397	Down
204	SRRT	51593	ENSG00000087087	-1.02616	0.000122344	0.00733944	Down
205	TMPRSS11E	28983	ENSG00000087128	-2.766	0.000506556	0.0122482	Down
206	DNM1L	10059	ENSG00000087470	-0.916738	0.000352133	0.0106567	Down
207	PTHLH	5744	ENSG00000087494	-1.64379	1.1043e-05	0.00425857	Down
208	ALG6	29929	ENSG00000088035	-0.79688	0.00338596	0.0301385	Down
209	DDX18	8886	ENSG00000088205	-0.950489	0.00180154	0.0215632	Down
210	DNMT3B	1789	ENSG00000088305	-0.650028	0.000820499	0.0148109	Down
211	DYNLL1	8655	ENSG00000088986	-1.36843	6.36404e-05	0.00612829	Down
212	ESF1	51575	ENSG00000089048	-1.65095	0.00780016	0.0489832	Down
213	ANAPC5	51433	ENSG00000089053	-0.61756	0.00076981	0.0145513	Down
214	TRMT6	51605	ENSG00000089195	-0.851853	0.000246963	0.00948129	Down
215	FUS	2521	ENSG00000089280	-2.49931	1.09995e-06	0.00256389	Down
216	ZNF302	55900	ENSG00000089335	-1.3697	0.0070083	0.0458108	Down
217	BIRC5	332	ENSG00000089685	-0.847246	0.000193664	0.00861096	Down
218	OTUB2	78990	ENSG00000089723	-0.837008	0.000266063	0.00963436	Down
219	NDUFB2	4708	ENSG00000090266	-1.12696	6.1082e-05	0.00612829	Down
220	NUDC	10726	ENSG00000090273	-0.612362	0.00123963	0.0179035	Down
221	MAEA	10296	ENSG00000090316	-0.658833	0.00172147	0.0210165	Down
222	CERS4	79603	ENSG00000090661	-1.33015	0.0001102	0.00726003	Down
223	USP48	84196	ENSG00000090686	-0.700362	0.000510371	0.0123009	Down
224	RBM27	54439	ENSG00000091009	-0.742806	0.00588031	0.0411868	Down
225	PUS7	54517	ENSG00000091127	-1.29026	0.000101407	0.00702686	Down
226	NRCAM	4897	ENSG00000091129	-1.6673	7.49283e-05	0.00639686	Down
227	DLD	1738	ENSG00000091140	-1.72609	0.000837876	0.0149362	Down
228	RAPGEF4	11069	ENSG00000091428	-0.643618	0.00463114	0.0358791	Down
229	ORC6	23594	ENSG00000091651	-0.617805	0.00113359	0.0172304	Down
230	PPP2R3C	55012	ENSG00000092020	-0.744462	0.00594459	0.0414517	Down
231	SLC7A8	23428	ENSG00000092068	-1.32321	0.000606153	0.0131537	Down
232	HECTD1	25831	ENSG00000092148	-1.01988	0.0026361	0.026122	Down
233	SUPT16H	11198	ENSG00000092201	-0.781154	0.00078555	0.014639	Down
234	GEMIN2	8487	ENSG00000092208	-0.670533	0.000809698	0.0147591	Down
235	TRPM7	54822	ENSG00000092439	-1.67377	0.00462979	0.0358791	Down
236	WDR76	79968	ENSG00000092470	-1.23109	7.20687e-05	0.00631494	Down
237	CLSPN	63967	ENSG00000092853	-2.15719	6.47056e-05	0.00613618	Down
238	CDC45	8318	ENSG00000093009	-1.51831	2.60523e-05	0.00485005	Down
239	CDC6	990	ENSG00000094804	-1.24024	2.55053e-05	0.00485005	Down
240	CBX5	23468	ENSG00000094916	-0.925511	0.00103897	0.0164966	Down
241	FMO2	2327	ENSG00000094963	-2.65103	0.000595316	0.0130714	Down
242	MSH2	4436	ENSG00000095002	-1.74449	0.000117042	0.00726699	Down
243	TMEM38B	55151	ENSG00000095209	-0.831905	0.00200069	0.0225631	Down
244	CYP26A1	1592	ENSG00000095596	-2.21875	0.00195057	0.0223672	Down
245	FKBP5	2289	ENSG00000096060	-1.00938	0.000192361	0.00860844	Down
246	TMEM14A	28978	ENSG00000096092	-0.966986	0.000251573	0.00951986	Down
247	HNRNPH3	3189	ENSG00000096746	-0.796143	0.000266062	0.00963436	Down
248	JAK2	3717	ENSG00000096968	-0.829901	0.00327786	0.0296183	Down
249	CDC7	8317	ENSG00000097046	-0.93414	0.00413048	0.0336234	Down
250	PRTFDC1	56952	ENSG00000099256	-0.764251	0.00141714	0.019203	Down
251	MACROH2A2	55506	ENSG00000099284	-0.777566	0.000625505	0.0133377	Down
252	HNRNPM	4670	ENSG00000099783	-1.25188	9.47105e-05	0.00680989	Down
253	TIMM13	26517	ENSG00000099800	-0.808501	0.00143352	0.0193377	Down
254	RANBP1	5902	ENSG00000099901	-1.23908	7.35455e-05	0.00639686	Down
255	SNRPD3	6634	ENSG00000100028	-0.648522	0.000699026	0.013885	Down
256	PES1	23481	ENSG00000100029	-0.603348	0.00131812	0.0185469	Down
257	POLR2F	5435	ENSG00000100142	-0.642524	0.00324216	0.029474	Down
258	PICK1	9463	ENSG00000100151	-0.692841	0.0032051	0.0293061	Down
259	TTC28	23331	ENSG00000100154	-1.54614	0.00147413	0.0195693	Down
260	CENPM	79019	ENSG00000100162	-0.9897	0.000600747	0.0131176	Down
261	RAB36	9609	ENSG00000100228	-0.705957	0.00223961	0.0238724	Down
262	MCAT	27349	ENSG00000100294	-0.85823	0.00281807	0.0272047	Down
263	MCM5	4174	ENSG00000100297	-1.03988	6.40254e-05	0.00612829	Down
264	SYNGR1	9145	ENSG00000100321	-1.54704	0.000368964	0.0107836	Down
265	FOXRED2	80020	ENSG00000100350	-0.72384	0.00610614	0.0421014	Down
266	KCTD17	79734	ENSG00000100379	-0.605095	0.0043343	0.0345629	Down
267	L3MBTL2	83746	ENSG00000100395	-0.975949	0.000143444	0.00790258	Down
268	POLR3H	171568	ENSG00000100413	-1.4159	2.25485e-05	0.00473913	Down
269	TRMU	55687	ENSG00000100416	-0.605635	0.00300382	0.0280983	Down
270	FKBP3	2287	ENSG00000100442	-1.15379	0.000192032	0.00860844	Down
271	AP4S1	11154	ENSG00000100478	-0.614305	0.00152623	0.0198575	Down
272	POLE2	5427	ENSG00000100479	-1.93925	5.96122e-05	0.00612829	Down
273	NIN	51199	ENSG00000100503	-1.0366	0.00102409	0.016337	Down
274	DDHD1	80821	ENSG00000100523	-1.11961	0.0014179	0.0192047	Down
275	CDKN3	1033	ENSG00000100526	-0.752067	0.00143623	0.0193544	Down
276	PSMA3	5684	ENSG00000100567	-0.938617	0.000210315	0.0088494	Down
277	KIAA0586	9786	ENSG00000100578	-0.955971	0.0079187	0.0495619	Down
278	DAAM1	23002	ENSG00000100592	-0.749603	0.00564846	0.040124	Down
279	ASB2	51676	ENSG00000100628	-1.61642	1.11937e-05	0.00425857	Down
280	CEP128	145508	ENSG00000100629	-1.04108	0.00209047	0.0230458	Down
281	ERH	2079	ENSG00000100632	-0.709679	0.00113759	0.0172416	Down
282	HIF1A	3091	ENSG00000100644	-0.977834	0.00608118	0.0420353	Down
283	SRSF5	6430	ENSG00000100650	-0.944216	0.000292056	0.0100214	Down
284	EIF5	1983	ENSG00000100664	-0.898525	0.000667586	0.0136999	Down
285	DICER1	23405	ENSG00000100697	-1.2797	0.000253248	0.00952611	Down
286	ZC3H14	79882	ENSG00000100722	-0.65319	0.0017602	0.0212547	Down
287	VRK1	7443	ENSG00000100749	-1.25459	0.00551115	0.0394936	Down
288	SRP54	6729	ENSG00000100883	-0.688823	0.00200032	0.0225631	Down
289	BRMS1L	84312	ENSG00000100916	-1.45507	0.000875568	0.0153143	Down
290	PYGB	5834	ENSG00000100994	-0.600212	0.00123428	0.0178943	Down
291	GINS1	9837	ENSG00000101003	-0.966834	0.000403538	0.0112382	Down
292	MYBL2	4605	ENSG00000101057	-1.31356	7.06766e-05	0.00629402	Down
293	RAB5IF	55969	ENSG00000101084	-0.589959	0.0022125	0.0237318	Down
294	PSMA7	5688	ENSG00000101182	-0.644305	0.00186335	0.0219224	Down
295	FERMT1	55612	ENSG00000101311	-0.658773	0.00643441	0.043438	Down
296	CRNKL1	51340	ENSG00000101343	-0.987946	0.00664653	0.0442734	Down
297	SAMHD1	25939	ENSG00000101347	-0.958152	0.000274837	0.00980941	Down
298	NOP56	10528	ENSG00000101361	-1.00379	0.000144909	0.00791863	Down
299	MAPRE1	22919	ENSG00000101367	-0.757415	0.00030165	0.0101411	Down
300	E2F1	1869	ENSG00000101412	-1.2991	2.78959e-05	0.00499054	Down
301	USP14	9097	ENSG00000101557	-0.91769	0.00227131	0.0240367	Down
302	SMCHD1	23347	ENSG00000101596	-1.00288	0.00469187	0.0361496	Down
303	CEP192	55125	ENSG00000101639	-0.894381	0.00212886	0.0233004	Down
304	CSTF2	1478	ENSG00000101811	-0.877965	0.000425099	0.0114415	Down
305	POLA1	5422	ENSG00000101868	-1.50262	2.11293e-05	0.00473913	Down
306	ALG13	79868	ENSG00000101901	-0.658859	0.00241613	0.0248107	Down
307	SMARCA1	6594	ENSG00000102038	-1.08269	0.000604139	0.013129	Down
308	PGK1	5230	ENSG00000102144	-0.730493	0.000506486	0.0122482	Down
309	RBM3	5935	ENSG00000102317	-0.669745	0.00065981	0.0136999	Down
310	CENPI	2491	ENSG00000102384	-1.28885	0.000254844	0.00956223	Down
311	PBDC1	51260	ENSG00000102390	-1.41305	4.48966e-05	0.00576653	Down
312	CAB39L	81617	ENSG00000102547	-0.606792	0.00276792	0.0269078	Down
313	KPNA3	3839	ENSG00000102753	-1.19981	5.73803e-05	0.00612829	Down
314	DGKH	160851	ENSG00000102780	-0.820034	0.00509138	0.0378949	Down
315	KATNAL1	84056	ENSG00000102781	-1.07768	0.00273075	0.0266903	Down
316	INTS6	26512	ENSG00000102786	-0.622899	0.00123345	0.0178916	Down
317	OLFM4	10562	ENSG00000102837	-1.76155	3.8916e-05	0.00531829	Down
318	NFAT5	10725	ENSG00000102908	-1.18316	0.000520624	0.0123269	Down
319	DHODH	1723	ENSG00000102967	-1.05076	0.000521483	0.0123269	Down
320	TANGO6	79613	ENSG00000103047	-0.693126	0.00124766	0.0179531	Down
321	CORO7-PAM16	100529144	ENSG00000103426	-2.79761	0.00150349	0.019804	Down
322	RPGRIP1L	23322	ENSG00000103494	-1.24308	0.000322999	0.0103321	Down
323	CCP110	9738	ENSG00000103540	-1.16072	0.00411762	0.0335835	Down
324	CEP152	22995	ENSG00000103995	-1.89742	0.00793674	0.0495925	Down
325	GABPB1	2553	ENSG00000104064	-0.920158	0.000674336	0.0137485	Down
326	EIF3J	8669	ENSG00000104131	-0.595913	0.00269922	0.0264768	Down
327	OIP5	11339	ENSG00000104147	-0.745218	0.000325587	0.0103441	Down
328	SLC30A4	7782	ENSG00000104154	-0.909399	0.000698373	0.013885	Down
329	CSPP1	79848	ENSG00000104218	-0.821401	0.00189027	0.022063	Down
330	CALB1	793	ENSG00000104327	-3.44805	3.84099e-05	0.00531829	Down
331	POP1	10940	ENSG00000104356	-1.71974	5.96659e-05	0.00612829	Down
332	GDAP1	54332	ENSG00000104381	-1.30017	0.000885882	0.0154349	Down
333	TRPS1	7227	ENSG00000104447	-1.85892	0.000202337	0.00872274	Down
334	SPAG1	6674	ENSG00000104450	-1.23003	5.20133e-05	0.00597521	Down
335	SNX16	64089	ENSG00000104497	-0.943243	0.00473888	0.0363491	Down
336	PYCR3	65263	ENSG00000104524	-0.626376	0.00373792	0.0318885	Down
337	ANXA13	312	ENSG00000104537	-3.01371	0.00730626	0.0468599	Down
338	ERI1	90459	ENSG00000104626	-0.707768	0.00529547	0.0386518	Down
339	ARHGEF10	9639	ENSG00000104728	-0.778749	0.00216618	0.023512	Down
340	MCM4	4173	ENSG00000104738	-0.952057	8.85188e-05	0.00662916	Down
341	KCTD9	54793	ENSG00000104756	-0.920965	0.00147788	0.0196018	Down
342	BNIP3L	665	ENSG00000104765	-0.696458	0.00615212	0.0422449	Down
343	RNASEH2A	10535	ENSG00000104889	-0.679357	0.000931352	0.0157549	Down
344	IL27RA	9466	ENSG00000104998	-0.822889	0.000428849	0.0114415	Down
345	ASF1B	55723	ENSG00000105011	-1.18019	9.83641e-05	0.00687519	Down
346	PDCD5	9141	ENSG00000105185	-0.708872	0.000854233	0.0151225	Down
347	FSD1	79187	ENSG00000105255	-1.40042	0.000183644	0.00846537	Down
348	GRWD1	83743	ENSG00000105447	-0.938902	0.000153614	0.00801693	Down
349	PRPF31	26121	ENSG00000105618	-0.600185	0.00133717	0.018675	Down
350	ARMC6	93436	ENSG00000105676	-0.832641	0.000789513	0.0146837	Down
351	SUGP1	57794	ENSG00000105705	-0.594542	0.00646969	0.0435783	Down
352	CFAP69	79846	ENSG00000105792	-1.18876	0.00115094	0.0172784	Down
353	CDK6	1021	ENSG00000105810	-1.29245	0.000915851	0.0156572	Down
354	POLR1F	221830	ENSG00000105849	-1.81405	0.00161363	0.0203686	Down
355	ITGB8	3696	ENSG00000105855	-1.52024	0.000156062	0.00805919	Down
356	MPP6	51678	ENSG00000105926	-1.31478	0.000192248	0.00860844	Down
357	ZC3HAV1	56829	ENSG00000105939	-0.741762	0.00282455	0.0272211	Down
358	TTC26	79989	ENSG00000105948	-1.80845	6.84589e-05	0.00619055	Down
359	H2AZ2	94239	ENSG00000105968	-0.660618	0.000509113	0.0122804	Down
360	CAV1	857	ENSG00000105974	-0.951168	0.000168947	0.00822966	Down
361	LMBR1	64327	ENSG00000105983	-0.609811	0.00232617	0.0243515	Down
362	LFNG	3955	ENSG00000106003	-0.795699	0.00630087	0.0428251	Down
363	SSBP1	6742	ENSG00000106028	-1.04545	5.50271e-05	0.00610273	Down
364	EIF3B	8662	ENSG00000106263	-0.675871	0.000660235	0.0136999	Down
365	HYAL4	23553	ENSG00000106302	-1.73656	0.000525631	0.0123421	Down
366	AIMP2	7965	ENSG00000106305	-1.12921	5.0343e-05	0.00597521	Down
367	RBM28	55131	ENSG00000106344	-0.767567	0.000359048	0.0107078	Down
368	EZH2	2146	ENSG00000106462	-0.731035	0.000939004	0.0158259	Down
369	FKTN	2218	ENSG00000106692	-1.31016	0.00468304	0.0361079	Down
370	TGFBR1	7046	ENSG00000106799	-1.15195	0.000526725	0.0123581	Down
371	AK1	203	ENSG00000106992	-0.999507	0.000326258	0.0103545	Down
372	RLN1	6013	ENSG00000107018	-2.72181	0.000524337	0.0123358	Down
373	ELAVL2	1993	ENSG00000107105	-1.15575	0.006108	0.0421046	Down
374	FUBP3	8939	ENSG00000107164	-0.646974	0.00109691	0.0169725	Down
375	DDX58	23586	ENSG00000107201	-1.11424	0.00152981	0.0198697	Down
376	SETX	23064	ENSG00000107290	-1.56601	0.0033229	0.0297959	Down
377	EXOSC3	51010	ENSG00000107371	-0.634206	0.0035131	0.0308109	Down
378	CCNJ	54619	ENSG00000107443	-0.608719	0.00149842	0.019787	Down
379	EIF3A	8661	ENSG00000107581	-0.608482	0.00450244	0.0353318	Down
380	TRDMT1	1787	ENSG00000107614	-1.56263	0.00262686	0.0260562	Down
381	ARHGAP21	57584	ENSG00000107863	-0.678024	0.00113504	0.0172304	Down
382	GTPBP4	23560	ENSG00000107937	-0.939361	0.000392458	0.0111271	Down
383	DKK1	22943	ENSG00000107984	-1.208	0.000142072	0.00789376	Down
384	TASOR2	54906	ENSG00000108021	-1.43904	0.000146702	0.00795824	Down
385	SMC3	9126	ENSG00000108055	-1.48424	0.00795787	0.049652	Down
386	TFAM	7019	ENSG00000108064	-0.728777	0.00438498	0.0347916	Down
387	CUL2	8453	ENSG00000108094	-1.02796	0.00150573	0.019804	Down
388	UBE2S	27338	ENSG00000108106	-0.660256	0.00364492	0.0314342	Down
389	DNAJC12	56521	ENSG00000108176	-1.31592	0.00752805	0.0478139	Down
390	PPIF	10105	ENSG00000108179	-0.730199	0.000438804	0.0115755	Down
391	NUFIP2	57532	ENSG00000108256	-0.816548	0.000316831	0.0102722	Down
392	CSF3	1440	ENSG00000108342	-2.02903	0.00158613	0.0201996	Down
393	TUBD1	51174	ENSG00000108423	-1.04494	0.00494718	0.0373034	Down
394	RPS6KB1	6198	ENSG00000108443	-1.23547	0.00201221	0.0226022	Down
395	INTS2	57508	ENSG00000108506	-0.843076	0.00251053	0.0253798	Down
396	MED13	9969	ENSG00000108510	-1.31734	6.13661e-05	0.00612829	Down
397	SLC25A11	8402	ENSG00000108528	-0.605708	0.00101852	0.016301	Down
398	C1QBP	708	ENSG00000108561	-0.70303	0.000380436	0.0109207	Down
399	BLMH	642	ENSG00000108578	-0.698206	0.000402302	0.0112382	Down
400	CCDC47	57003	ENSG00000108588	-0.753854	0.00276311	0.0268842	Down
401	MED31	51003	ENSG00000108590	-0.720907	0.0048246	0.0367097	Down
402	FTSJ3	117246	ENSG00000108592	-0.678741	0.000607234	0.0131582	Down
403	UTP6	55813	ENSG00000108651	-0.816816	0.000207571	0.00883648	Down
404	DDX5	1655	ENSG00000108654	-1.16659	8.48238e-05	0.00656867	Down
405	PSMD11	5717	ENSG00000108671	-0.774676	0.000354351	0.0106774	Down
406	LRRC59	55379	ENSG00000108829	-0.601725	0.000904935	0.0155702	Down
407	LUC7L3	51747	ENSG00000108848	-0.968239	0.00627353	0.0427195	Down
408	MPP2	4355	ENSG00000108852	-0.83008	0.00168003	0.0208049	Down
409	DCUN1D4	23142	ENSG00000109184	-0.878074	0.00677018	0.0449277	Down
410	ANXA10	11199	ENSG00000109511	-1.09106	0.00134331	0.0187086	Down
411	AADAT	51166	ENSG00000109576	-1.29632	0.00200855	0.0225986	Down
412	NEIL3	55247	ENSG00000109674	-0.874624	0.000336766	0.0105432	Down
413	NCAPG	64151	ENSG00000109805	-1.81903	0.000153038	0.00801693	Down
414	MTCH2	23788	ENSG00000109919	-0.706538	0.000366658	0.0107836	Down
415	HSPA8	3312	ENSG00000109971	-2.04281	3.33391e-06	0.00333972	Down
416	PPP6R3	55291	ENSG00000110075	-0.804206	0.00252554	0.0254203	Down
417	CCDC86	79080	ENSG00000110104	-0.949449	0.000455727	0.0117368	Down
418	PRPF19	27339	ENSG00000110107	-0.623994	0.000896702	0.0154976	Down
419	CHORDC1	26973	ENSG00000110172	-1.64599	0.0038301	0.0322836	Down
420	EIF4G2	1982	ENSG00000110321	-0.807005	0.000288513	0.00995684	Down
421	C11orf58	10944	ENSG00000110696	-0.600504	0.00195525	0.0223952	Down
422	EXPH5	23086	ENSG00000110723	-1.64116	0.00152937	0.0198697	Down
423	GTF2H1	2965	ENSG00000110768	-0.761272	0.00095227	0.0159145	Down
424	CAPRIN2	65981	ENSG00000110888	-0.820963	0.00418389	0.0338411	Down
425	ACSS3	79611	ENSG00000111058	-0.873427	0.00700289	0.0458045	Down
426	METAP2	10988	ENSG00000111142	-0.696838	0.00409879	0.0335074	Down
427	MAGOHB	55110	ENSG00000111196	-0.901118	0.000350663	0.0106349	Down
428	FOXM1	2305	ENSG00000111206	-0.715746	0.00394689	0.0328234	Down
429	RAD51AP1	10635	ENSG00000111247	-1.52633	0.00098414	0.0161644	Down
430	CDK2AP1	8099	ENSG00000111328	-0.924729	0.000229828	0.00920015	Down
431	ARHGDIB	397	ENSG00000111348	-0.617228	0.00123548	0.0178943	Down
432	GTF2H3	2967	ENSG00000111358	-0.963825	0.00092225	0.0156777	Down
433	EIF2B1	1967	ENSG00000111361	-0.604804	0.00121819	0.0178338	Down
434	SLC38A1	81539	ENSG00000111371	-1.16636	0.000316702	0.0102722	Down
435	RFC5	5985	ENSG00000111445	-0.633446	0.00104147	0.0164966	Down
436	STX2	2054	ENSG00000111450	-0.74102	0.00160219	0.0203057	Down
437	CAND1	55832	ENSG00000111530	-0.964639	0.00377901	0.0320881	Down
438	TIMELESS	8914	ENSG00000111602	-0.691571	0.00450175	0.0353318	Down
439	CPSF6	11052	ENSG00000111605	-1.04214	6.5866e-05	0.00613618	Down
440	KRR1	11103	ENSG00000111615	-1.21309	0.00580137	0.0408242	Down
441	NOP2	4839	ENSG00000111641	-0.672818	0.000577438	0.0129611	Down
442	UHRF1BP1L	23074	ENSG00000111647	-0.796025	0.00311979	0.0287897	Down
443	GNPTAB	79158	ENSG00000111670	-0.765727	0.0024762	0.0251852	Down
444	ENO2	2026	ENSG00000111674	-1.48943	0.00193573	0.0223046	Down
445	HCFC2	29915	ENSG00000111727	-1.01557	0.00050456	0.0122482	Down
446	FRK	2444	ENSG00000111816	-1.1455	0.00353157	0.0308744	Down
447	PAK1IP1	55003	ENSG00000111845	-1.04169	0.000446925	0.0116334	Down
448	GCNT2	2651	ENSG00000111846	-1.66593	0.00796476	0.0496537	Down
449	ASF1A	25842	ENSG00000111875	-0.747259	0.00618661	0.0423922	Down
450	NCOA7	135112	ENSG00000111912	-0.854888	0.00661433	0.0441567	Down
451	FBXO5	26271	ENSG00000112029	-0.825644	0.00344062	0.030423	Down
452	KCTD20	222658	ENSG00000112078	-0.958468	9.4243e-05	0.00680989	Down
453	SRSF3	6428	ENSG00000112081	-1.00137	0.000199513	0.00870873	Down
454	MCM3	4172	ENSG00000112118	-1.07184	6.85446e-05	0.00619055	Down
455	MDN1	23195	ENSG00000112159	-0.970899	0.0074995	0.047683	Down
456	BMP5	653	ENSG00000112175	-2.37653	0.00425111	0.0341898	Down
457	CAP2	10486	ENSG00000112186	-0.907198	0.000424435	0.0114415	Down
458	BAG2	9532	ENSG00000112208	-0.833117	0.00124373	0.0179282	Down
459	RAB23	51715	ENSG00000112210	-1.52585	0.000920648	0.0156682	Down
460	ASCC3	10973	ENSG00000112249	-1.19872	0.00755986	0.047945	Down
461	GMNN	51053	ENSG00000112312	-0.928067	0.000112786	0.00726003	Down
462	NR2E1	7101	ENSG00000112333	-2.70918	3.40887e-05	0.00531829	Down
463	HBS1L	10767	ENSG00000112339	-0.95308	0.00424556	0.0341611	Down
464	PHACTR2	9749	ENSG00000112419	-1.00301	0.00150818	0.019804	Down
465	SENP6	26054	ENSG00000112701	-1.06522	0.000801843	0.0147237	Down
466	HSPA9	3313	ENSG00000113013	-0.720296	0.000704711	0.0138977	Down
467	LOX	4015	ENSG00000113083	-1.13247	0.000905053	0.0155702	Down
468	CERT1	10087	ENSG00000113163	-0.632548	0.00184437	0.0217903	Down
469	ARSB	411	ENSG00000113273	-0.900516	0.00352413	0.0308348	Down
470	CNOT6	57472	ENSG00000113300	-1.09934	0.000307642	0.0101827	Down
471	POLR3G	10622	ENSG00000113356	-2.01075	0.00665709	0.044324	Down
472	LMNB1	4001	ENSG00000113368	-0.794295	0.000958355	0.0159298	Down
473	SLC27A6	28965	ENSG00000113396	-2.83959	1.45802e-06	0.00293835	Down
474	LNPEP	4012	ENSG00000113441	-0.950717	0.0051831	0.0382465	Down
475	RAD50	10111	ENSG00000113522	-1.51025	0.00296439	0.0278856	Down
476	NUP155	9631	ENSG00000113569	-0.856528	0.00079892	0.014713	Down
477	RARS1	5917	ENSG00000113643	-0.754764	0.000346553	0.0105775	Down
478	DBN1	1627	ENSG00000113758	-0.839286	0.000280286	0.00985845	Down
479	SMC4	10051	ENSG00000113810	-1.66974	0.00219994	0.0236819	Down
480	ARL6	84100	ENSG00000113966	-1.02577	0.00227483	0.0240418	Down
481	UBE3A	7337	ENSG00000114062	-0.624931	0.00298234	0.0279674	Down
482	KAT2B	8850	ENSG00000114166	-0.82766	0.00182778	0.0216959	Down
483	ACAP2	23527	ENSG00000114331	-1.16733	0.00168407	0.0208219	Down
484	ECT2	1894	ENSG00000114346	-1.66299	0.00373261	0.0318613	Down
485	GBE1	2632	ENSG00000114480	-0.814407	0.00321893	0.0294237	Down
486	SNX4	8723	ENSG00000114520	-1.74337	0.00282531	0.0272211	Down
487	KLHL18	23276	ENSG00000114648	-0.594833	0.00259912	0.0258579	Down
488	CFAP92	57501	ENSG00000114656	-1.1341	0.000895289	0.0154854	Down
489	MRPL3	11222	ENSG00000114686	-0.640476	0.000846707	0.0150401	Down
490	COMMD2	51122	ENSG00000114744	-0.61528	0.00393096	0.032718	Down
491	RRP9	9136	ENSG00000114767	-0.683476	0.0015393	0.0199069	Down
492	INO80D	54891	ENSG00000114933	-1.23806	0.000155184	0.00804252	Down
493	ADAM23	8745	ENSG00000114948	-0.811188	0.000325483	0.0103441	Down
494	MOB1A	55233	ENSG00000114978	-0.629773	0.0031496	0.0290016	Down
495	PIKFYVE	200576	ENSG00000115020	-1.153	0.0034384	0.0304124	Down
496	NCL	4691	ENSG00000115053	-1.02665	0.00014209	0.00789376	Down
497	EPB41L5	57669	ENSG00000115109	-0.691581	0.00643438	0.043438	Down
498	TP53I3	9540	ENSG00000115129	-0.989014	0.00282738	0.0272211	Down
499	ITGB6	3694	ENSG00000115221	-0.9884	0.00241636	0.0248107	Down
500	ITGA4	3676	ENSG00000115232	-0.85767	0.00540988	0.0391157	Down
501	CCDC88A	55704	ENSG00000115355	-1.94845	0.0036053	0.0312809	Down
502	MRPL19	9801	ENSG00000115364	-0.702689	0.0013715	0.0189144	Down
503	LANCL1	10314	ENSG00000115365	-1.06613	0.0022846	0.0240925	Down
504	GLS	2744	ENSG00000115419	-0.942611	0.00764655	0.0483215	Down
505	USP34	9736	ENSG00000115464	-1.52967	0.00145258	0.0194725	Down
506	EHBP1	23301	ENSG00000115504	-0.936446	0.000823931	0.0148461	Down
507	PDCL3	79031	ENSG00000115539	-1.01464	8.34611e-05	0.00656867	Down
508	MOB4	25843	ENSG00000115540	-0.995309	0.00702491	0.0458466	Down
509	HSPE1	3336	ENSG00000115541	-0.826007	0.000798617	0.014713	Down
510	PASK	23178	ENSG00000115687	-0.725114	0.000664979	0.0136999	Down
511	PROC	5624	ENSG00000115718	-0.776265	0.00583053	0.0409674	Down
512	ODC1	4953	ENSG00000115758	-1.36342	6.61463e-05	0.00613618	Down
513	BIRC6	57448	ENSG00000115760	-1.41158	0.000921979	0.0156777	Down
514	NOL10	79954	ENSG00000115761	-0.610501	0.00401739	0.0331509	Down
515	PRKD3	23683	ENSG00000115825	-0.904572	0.00416117	0.0337646	Down
516	SRSF7	6432	ENSG00000115875	-0.896625	0.000336453	0.0105432	Down
517	KYNU	8942	ENSG00000115919	-1.03959	0.00107522	0.0167701	Down
518	PNO1	56902	ENSG00000115946	-0.870765	0.000457219	0.0117451	Down
519	TRAK2	66008	ENSG00000115993	-0.932951	0.00336214	0.0299938	Down
520	MSH6	2956	ENSG00000116062	-0.628139	0.00134839	0.0187274	Down
521	FARSB	10056	ENSG00000116120	-0.900566	0.000373422	0.0108135	Down
522	ALMS1	7840	ENSG00000116127	-1.8153	0.00121988	0.0178338	Down
523	CACYBP	27101	ENSG00000116161	-0.869888	0.000246541	0.00948129	Down
524	RALGPS2	55103	ENSG00000116191	-1.14493	0.00236176	0.024553	Down
525	ELAPOR1	57535	ENSG00000116299	-1.2477	0.00082562	0.0148587	Down
526	EDEM3	80267	ENSG00000116406	-1.09631	0.00349577	0.0307299	Down
527	HDAC1	3065	ENSG00000116478	-0.683623	0.00149761	0.0197849	Down
528	SFPQ	6421	ENSG00000116560	-1.63683	1.03481e-05	0.00425857	Down
529	DOCK7	85440	ENSG00000116641	-1.1366	0.00278568	0.0269902	Down
530	SRM	6723	ENSG00000116649	-0.680035	0.000881192	0.0153755	Down
531	NCF2	4688	ENSG00000116701	-0.878905	0.00404602	0.0332931	Down
532	UCHL5	51377	ENSG00000116750	-0.80513	0.00125039	0.0179639	Down
533	BCAS2	10286	ENSG00000116752	-0.722097	0.00183806	0.0217663	Down
534	CTH	1491	ENSG00000116761	-0.721174	0.00604628	0.0418808	Down
535	LGALS8	3964	ENSG00000116977	-0.689522	0.00584446	0.0410313	Down
536	SIPA1L2	57568	ENSG00000116991	-2.85772	0.00372347	0.0318037	Down
537	ADGRL2	23266	ENSG00000117114	-3.1646	5.92113e-05	0.00612829	Down
538	SSX2IP	117178	ENSG00000117155	-1.72161	0.00111911	0.0171431	Down
539	ZNHIT6	54680	ENSG00000117174	-0.659584	0.00103996	0.0164966	Down
540	ID3	3399	ENSG00000117318	-0.674198	0.000939666	0.0158259	Down
541	CR2	1380	ENSG00000117322	-1.77264	3.00729e-05	0.00511175	Down
542	EBNA1BP2	10969	ENSG00000117395	-0.880822	0.000163505	0.00812107	Down
543	TMED5	50999	ENSG00000117500	-0.955256	0.0037781	0.0320881	Down
544	F3	2152	ENSG00000117525	-1.57431	4.60795e-05	0.00583492	Down
545	ABCD3	5825	ENSG00000117528	-1.63121	0.000376915	0.0108508	Down
546	DARS2	55157	ENSG00000117593	-0.764844	0.000656419	0.0136999	Down
547	SLC35A3	23443	ENSG00000117620	-1.02642	0.00146781	0.0195459	Down
548	STMN1	3925	ENSG00000117632	-0.709408	0.000445549	0.0116334	Down
549	MAN1C1	57134	ENSG00000117643	-1.97776	0.000612586	0.01321	Down
550	NSL1	25936	ENSG00000117697	-0.626497	0.0057345	0.0405338	Down
551	CENPF	1063	ENSG00000117724	-2.0461	0.000956529	0.0159274	Down
552	POLR1G	10849	ENSG00000117877	-1.56604	6.85894e-05	0.00619055	Down
553	MESD	23184	ENSG00000117899	-0.734828	0.000291084	0.0100098	Down
554	RCN2	5955	ENSG00000117906	-0.635709	0.00204905	0.022866	Down
555	STAG1	10274	ENSG00000118007	-1.59141	0.000659577	0.0136999	Down
556	KIF14	9928	ENSG00000118193	-2.04665	0.00281868	0.0272047	Down
557	CAMSAP2	23271	ENSG00000118200	-0.84568	0.00533472	0.0388032	Down
558	HMGN3	9324	ENSG00000118418	-0.836849	0.00162489	0.0204728	Down
559	FBXO30	84085	ENSG00000118496	-1.10138	0.000368568	0.0107836	Down
560	TNFAIP3	7128	ENSG00000118503	-1.00849	0.00012886	0.00759363	Down
561	SGK1	6446	ENSG00000118515	-0.743478	0.000373991	0.0108184	Down
562	SLC16A7	9194	ENSG00000118596	-0.866538	0.00703618	0.0458825	Down
563	SPP1	6696	ENSG00000118785	-3.20516	0.00036649	0.0107836	Down
564	ITGB1BP1	9270	ENSG00000119185	-0.861381	0.000156929	0.00808118	Down
565	CPSF3	51692	ENSG00000119203	-0.729278	0.000844643	0.0150246	Down
566	HEATR1	55127	ENSG00000119285	-0.735661	0.000587668	0.0130239	Down
567	PTBP3	9991	ENSG00000119314	-1.24377	0.000139329	0.00782776	Down
568	ABITRAM	54942	ENSG00000119328	-0.77048	0.000778537	0.0146237	Down
569	CNTRL	11064	ENSG00000119397	-1.1402	0.00135393	0.0187696	Down
570	NDUFA8	4702	ENSG00000119421	-0.706374	0.000592548	0.0130645	Down
571	HSDL2	84263	ENSG00000119471	-0.8738	0.00439653	0.034831	Down
572	MLH3	27030	ENSG00000119684	-1.21787	0.00465248	0.0359831	Down
573	FLVCR2	55640	ENSG00000119686	-1.85742	0.00548873	0.0394085	Down
574	SLIRP	81892	ENSG00000119705	-0.784675	0.00125847	0.0180038	Down
575	RBM25	58517	ENSG00000119707	-0.651576	0.00181378	0.0216072	Down
576	FAM98A	25940	ENSG00000119812	-0.613383	0.00223258	0.0238536	Down
577	OGFRL1	79627	ENSG00000119900	-0.829382	0.00167436	0.0207688	Down
578	SLF2	55719	ENSG00000119906	-0.780307	0.00120137	0.0177083	Down
579	IDE	3416	ENSG00000119912	-1.22761	0.000465447	0.0118651	Down
580	GPAM	57678	ENSG00000119927	-1.69032	1.43364e-05	0.00446411	Down
581	HELLS	3070	ENSG00000119969	-1.42932	0.000636617	0.0134781	Down
582	TNFSF18	8995	ENSG00000120337	-5.18115	0.00014653	0.00795824	Down
583	TCP1	6950	ENSG00000120438	-0.646078	0.00089321	0.0154854	Down
584	MASTL	84930	ENSG00000120539	-1.09518	0.000451138	0.0116888	Down
585	CCDC77	84318	ENSG00000120647	-0.66216	0.00607442	0.0420177	Down
586	HSPH1	10808	ENSG00000120694	-1.97846	5.26572e-05	0.00599474	Down
587	ALG5	29880	ENSG00000120697	-0.624547	0.00548107	0.0393786	Down
588	EXOSC8	11340	ENSG00000120699	-0.660651	0.00551825	0.0395146	Down
589	ETF1	2107	ENSG00000120705	-0.730467	0.00164212	0.0205641	Down
590	EGR1	1958	ENSG00000120738	-1.49506	0.00101927	0.0163035	Down
591	UTP20	27340	ENSG00000120800	-1.5747	0.00114786	0.0172784	Down
592	TMPO	7112	ENSG00000120802	-0.758768	0.000822846	0.0148354	Down
593	SLC35B1	10237	ENSG00000121073	-0.62039	0.00213372	0.0233111	Down
594	NCAPH	23397	ENSG00000121152	-0.816067	0.00055865	0.0126947	Down
595	PSPC1	55269	ENSG00000121390	-0.845222	0.000406401	0.0112679	Down
596	NAA50	80218	ENSG00000121579	-1.01839	0.000218143	0.00900862	Down
597	ZMYM2	7750	ENSG00000121741	-1.55991	0.0044228	0.0349624	Down
598	GJA3	2700	ENSG00000121743	-1.71619	0.000241469	0.00938027	Down
599	PDS5A	23244	ENSG00000121892	-1.31804	0.00332236	0.0297959	Down
600	FYTTD1	84248	ENSG00000122068	-0.969963	0.00796322	0.0496537	Down
601	RBBP6	5930	ENSG00000122257	-0.849723	0.000173409	0.00833892	Down
602	ODF2L	57489	ENSG00000122417	-0.874679	0.0042671	0.0342451	Down
603	CCDC18	343099	ENSG00000122483	-1.7214	0.0037113	0.0317515	Down
604	HNRNPA2B1	3181	ENSG00000122566	-0.838771	0.000370322	0.0107836	Down
605	HOXA7	3204	ENSG00000122592	-0.986862	0.00518798	0.0382543	Down
606	INHBA	3624	ENSG00000122641	-1.74429	3.44415e-05	0.00531829	Down
607	MRM2	29960	ENSG00000122687	-0.993288	0.000163923	0.00812107	Down
608	TRIM24	8805	ENSG00000122779	-0.903862	0.000237979	0.00934258	Down
609	SLC25A16	8034	ENSG00000122912	-0.840902	0.00384962	0.0323886	Down
610	ZWINT	11130	ENSG00000122952	-1.09288	0.000130312	0.0075952	Down
611	ITPR2	3709	ENSG00000123104	-0.997776	0.000519486	0.0123269	Down
612	DDX39A	10212	ENSG00000123136	-0.942875	0.00034662	0.0105775	Down
613	ATP7B	540	ENSG00000123191	-0.789194	0.00525177	0.0384699	Down
614	TUBA1B	10376	ENSG00000123416	-1.47285	1.76808e-05	0.00450337	Down
615	STIL	6491	ENSG00000123473	-0.905699	0.00202118	0.0226582	Down
616	AMD1	262	ENSG00000123505	-1.3406	0.00367505	0.0315539	Down
617	NDUFAF4	29078	ENSG00000123545	-1.06611	0.000190113	0.00857937	Down
618	FAM199X	139231	ENSG00000123575	-0.674582	0.0028909	0.0275219	Down
619	TTC21B	79809	ENSG00000123607	-1.09633	0.00289542	0.027556	Down
620	LPGAT1	9926	ENSG00000123684	-0.594071	0.00404153	0.0332881	Down
621	EXOSC9	5393	ENSG00000123737	-1.07154	0.000518951	0.0123269	Down
622	AGO2	27161	ENSG00000123908	-0.925845	0.000658109	0.0136999	Down
623	PI3	5266	ENSG00000124102	-3.20965	0.00271898	0.0266083	Down
624	TTPAL	79183	ENSG00000124120	-0.882696	0.00105271	0.0165911	Down
625	NCOA5	57727	ENSG00000124160	-0.867005	0.000288883	0.00995684	Down
626	SRSF6	6431	ENSG00000124193	-0.732671	0.000803741	0.0147317	Down
627	ARFGEF2	10564	ENSG00000124198	-0.615192	0.00491902	0.037174	Down
628	SNAI1	6615	ENSG00000124216	-0.899023	0.00656867	0.0439834	Down
629	FASTKD3	79072	ENSG00000124279	-0.910068	0.00543101	0.0391812	Down
630	VAMP7	6845	ENSG00000124333	-0.969537	0.00518703	0.0382543	Down
631	MPHOSPH10	10199	ENSG00000124383	-1.02046	0.00390658	0.0326558	Down
632	PSG8	440533	ENSG00000124467	-1.67178	0.0019854	0.0225267	Down
633	USP9X	8239	ENSG00000124486	-0.952514	0.000181972	0.00846537	Down
634	MRS2	57380	ENSG00000124532	-1.09736	8.14524e-05	0.0065456	Down
635	H2BC11	8970	ENSG00000124635	-1.01237	0.00132588	0.0185895	Down
636	GLO1	2739	ENSG00000124767	-0.866722	0.000795849	0.014713	Down
637	RIOK1	83732	ENSG00000124784	-1.01425	0.000354741	0.0106774	Down
638	RPP40	10799	ENSG00000124787	-1.07275	0.00026203	0.00956902	Down
639	NUP153	9972	ENSG00000124789	-0.619474	0.00650435	0.0437638	Down
640	DEK	7913	ENSG00000124795	-1.17927	0.00602235	0.0417563	Down
641	EREG	2069	ENSG00000124882	-0.996505	0.00123602	0.0178943	Down
642	EFNB2	1948	ENSG00000125266	-0.780229	0.00692532	0.0455685	Down
643	SOX21	11166	ENSG00000125285	-3.21308	1.11511e-05	0.00425857	Down
644	SEPTIN6	23157	ENSG00000125354	-0.668305	0.00267734	0.0263562	Down
645	DMAC2L	27109	ENSG00000125375	-0.733766	0.00174444	0.0211591	Down
646	SLC25A19	60386	ENSG00000125454	-0.715123	0.00341548	0.0303077	Down
647	MSTO1	55154	ENSG00000125459	-0.58695	0.0080084	0.0498328	Down
648	DDX31	64794	ENSG00000125485	-0.647926	0.000687123	0.0137493	Down
649	FOSB	2354	ENSG00000125740	-0.665285	0.00500874	0.0375043	Down
650	NRSN2	80023	ENSG00000125841	-0.743038	0.000662373	0.0136999	Down
651	AP5S1	55317	ENSG00000125843	-0.675615	0.00176325	0.0212744	Down
652	MCM8	84515	ENSG00000125885	-1.18022	0.00219583	0.023681	Down
653	HNRNPR	10236	ENSG00000125944	-1.03598	0.000140861	0.00788375	Down
654	GDF5	8200	ENSG00000125965	-2.64465	0.00101767	0.016301	Down
655	EIF2S2	8894	ENSG00000125977	-0.648365	0.0019755	0.0224873	Down
656	UBA2	10054	ENSG00000126261	-0.699292	0.000773182	0.0145967	Down
657	KTN1	3895	ENSG00000126777	-1.5476	0.00239958	0.0247395	Down
658	HSPA2	3306	ENSG00000126803	-1.25137	2.83944e-05	0.0049906	Down
659	AIF1L	83543	ENSG00000126878	-0.761215	0.000271195	0.0097731	Down
660	ZC4H2	55906	ENSG00000126970	-2.41817	0.000842923	0.0150083	Down
661	PTPRB	5787	ENSG00000127329	-0.992766	0.000190776	0.00859638	Down
662	PKMYT1	9088	ENSG00000127564	-0.74272	0.00155322	0.0199928	Down
663	TUBBP1	92755	ENSG00000127589	-0.79999	0.0025188	0.0254203	Down
664	TUBA4A	7277	ENSG00000127824	-1.13068	5.64979e-05	0.00612829	Down
665	GNG11	2791	ENSG00000127920	-0.95185	0.00354145	0.0308969	Down
666	CASD1	64921	ENSG00000127995	-1.26816	0.0036549	0.0314673	Down
667	PAICS	10606	ENSG00000128050	-0.607538	0.00103147	0.0163938	Down
668	PPAT	5471	ENSG00000128059	-0.704321	0.00700817	0.0458108	Down
669	DGCR8	54487	ENSG00000128191	-0.774552	0.000867169	0.0152588	Down
670	SDF2L1	23753	ENSG00000128228	-1.29097	0.00102376	0.016337	Down
671	MKLN1	4289	ENSG00000128585	-1.25665	0.00130326	0.0184154	Down
672	CCDC136	64753	ENSG00000128596	-1.06599	0.00584718	0.0410313	Down
673	SMO	6608	ENSG00000128602	-0.62307	0.00100665	0.0162773	Down
674	MYO1B	4430	ENSG00000128641	-0.648847	0.00500836	0.0375043	Down
675	HAT1	8520	ENSG00000128708	-1.03781	0.00585853	0.041075	Down
676	CLN6	54982	ENSG00000128973	-0.961101	0.000209145	0.0088494	Down
677	PSMA1	5682	ENSG00000129084	-0.692274	0.0010813	0.0168253	Down
678	SPCS3	60559	ENSG00000129128	-0.94629	0.000847456	0.0150445	Down
679	PHF20L1	51105	ENSG00000129292	-1.57597	0.000892295	0.0154854	Down
680	PUS7L	83448	ENSG00000129317	-1.5279	0.00516467	0.0381653	Down
681	HEATR5A	25938	ENSG00000129493	-0.790777	0.00476503	0.0364111	Down
682	EGLN3	112399	ENSG00000129521	-0.964281	0.000486065	0.0120534	Down
683	MAP7D3	79649	ENSG00000129680	-0.714187	0.00604547	0.0418808	Down
684	SGO1	151648	ENSG00000129810	-0.795279	0.0076903	0.0484757	Down
685	PHF10	55274	ENSG00000130024	-0.586524	0.00104034	0.0164966	Down
686	GNL3L	54552	ENSG00000130119	-0.893893	0.0022073	0.0237099	Down
687	TOMM40	10452	ENSG00000130204	-0.956371	0.000209521	0.0088494	Down
688	RTN4IP1	84816	ENSG00000130347	-0.814278	0.00113458	0.0172304	Down
689	TNNT3	7140	ENSG00000130595	-1.68459	0.000151112	0.00801693	Down
690	H19	283120	ENSG00000130600	-0.701544	0.00109478	0.0169519	Down
691	H19	102724852	ENSG00000130600	-0.701544	0.00109478	0.0169519	Down
692	LOC102724852	283120	ENSG00000130600	-0.701544	0.00109478	0.0169519	Down
693	LOC102724852	102724852	ENSG00000130600	-0.701544	0.00109478	0.0169519	Down
694	MNX1	3110	ENSG00000130675	-1.09697	0.00788411	0.0494072	Down
695	SMPDL3B	27293	ENSG00000130768	-0.619328	0.00205021	0.022866	Down
696	CLIP1	6249	ENSG00000130779	-0.810436	0.00410812	0.0335515	Down
697	DNMT1	1786	ENSG00000130816	-1.05481	0.000261028	0.00956902	Down
698	DKC1	1736	ENSG00000130826	-0.726635	0.000636431	0.0134781	Down
699	NOL11	25926	ENSG00000130935	-1.52335	0.00291127	0.0276227	Down
700	AKAP12	9590	ENSG00000131016	-0.72053	0.00480956	0.0366231	Down
701	LATS1	9113	ENSG00000131023	-0.646867	0.00415163	0.0337327	Down
702	ZNF141	7700	ENSG00000131127	-0.727738	0.0035521	0.0309534	Down
703	EMC8	10328	ENSG00000131148	-0.585799	0.00160896	0.0203438	Down
704	GINS2	51659	ENSG00000131153	-0.975243	0.000122895	0.00735781	Down
705	RLIM	51132	ENSG00000131263	-0.909173	0.00264303	0.0261475	Down
706	HAUS8	93323	ENSG00000131351	-0.715805	0.0045074	0.0353535	Down
707	TUBG1	7283	ENSG00000131462	-1.13408	9.47109e-05	0.00680989	Down
708	PSME3	10197	ENSG00000131467	-0.922927	0.000116346	0.00726699	Down
709	PSMC3IP	29893	ENSG00000131470	-0.764103	0.00411312	0.0335741	Down
710	WDR44	54521	ENSG00000131725	-0.787889	0.000894547	0.0154854	Down
711	TOP2A	7153	ENSG00000131747	-1.5476	0.00663368	0.0442075	Down
712	ZSCAN5A	79149	ENSG00000131848	-1.07094	0.000345287	0.0105775	Down
713	BRME1	79173	ENSG00000132016	-0.858291	0.00546154	0.0393165	Down
714	EFR3A	23167	ENSG00000132294	-1.05529	0.000360406	0.0107078	Down
715	MRPL35	51318	ENSG00000132313	-0.779318	0.00104541	0.016528	Down
716	ILKAP	80895	ENSG00000132323	-0.622881	0.00347992	0.030631	Down
717	RAN	5901	ENSG00000132341	-0.65193	0.000803859	0.0147317	Down
718	COQ3	51805	ENSG00000132423	-0.587906	0.00267604	0.0263527	Down
719	SEC61G	23480	ENSG00000132432	-0.802389	0.00055529	0.0126722	Down
720	LANCL2	55915	ENSG00000132434	-1.10073	0.000868263	0.0152588	Down
721	FIGNL1	63979	ENSG00000132436	-1.42608	0.00219947	0.0236819	Down
722	EIF5A	1984	ENSG00000132507	-0.597132	0.000974532	0.0161109	Down
723	RIDA	10247	ENSG00000132541	-0.685742	0.00317089	0.0291352	Down
724	VPS13B	157680	ENSG00000132549	-1.16564	0.0073184	0.0469161	Down
725	REEP2	51308	ENSG00000132563	-0.924731	0.000275528	0.00980941	Down
726	PCBD2	84105	ENSG00000132570	-0.834421	0.00323186	0.0294702	Down
727	NIP7	51388	ENSG00000132603	-0.730163	0.00135042	0.0187468	Down
728	PCNA	5111	ENSG00000132646	-1.23623	2.73305e-05	0.00494831	Down
729	ALDH3B2	222	ENSG00000132746	-1.14141	0.00398154	0.033002	Down
730	DPH2	1802	ENSG00000132768	-0.887665	0.000187872	0.00856485	Down
731	TOE1	114034	ENSG00000132773	-0.640231	0.000819954	0.0148099	Down
732	NASP	4678	ENSG00000132780	-0.814497	0.000244992	0.00945218	Down
733	XPO4	64328	ENSG00000132953	-1.22648	0.00119181	0.0176192	Down
734	HMGB1P5	10354	ENSG00000132967	-1.3428	8.63143e-05	0.00656867	Down
735	MYH10	4628	ENSG00000133026	-1.25519	0.000906602	0.0155702	Down
736	SPART	23111	ENSG00000133104	-0.70163	0.00153212	0.0198791	Down
737	RFC3	5983	ENSG00000133119	-1.14634	0.000439092	0.0115755	Down
738	PDZD2	23037	ENSG00000133401	-0.77395	0.000630725	0.0134063	Down
739	ATP13A3	79572	ENSG00000133657	-1.17637	0.00435786	0.0346313	Down
740	KRAS	3845	ENSG00000133703	-0.620875	0.00177595	0.0213549	Down
741	SPINK5	11005	ENSG00000133710	-2.78714	0.00020265	0.00872274	Down
742	ZFC3H1	196441	ENSG00000133858	-1.02821	0.00374723	0.0319118	Down
743	EIF2S1	1965	ENSG00000134001	-1.09144	0.000163298	0.00812107	Down
744	IER3IP1	51124	ENSG00000134049	-0.721171	0.00152077	0.0198382	Down
745	VAV3	10451	ENSG00000134215	-0.733876	0.00110568	0.017033	Down
746	SORT1	6272	ENSG00000134243	-1.09569	0.000624243	0.0133377	Down
747	NAPG	8774	ENSG00000134265	-1.09093	0.000460838	0.0117776	Down
748	PPHLN1	51535	ENSG00000134283	-0.71381	0.00141362	0.0191919	Down
749	FKBP11	51303	ENSG00000134285	-0.770201	0.000901627	0.0155584	Down
750	SLC38A2	54407	ENSG00000134294	-1.11702	0.000672542	0.0137485	Down
751	ROCK2	9475	ENSG00000134318	-2.0581	0.00230828	0.0242741	Down
752	LDHA	3939	ENSG00000134333	-1.09888	4.91428e-05	0.00597521	Down
753	FST	10468	ENSG00000134363	-0.742009	0.000978874	0.0161383	Down
754	CDC73	79577	ENSG00000134371	-1.05	0.00372618	0.0318155	Down
755	TIMM17A	10440	ENSG00000134375	-0.85472	0.000347745	0.0105825	Down
756	NARS1	4677	ENSG00000134440	-0.943997	0.000763924	0.0145199	Down
757	RELCH	57614	ENSG00000134444	-0.844579	0.000361084	0.0107131	Down
758	GNL2	29889	ENSG00000134697	-0.672233	0.00286677	0.0274253	Down
759	HOOK1	51361	ENSG00000134709	-1.61028	0.00390362	0.032646	Down
760	BTF3L4	91408	ENSG00000134717	-1.14728	0.000119394	0.00726699	Down
761	TUT4	23318	ENSG00000134744	-0.607805	0.00269555	0.0264516	Down
762	PRPF38A	84950	ENSG00000134748	-0.852812	0.000543829	0.0126272	Down
763	TIMM10	26519	ENSG00000134809	-0.974845	0.000375507	0.0108323	Down
764	TCN1	6947	ENSG00000134827	-1.83774	7.42804e-06	0.00388786	Down
765	BIVM	54841	ENSG00000134897	-1.01235	0.00567233	0.0402365	Down
766	TPP2	7174	ENSG00000134900	-0.719681	0.00457151	0.0356135	Down
767	CARS2	79587	ENSG00000134905	-0.865981	0.000681873	0.0137485	Down
768	APC	324	ENSG00000134982	-1.78638	0.00510072	0.0379085	Down
769	WDR36	134430	ENSG00000134987	-0.890762	0.00336735	0.0300225	Down
770	NAA35	60560	ENSG00000135040	-0.866638	0.000749618	0.0143655	Down
771	C9orf40	55071	ENSG00000135045	-0.653297	0.0025033	0.0253322	Down
772	AGTPBP1	23287	ENSG00000135049	-1.39463	0.000583509	0.0129963	Down
773	GOLM1	51280	ENSG00000135052	-0.952092	0.00028084	0.00985845	Down
774	PSAT1	29968	ENSG00000135069	-0.658237	0.00113697	0.0172409	Down
775	RINT1	60561	ENSG00000135249	-0.69722	0.00162529	0.0204728	Down
776	MDFIC	29969	ENSG00000135272	-0.916128	0.00138997	0.0190843	Down
777	MTO1	25821	ENSG00000135297	-0.667171	0.00208378	0.023008	Down
778	SYNCRIP	10492	ENSG00000135316	-1.28924	0.000237814	0.00934258	Down
779	EPHA7	2045	ENSG00000135333	-1.91253	0.00655014	0.0439331	Down
780	CGA	1081	ENSG00000135346	-1.04901	0.00723518	0.0466582	Down
781	B4GALNT1	2583	ENSG00000135454	-2.05576	0.00117995	0.0175042	Down
782	KRT87P	85349	ENSG00000135477	-2.17384	2.0926e-05	0.00473913	Down
783	LTV1	84946	ENSG00000135521	-1.48516	0.000480568	0.0119962	Down
784	AHI1	54806	ENSG00000135541	-1.3725	0.00793791	0.0495925	Down
785	REPS1	85021	ENSG00000135597	-0.814083	0.000536042	0.0124958	Down
786	MDM2	4193	ENSG00000135679	-0.669305	0.00320366	0.0293061	Down
787	MPHOSPH6	10200	ENSG00000135698	-0.925173	0.00221455	0.0237399	Down
788	URB2	9816	ENSG00000135763	-1.12161	0.000326827	0.0103558	Down
789	ABCB10	23456	ENSG00000135776	-0.646533	0.00754491	0.0478806	Down
790	DHX9	1660	ENSG00000135829	-1.53065	1.65085e-05	0.00446411	Down
791	CEP350	9857	ENSG00000135837	-1.54554	0.00386139	0.0324538	Down
792	USP37	57695	ENSG00000135913	-1.48517	0.00169421	0.0208681	Down
793	ANKRD36	375248	ENSG00000135976	-1.58094	0.00153074	0.0198732	Down
794	NEK3	4752	ENSG00000136098	-0.667042	0.00191189	0.0221476	Down
795	VPS36	51028	ENSG00000136100	-1.1057	0.000258173	0.00956902	Down
796	TBC1D4	9882	ENSG00000136111	-0.690296	0.00160385	0.0203057	Down
797	NUDT15	55270	ENSG00000136159	-0.617118	0.000969477	0.016045	Down
798	C7orf25	79020	ENSG00000136197	-0.736073	0.00172467	0.0210258	Down
799	GPNMB	10457	ENSG00000136235	-0.862413	0.000477789	0.0119816	Down
800	DDX56	54606	ENSG00000136271	-0.589264	0.00139464	0.0191303	Down
801	DBNL	28988	ENSG00000136279	-0.680738	0.000554463	0.0126722	Down
802	IREB2	3658	ENSG00000136381	-1.26547	5.19808e-05	0.00597521	Down
803	ALPK3	57538	ENSG00000136383	-1.33979	0.000813096	0.0147591	Down
804	SRSF1	6426	ENSG00000136450	-1.34877	1.81485e-05	0.00454544	Down
805	GH2	2689	ENSG00000136487	-1.88307	0.00328063	0.0296183	Down
806	CSH1	1442	ENSG00000136488	-1.78481	0.00527068	0.038546	Down
807	MRPL47	57129	ENSG00000136522	-0.81135	0.000989975	0.0161705	Down
808	TRA2B	6434	ENSG00000136527	-1.05979	0.000135091	0.00774118	Down
809	SKIL	6498	ENSG00000136603	-1.34678	0.00334652	0.0299344	Down
810	EPRS1	2058	ENSG00000136628	-1.16698	0.00193042	0.0222892	Down
811	RPS6KC1	26750	ENSG00000136643	-0.782412	0.00260902	0.0259305	Down
812	CBWD2	150472	ENSG00000136682	-0.636508	0.00546685	0.0393359	Down
813	IL36G	56300	ENSG00000136688	-1.49402	0.000461653	0.0117784	Down
814	IL36RN	26525	ENSG00000136695	-0.637847	0.00404513	0.0332931	Down
815	BIN1	274	ENSG00000136717	-0.839136	0.00113129	0.0172304	Down
816	NIPSNAP3A	25934	ENSG00000136783	-0.720062	0.00293799	0.0277547	Down
817	SMC2	10592	ENSG00000136824	-2.04848	0.00227778	0.0240459	Down
818	SLC31A2	1318	ENSG00000136867	-0.922761	0.00023644	0.00933798	Down
819	BAAT	570	ENSG00000136881	-1.87337	0.00785655	0.0492653	Down
820	NCBP1	4686	ENSG00000136937	-1.34756	0.000181467	0.00846537	Down
821	CTSV	1515	ENSG00000136943	-0.61569	0.00193672	0.0223046	Down
822	DSCC1	79075	ENSG00000136982	-1.45315	0.000234925	0.0093026	Down
823	TUBB2A	7280	ENSG00000137267	-1.24551	6.34709e-05	0.00612829	Down
824	TUBB2B	347733	ENSG00000137285	-1.48973	2.13776e-05	0.00473913	Down
825	TCF19	6941	ENSG00000137310	-1.10642	0.000154736	0.00804252	Down
826	PGBD1	84547	ENSG00000137338	-0.991044	0.00392134	0.0326932	Down
827	THAP12	5612	ENSG00000137492	-0.870365	0.00171929	0.0210165	Down
828	SULF1	23213	ENSG00000137573	-1.07324	0.00233973	0.0243985	Down
829	DDX60	55601	ENSG00000137628	-1.47847	0.00199143	0.0225267	Down
830	RDX	5962	ENSG00000137710	-0.895369	0.00414083	0.0336878	Down
831	PPP2R1B	5519	ENSG00000137713	-1.08631	0.000409245	0.0113075	Down
832	ALKBH8	91801	ENSG00000137760	-1.44419	0.000208779	0.0088494	Down
833	SLTM	79811	ENSG00000137776	-1.03075	0.000545339	0.0126272	Down
834	THBS1	7057	ENSG00000137801	-1.18371	0.000294771	0.0100539	Down
835	NUSAP1	51203	ENSG00000137804	-0.773711	0.00102985	0.0163834	Down
836	KIF23	9493	ENSG00000137807	-0.986533	0.000275948	0.00980941	Down
837	KNL1	57082	ENSG00000137812	-1.61797	0.00425779	0.034216	Down
838	UACA	55075	ENSG00000137831	-1.16984	0.00159173	0.0202366	Down
839	CYP19A1	1588	ENSG00000137869	-1.92539	0.00344458	0.0304377	Down
840	FNBP1L	54874	ENSG00000137942	-1.10266	0.00273653	0.0267207	Down
841	BRDT	676	ENSG00000137948	-2.02999	0.000502819	0.0122465	Down
842	CLCA2	9635	ENSG00000137975	-1.53094	2.60877e-05	0.00485005	Down
843	SELENOI	85465	ENSG00000138018	-0.86842	0.00252356	0.0254203	Down
844	PNPT1	87178	ENSG00000138035	-1.41584	0.00034666	0.0105775	Down
845	ACTR2	10097	ENSG00000138071	-0.646551	0.00338638	0.0301385	Down
846	SLC5A6	8884	ENSG00000138074	-0.659476	0.00136758	0.0188862	Down
847	PREPL	9581	ENSG00000138078	-1.03696	0.00655931	0.0439505	Down
848	CENPO	79172	ENSG00000138092	-0.91572	0.000389027	0.0110722	Down
849	STAMBPL1	57559	ENSG00000138134	-0.71983	0.00214503	0.0233837	Down
850	KIF11	3832	ENSG00000138160	-1.49623	0.000751279	0.014382	Down
851	CEP55	55165	ENSG00000138180	-1.08725	0.00293884	0.0277547	Down
852	EXOC6	54536	ENSG00000138190	-0.936001	0.00499161	0.0374402	Down
853	DNAJC13	23317	ENSG00000138246	-1.25319	0.00141681	0.019203	Down
854	DNA2	1763	ENSG00000138346	-1.9108	0.00681773	0.0451834	Down
855	SSB	6741	ENSG00000138385	-1.00599	0.00192062	0.0222017	Down
856	FASTKD1	79675	ENSG00000138399	-1.23611	0.00205322	0.022866	Down
857	MDH1B	130752	ENSG00000138400	-1.26316	0.00657219	0.0439927	Down
858	WDR12	55759	ENSG00000138442	-0.653424	0.000612702	0.01321	Down
859	COX17	10063	ENSG00000138495	-0.635452	0.00353769	0.0308969	Down
860	MNS1	55329	ENSG00000138587	-1.47875	0.00490511	0.0371063	Down
861	SHF	90525	ENSG00000138606	-0.769813	0.00101665	0.016301	Down
862	HERC6	55008	ENSG00000138642	-0.969087	0.00412978	0.0336234	Down
863	PCDH10	57575	ENSG00000138650	-2.15613	0.00514621	0.0381106	Down
864	ZGRF1	55345	ENSG00000138658	-1.81635	0.00382923	0.0322836	Down
865	HNRNPD	3184	ENSG00000138668	-0.69316	0.00380822	0.0322321	Down
866	KIAA1109	84162	ENSG00000138688	-1.16766	0.00271229	0.026578	Down
867	BMP2K	55589	ENSG00000138756	-1.43758	0.00332328	0.0297959	Down
868	SEPTIN11	55752	ENSG00000138758	-0.734394	0.00274846	0.0267763	Down
869	AEBP2	121536	ENSG00000139154	-0.72421	0.00273414	0.0267148	Down
870	SCAF11	9169	ENSG00000139218	-1.28873	0.00102826	0.0163834	Down
871	LLPH	84298	ENSG00000139233	-0.987959	0.000575975	0.0129379	Down
872	TMEM19	55266	ENSG00000139291	-0.995451	8.85035e-05	0.00662916	Down
873	SNRPF	6636	ENSG00000139343	-0.600115	0.0011158	0.0171098	Down
874	TDG	6996	ENSG00000139372	-0.929648	0.000917499	0.0156572	Down
875	MTMR6	9107	ENSG00000139505	-0.914936	0.00516427	0.0381653	Down
876	ANKRD52	283373	ENSG00000139645	-1.06067	0.00136112	0.0188257	Down
877	RB1	5925	ENSG00000139687	-1.14957	0.000747561	0.0143597	Down
878	SBNO1	55206	ENSG00000139697	-1.18846	0.000370634	0.0107836	Down
879	VPS33A	65082	ENSG00000139719	-0.675159	0.00140895	0.0191907	Down
880	DIAPH3	81624	ENSG00000139734	-1.3653	0.000128964	0.00759363	Down
881	STON2	85439	ENSG00000140022	-0.673408	0.000774757	0.0146133	Down
882	BNIP2	663	ENSG00000140299	-1.11852	0.000595188	0.0130714	Down
883	NCOA2	10499	ENSG00000140396	-0.767397	0.00285064	0.0273551	Down
884	PCSK6	5046	ENSG00000140479	-0.736273	0.00753792	0.0478564	Down
885	FANCI	55215	ENSG00000140525	-0.76898	0.00115206	0.0172866	Down
886	PMM2	5373	ENSG00000140650	-0.595552	0.000857	0.0151246	Down
887	GCSH	2653	ENSG00000140905	-0.800706	0.000380983	0.010926	Down
888	TCF25	22980	ENSG00000141002	-0.754741	0.000343222	0.0105571	Down
889	COPS3	8533	ENSG00000141030	-0.779917	0.000558812	0.0126947	Down
890	UTP4	84916	ENSG00000141076	-0.963564	0.000149309	0.00801338	Down
891	CLTC	1213	ENSG00000141367	-0.842224	0.000409606	0.0113075	Down
892	GALNT1	2589	ENSG00000141429	-1.32753	0.00209062	0.0230458	Down
893	ARHGDIA	396	ENSG00000141522	-0.667105	0.00363755	0.0313977	Down
894	TBCD	6904	ENSG00000141556	-0.631626	0.00205824	0.0228943	Down
895	FN3KRP	79672	ENSG00000141560	-0.725131	0.00159005	0.0202239	Down
896	CBX8	57332	ENSG00000141570	-0.804233	0.00516308	0.0381653	Down
897	ELAC1	55520	ENSG00000141642	-1.01946	7.58565e-05	0.00639686	Down
898	IGFBP4	3487	ENSG00000141753	-0.753858	0.0020349	0.0227611	Down
899	DUS3L	56931	ENSG00000141994	-0.765798	0.00103957	0.0164966	Down
900	TMEM50B	757	ENSG00000142188	-0.732627	0.000801331	0.0147237	Down
901	IL19	29949	ENSG00000142224	-2.82836	0.000635099	0.0134706	Down
902	CACNG8	59283	ENSG00000142408	-0.940752	0.00411438	0.0335752	Down
903	C1orf216	127703	ENSG00000142686	-0.682564	0.00234015	0.0243985	Down
904	PLK4	10733	ENSG00000142731	-1.50151	0.00282633	0.0272211	Down
905	SERBP1	26135	ENSG00000142864	-0.651358	0.00109988	0.0169783	Down
906	PRKACB	5567	ENSG00000142875	-1.1292	0.00133922	0.018695	Down
907	MTF2	22823	ENSG00000143033	-1.15852	0.001836	0.0217663	Down
908	DCAF6	55827	ENSG00000143164	-0.782839	0.000343814	0.0105571	Down
909	ANP32E	81611	ENSG00000143401	-1.19982	0.000290382	0.00999705	Down
910	DTL	51514	ENSG00000143476	-1.22626	7.12584e-05	0.00629904	Down
911	INTS7	25896	ENSG00000143493	-0.854888	0.00174454	0.0211591	Down
912	SUSD4	55061	ENSG00000143502	-0.695269	0.00193841	0.0223046	Down
913	ILF2	3608	ENSG00000143621	-0.76398	0.00036055	0.0107078	Down
914	FLG	2312	ENSG00000143631	-2.66775	0.00032427	0.0103402	Down
915	C1orf131	128061	ENSG00000143633	-0.760087	0.00499979	0.0374735	Down
916	SCCPDH	51097	ENSG00000143653	-1.11953	0.000495521	0.0121475	Down
917	CDC42BPA	8476	ENSG00000143776	-1.27872	0.000400189	0.0112094	Down
918	PARP1	142	ENSG00000143799	-0.634116	0.00124354	0.0179282	Down
919	LBR	3930	ENSG00000143815	-0.716381	0.0016303	0.020493	Down
920	CHAC2	494143	ENSG00000143942	-2.06946	0.00018141	0.00846537	Down
921	VPS54	51542	ENSG00000143952	-0.77778	0.00758149	0.0480315	Down
922	SNRPG	6637	ENSG00000143977	-0.739595	0.000556057	0.0126722	Down
923	TMEM177	80775	ENSG00000144120	-0.675429	0.00471332	0.0362299	Down
924	UBXN4	23190	ENSG00000144224	-0.974352	0.00154904	0.0199728	Down
925	SPOPL	339745	ENSG00000144228	-1.22659	0.00507347	0.03781	Down
926	SCRN3	79634	ENSG00000144306	-0.888717	0.00325872	0.0295368	Down
927	UBR3	130507	ENSG00000144357	-1.1523	0.00337413	0.030074	Down
928	HSPD1	3329	ENSG00000144381	-1.07407	9.45872e-05	0.00680989	Down
929	ACKR3	57007	ENSG00000144476	-1.32791	2.37172e-05	0.00478402	Down
930	FANCD2	2177	ENSG00000144554	-0.995923	0.00432536	0.034519	Down
931	POMGNT2	84892	ENSG00000144647	-2.72369	5.16184e-05	0.00597521	Down
932	MANF	7873	ENSG00000145050	-0.645002	0.000815739	0.0147604	Down
933	LYAR	55646	ENSG00000145220	-1.44307	8.4831e-05	0.00656867	Down
934	TRMT10A	93587	ENSG00000145331	-0.925823	0.0062456	0.042631	Down
935	KLHL8	57563	ENSG00000145332	-0.876801	0.00168581	0.0208249	Down
936	ANK2	287	ENSG00000145362	-2.05944	0.000666826	0.0136999	Down
937	CCNA2	890	ENSG00000145386	-0.876275	0.000720464	0.0140425	Down
938	NAF1	92345	ENSG00000145414	-0.774275	0.00124081	0.0179119	Down
939	CYP4V2	285440	ENSG00000145476	-0.671564	0.00159443	0.0202538	Down
940	NKD2	85409	ENSG00000145506	-2.29624	0.00297484	0.0279402	Down
941	SKP2	6502	ENSG00000145604	-0.888071	0.000370329	0.0107836	Down
942	PIK3R1	5295	ENSG00000145675	-0.711074	0.00503011	0.0375789	Down
943	GTF2H2	2966	ENSG00000145736	-0.676474	0.00187587	0.0219941	Down
944	GTF2H2	728340	ENSG00000145736	-0.676474	0.00187587	0.0219941	Down
945	GTF2H2C	2966	ENSG00000145736	-0.676474	0.00187587	0.0219941	Down
946	GTF2H2C	728340	ENSG00000145736	-0.676474	0.00187587	0.0219941	Down
947	DDX46	9879	ENSG00000145833	-1.79112	0.00110852	0.0170418	Down
948	G3BP1	10146	ENSG00000145907	-0.826774	0.000411786	0.0113335	Down
949	PRIM2	5558	ENSG00000146143	-0.690607	0.000734231	0.014215	Down
950	MMS22L	253714	ENSG00000146263	-0.783654	0.00176941	0.0213129	Down
951	PM20D2	135293	ENSG00000146281	-0.718949	0.000520666	0.0123269	Down
952	RNF217	154214	ENSG00000146373	-0.665483	0.0035414	0.0308969	Down
953	WTAP	9589	ENSG00000146457	-0.615197	0.0016904	0.0208537	Down
954	C7orf50	84310	ENSG00000146540	-1.08239	0.000185808	0.00853176	Down
955	RBAK	57786	ENSG00000146587	-1.2158	0.00335468	0.0299806	Down
956	CCT6A	908	ENSG00000146731	-1.25233	4.03736e-05	0.00543942	Down
957	PSPH	5723	ENSG00000146733	-0.683156	0.00126358	0.0180376	Down
958	TMEM168	64418	ENSG00000146802	-1.38561	0.00303922	0.0283236	Down
959	NOM1	64434	ENSG00000146909	-0.848629	0.000490948	0.0120946	Down
960	NCAPG2	54892	ENSG00000146918	-0.827175	0.000292098	0.0100214	Down
961	LUC7L2	51631	ENSG00000146963	-0.673335	0.000878193	0.0153365	Down
962	DOCK11	139818	ENSG00000147251	-3.28641	7.73906e-05	0.00639686	Down
963	FBXO25	26260	ENSG00000147364	-0.618088	0.00213641	0.0233258	Down
964	CSGALNACT1	55790	ENSG00000147408	-0.635608	0.00146114	0.0195201	Down
965	CHMP7	91782	ENSG00000147457	-0.603588	0.000769422	0.0145513	Down
966	GINS4	84296	ENSG00000147536	-0.880143	0.000360045	0.0107078	Down
967	MRPS28	28957	ENSG00000147586	-0.637702	0.00349105	0.0307063	Down
968	MTDH	92140	ENSG00000147649	-0.629725	0.00737241	0.0471041	Down
969	POLR2K	5440	ENSG00000147669	-0.651286	0.00189622	0.0220825	Down
970	UTP23	84294	ENSG00000147679	-0.782154	0.00724965	0.046697	Down
971	ARHGAP39	80728	ENSG00000147799	-0.652505	0.00438889	0.0348043	Down
972	CBWD5	220869	ENSG00000147996	-0.970556	0.000479409	0.0119863	Down
973	CEP78	84131	ENSG00000148019	-1.17389	6.01784e-05	0.00612829	Down
974	SURF2	6835	ENSG00000148291	-0.634018	0.0023573	0.0245321	Down
975	PTGES2	80142	ENSG00000148334	-0.67277	0.00218196	0.023615	Down
976	NTMT1	28989	ENSG00000148335	-0.611181	0.00415902	0.0337602	Down
977	PDSS1	23590	ENSG00000148459	-1.39879	0.000141834	0.00789376	Down
978	ANKRD1	27063	ENSG00000148677	-1.89873	0.000571602	0.0128685	Down
979	MTG1	92170	ENSG00000148824	-0.702292	0.00717636	0.0464639	Down
980	TAF5	6877	ENSG00000148835	-0.705713	0.00264036	0.0261383	Down
981	ADAM12	8038	ENSG00000148848	-0.86891	0.00326137	0.029551	Down
982	SCGB1A1	7356	ENSG00000149021	-1.77222	1.80109e-05	0.00454544	Down
983	SYT8	90019	ENSG00000149043	-0.836422	0.00386201	0.0324538	Down
984	SESN3	143686	ENSG00000149212	-1.65273	0.00215996	0.0234783	Down
985	ZC3H12C	85463	ENSG00000149289	-0.953904	0.00440901	0.0348994	Down
986	TTC12	54970	ENSG00000149292	-0.964108	0.00129708	0.0184009	Down
987	AASDHPPT	60496	ENSG00000149313	-0.70995	0.00610048	0.0420931	Down
988	CHEK1	1111	ENSG00000149554	-0.770708	0.00121293	0.0178089	Down
989	SCN2B	6327	ENSG00000149575	-1.85076	0.000767101	0.0145333	Down
990	DSN1	79980	ENSG00000149636	-0.642217	0.0017041	0.0209304	Down
991	HMGA2	8091	ENSG00000149948	-0.697065	0.00551007	0.0394936	Down
992	MPP7	143098	ENSG00000150054	-0.639892	0.00695909	0.0456788	Down
993	EEF1AKMT1	221143	ENSG00000150456	-1.44382	0.000481965	0.0120048	Down
994	GPM6A	2823	ENSG00000150625	-2.33089	0.000953936	0.0159145	Down
995	MTMR12	54545	ENSG00000150712	-0.620086	0.00205204	0.022866	Down
996	CCT5	22948	ENSG00000150753	-0.685886	0.000415042	0.0113803	Down
997	ATPSCKMT	134145	ENSG00000150756	-2.19328	3.02754e-05	0.00511175	Down
998	DLAT	1737	ENSG00000150768	-0.618052	0.00241271	0.0247996	Down
999	TIMM8B	26521	ENSG00000150779	-1.01012	0.00390718	0.0326558	Down
1000	PTS	5805	ENSG00000150787	-0.693993	0.00522745	0.0383572	Down
1001	SLC7A11	23657	ENSG00000151012	-2.84851	0.000175355	0.00838397	Down
1002	ENKUR	219670	ENSG00000151023	-0.942966	0.00231303	0.0242901	Down
1003	GXYLT1	283464	ENSG00000151233	-1.25813	0.00265282	0.0261841	Down
1004	TEX30	93081	ENSG00000151287	-1.12742	0.000244526	0.00944631	Down
1005	NDUFC2	4718	ENSG00000151366	-0.772807	0.00162061	0.020431	Down
1006	ANKRD50	57182	ENSG00000151458	-0.848008	0.00617616	0.0423703	Down
1007	CDC123	8872	ENSG00000151465	-0.645832	0.00164593	0.0205946	Down
1008	NCAPD3	23310	ENSG00000151503	-0.944384	0.000200025	0.00870873	Down
1009	FAM160B1	57700	ENSG00000151553	-0.834914	0.000541855	0.0125951	Down
1010	AKR1C2	1646	ENSG00000151632	-1.42939	1.57168e-05	0.00446411	Down
1011	CENPU	79682	ENSG00000151725	-1.35091	0.00414742	0.0337076	Down
1012	SLC25A4	291	ENSG00000151729	-0.65658	0.00180672	0.0215824	Down
1013	GUF1	60558	ENSG00000151806	-0.810573	0.00125817	0.0180038	Down
1014	DST	667	ENSG00000151914	-1.64657	0.00762955	0.0482648	Down
1015	TLCD4	148534	ENSG00000152078	-2.15034	1.4763e-05	0.00446411	Down
1016	SPC25	57405	ENSG00000152253	-1.75287	0.000104825	0.00704816	Down
1017	PDK1	5163	ENSG00000152256	-1.05014	0.000238766	0.00935606	Down
1018	HOMER1	9456	ENSG00000152413	-0.942376	0.00151144	0.0198109	Down
1019	SUV39H2	79723	ENSG00000152455	-1.24116	4.80895e-05	0.00594786	Down
1020	GJA1	2697	ENSG00000152661	-0.722282	0.00343801	0.0304124	Down
1021	SAR1B	51128	ENSG00000152700	-0.825931	0.00643638	0.0434416	Down
1022	ANKRD22	118932	ENSG00000152766	-1.00778	0.000424581	0.0114415	Down
1023	PANK1	53354	ENSG00000152782	-1.21093	0.000381514	0.0109308	Down
1024	HNRNPDL	9987	ENSG00000152795	-0.872648	0.000745041	0.0143356	Down
1025	UTRN	7402	ENSG00000152818	-1.5806	0.000281046	0.00985845	Down
1026	PLOD2	5352	ENSG00000152952	-1.22993	0.00577917	0.0407157	Down
1027	SMARCA5	8467	ENSG00000153147	-1.35619	0.00114918	0.0172784	Down
1028	BMP6	654	ENSG00000153162	-1.36283	0.00172134	0.0210165	Down
1029	HNRNPU	3192	ENSG00000153187	-1.29442	5.29861e-05	0.00599747	Down
1030	RANBP2	5903	ENSG00000153201	-1.92274	0.00318913	0.0292445	Down
1031	AHCTF1	25909	ENSG00000153207	-1.79482	0.000403836	0.0112382	Down
1032	RBMS1	5937	ENSG00000153250	-0.627634	0.00330164	0.0297276	Down
1033	CYRIB	51571	ENSG00000153310	-0.600086	0.00166956	0.0207435	Down
1034	DDAH1	23576	ENSG00000153904	-0.976714	8.48933e-05	0.00656867	Down
1035	SREK1	140890	ENSG00000153914	-1.1013	0.00629043	0.0427765	Down
1036	DGKE	8526	ENSG00000153933	-0.975464	0.000613869	0.0132162	Down
1037	HS2ST1	9653	ENSG00000153936	-0.870108	0.00397792	0.0329811	Down
1038	NUS1	116150	ENSG00000153989	-0.714031	0.000954182	0.0159145	Down
1039	SEMA3D	223117	ENSG00000153993	-1.40073	0.00702295	0.0458466	Down
1040	IMPACT	55364	ENSG00000154059	-0.940567	0.000441992	0.0116018	Down
1041	UBASH3B	84959	ENSG00000154127	-0.606869	0.00150938	0.019804	Down
1042	RETREG1	54463	ENSG00000154153	-1.24173	0.00741505	0.0473363	Down
1043	CERS3	204219	ENSG00000154227	-1.6657	0.00132477	0.0185895	Down
1044	LONRF1	91694	ENSG00000154359	-0.808062	0.000460244	0.011776	Down
1045	CCSAP	126731	ENSG00000154429	-0.75523	0.00329485	0.0296843	Down
1046	ATP5MC3	518	ENSG00000154518	-0.637625	0.00115959	0.0173284	Down
1047	CXADR	1525	ENSG00000154639	-0.91343	0.00545615	0.0393059	Down
1048	MRPL39	54148	ENSG00000154719	-0.684342	0.000981302	0.0161606	Down
1049	TSEN2	80746	ENSG00000154743	-0.624879	0.0039757	0.0329718	Down
1050	DPH3	285381	ENSG00000154813	-0.832998	0.00219917	0.0236819	Down
1051	PLCL2	23228	ENSG00000154822	-0.688739	0.00561081	0.0399591	Down
1052	SKA1	220134	ENSG00000154839	-0.884159	0.000396059	0.0111666	Down
1053	ACSS1	84532	ENSG00000154930	-1.10983	0.000439448	0.0115755	Down
1054	AK9	221264	ENSG00000155085	-0.751932	0.00780894	0.0490281	Down
1055	ATP6V1C1	528	ENSG00000155097	-0.845851	0.0021151	0.0232345	Down
1056	GTF3C6	112495	ENSG00000155115	-1.57936	6.20199e-05	0.00612829	Down
1057	AGPAT5	55326	ENSG00000155189	-0.899895	0.000834098	0.0149139	Down
1058	HEATR3	55027	ENSG00000155393	-1.08544	0.00021045	0.0088494	Down
1059	RBM45	129831	ENSG00000155636	-1.19669	0.0035174	0.0308196	Down
1060	TTN	7273	ENSG00000155657	-0.920154	0.00121514	0.0178238	Down
1061	TMEM237	65062	ENSG00000155755	-0.775309	0.000522887	0.0123269	Down
1062	SLC26A2	1836	ENSG00000155850	-1.83969	3.85257e-05	0.00531829	Down
1063	GRIP1	23426	ENSG00000155974	-1.78479	9.02954e-05	0.00665154	Down
1064	PSD3	23362	ENSG00000156011	-0.610178	0.00172628	0.0210258	Down
1065	GNAQ	2776	ENSG00000156052	-0.603859	0.00415582	0.0337576	Down
1066	CFAP161	161502	ENSG00000156206	-2.03364	0.0046824	0.0361079	Down
1067	N6AMT1	29104	ENSG00000156239	-1.00771	0.00106821	0.0167061	Down
1068	CCT8	10694	ENSG00000156261	-0.667249	0.00577243	0.0406882	Down
1069	RPGR	6103	ENSG00000156313	-1.41375	0.00305673	0.0284163	Down
1070	PCGF6	84108	ENSG00000156374	-0.780419	0.00257847	0.025729	Down
1071	SFXN2	118980	ENSG00000156398	-1.15716	9.56145e-05	0.00681156	Down
1072	PPP2R2B	5521	ENSG00000156475	-0.629128	0.00189461	0.0220825	Down
1073	TBC1D31	93594	ENSG00000156787	-1.08155	0.000561172	0.0127003	Down
1074	ATAD2	29028	ENSG00000156802	-1.7677	0.00170846	0.0209612	Down
1075	BUB1B	701	ENSG00000156970	-0.82772	0.0014071	0.0191907	Down
1076	EXOG	9941	ENSG00000157036	-0.697401	0.00634662	0.0430776	Down
1077	NRG1	3084	ENSG00000157168	-1.11857	3.67794e-05	0.00531829	Down
1078	STEAP2	261729	ENSG00000157214	-0.865984	0.00040225	0.0112382	Down
1079	APPL1	26060	ENSG00000157500	-0.750066	0.00710981	0.0461922	Down
1080	UBN2	254048	ENSG00000157741	-1.03833	0.00452294	0.0354479	Down
1081	SLC30A2	7780	ENSG00000158014	-1.32126	0.00803905	0.0499822	Down
1082	CFAP251	144406	ENSG00000158023	-1.0199	0.00257544	0.0257181	Down
1083	DUSP2	1844	ENSG00000158050	-1.35428	1.70811e-05	0.00446411	Down
1084	NLRP14	338323	ENSG00000158077	-2.57591	0.000446915	0.0116334	Down
1085	XDH	7498	ENSG00000158125	-1.24275	0.000326988	0.0103558	Down
1086	FAIM	55179	ENSG00000158234	-1.28007	0.000191429	0.00860844	Down
1087	H4C8	8365	ENSG00000158406	-1.4918	0.00109951	0.0169783	Down
1088	EIF5B	9669	ENSG00000158417	-1.01508	0.0026747	0.0263481	Down
1089	DYNC1I1	1780	ENSG00000158560	-2.27643	6.02448e-05	0.00612829	Down
1090	ELK4	2005	ENSG00000158711	-0.995022	0.000952223	0.0159145	Down
1091	TOMM40L	84134	ENSG00000158882	-0.665823	0.000855357	0.0151246	Down
1092	MIS18A	54069	ENSG00000159055	-0.682062	0.00705211	0.0459266	Down
1093	PAXBP1	94104	ENSG00000159086	-0.812019	0.00288283	0.0274768	Down
1094	DONSON	29980	ENSG00000159147	-0.705179	0.000829774	0.0148889	Down
1095	SV2A	9900	ENSG00000159164	-0.661373	0.00113471	0.0172304	Down
1096	STC1	6781	ENSG00000159167	-5.01241	0.000834836	0.0149139	Down
1097	ATP5MC1	516	ENSG00000159199	-0.759713	0.0010443	0.0165192	Down
1098	CHAF1B	8208	ENSG00000159259	-0.815424	0.000346555	0.0105775	Down
1099	ADPGK	83440	ENSG00000159322	-0.663649	0.00110811	0.0170418	Down
1100	ALDH4A1	8659	ENSG00000159423	-0.836664	0.000469997	0.0119083	Down
1101	NAE1	8883	ENSG00000159593	-1.29011	0.000471176	0.0119102	Down
1102	ABR	29	ENSG00000159842	-0.798675	0.000888371	0.0154514	Down
1103	CALM3	808	ENSG00000160014	-0.594742	0.000873339	0.0152873	Down
1104	IQCC	55721	ENSG00000160051	-1.02117	0.000798162	0.014713	Down
1105	UBE2J2	118424	ENSG00000160087	-0.620167	0.0017735	0.021338	Down
1106	CCDC58	131076	ENSG00000160124	-0.663251	0.00266165	0.0262626	Down
1107	WDR4	10785	ENSG00000160193	-1.67742	3.52546e-05	0.00531829	Down
1108	RRP1	8568	ENSG00000160214	-0.999078	0.000316211	0.0102722	Down
1109	SPATC1L	84221	ENSG00000160284	-1.98406	0.00113275	0.0172304	Down
1110	SLC2A6	11182	ENSG00000160326	-0.823505	0.000339257	0.0105571	Down
1111	C19orf47	126526	ENSG00000160392	-1.16718	0.00589252	0.0412051	Down
1112	CFAP157	286207	ENSG00000160401	-1.28269	0.00434354	0.0346076	Down
1113	TAOK1	57551	ENSG00000160551	-1.71337	0.00436276	0.034652	Down
1114	MED27	9442	ENSG00000160563	-0.678367	0.00104777	0.0165567	Down
1115	PWWP3A	84939	ENSG00000160953	-0.900834	0.000426518	0.0114415	Down
1116	RECQL4	9401	ENSG00000160957	-0.640683	0.000596135	0.013078	Down
1117	LRWD1	222229	ENSG00000161036	-0.807302	0.000187722	0.00856485	Down
1118	PSMC2	5701	ENSG00000161057	-1.19726	7.46013e-05	0.00639686	Down
1119	SRSF2	6427	ENSG00000161547	-0.967507	0.000119049	0.00726699	Down
1120	RACGAP1	29127	ENSG00000161800	-0.682677	0.000446342	0.0116334	Down
1121	LARP4	113251	ENSG00000161813	-1.1234	0.000794581	0.014713	Down
1122	ZNF653	115950	ENSG00000161914	-1.08862	0.00243484	0.0248984	Down
1123	SCIMP	388325	ENSG00000161929	-2.16377	0.00464436	0.0359388	Down
1124	SENP3	26168	ENSG00000161956	-0.59283	0.0018982	0.0220955	Down
1125	POLR3K	51728	ENSG00000161980	-0.642927	0.00146731	0.0195459	Down
1126	SNRNP25	79622	ENSG00000161981	-1.05578	0.000970712	0.0160566	Down
1127	TEDC2	80178	ENSG00000162062	-0.934946	0.000261337	0.00956902	Down
1128	PAQR4	124222	ENSG00000162073	-0.829627	0.000832856	0.0149139	Down
1129	SHANK2	22941	ENSG00000162105	-2.04244	3.64541e-05	0.00531829	Down
1130	TAF6L	10629	ENSG00000162227	-0.717446	0.000405118	0.0112531	Down
1131	RPS6KA4	8986	ENSG00000162302	-0.628408	0.00155056	0.0199837	Down
1132	TPCN2	219931	ENSG00000162341	-0.697249	0.00226539	0.0239971	Down
1133	COA7	65260	ENSG00000162377	-0.620852	0.00140962	0.0191907	Down
1134	MAGOH	4116	ENSG00000162385	-0.916447	0.0020152	0.0226164	Down
1135	USP24	23358	ENSG00000162402	-0.709483	0.00188006	0.0219951	Down
1136	NFIA	4774	ENSG00000162599	-0.704819	0.00779	0.0489297	Down
1137	USP1	7398	ENSG00000162607	-1.50426	0.00365773	0.0314814	Down
1138	FUBP1	8880	ENSG00000162613	-0.864941	0.000395667	0.0111666	Down
1139	FAM102B	284611	ENSG00000162636	-1.54089	0.000202721	0.00872274	Down
1140	ZNF326	284695	ENSG00000162664	-0.900318	0.000202426	0.00872274	Down
1141	AGL	178	ENSG00000162688	-1.25413	0.00405005	0.0333032	Down
1142	SLC30A7	148867	ENSG00000162695	-0.773951	0.00140503	0.0191885	Down
1143	ZNF281	23528	ENSG00000162702	-0.612386	0.00798086	0.0496923	Down
1144	C1orf74	148304	ENSG00000162757	-0.761711	0.000977879	0.0161383	Down
1145	B3GALNT2	148789	ENSG00000162885	-0.780724	0.000642638	0.0135826	Down
1146	NUP35	129401	ENSG00000163002	-1.41996	0.000373463	0.0108135	Down
1147	CCDC138	165055	ENSG00000163006	-1.19622	0.00213068	0.0233111	Down
1148	WDCP	80304	ENSG00000163026	-0.828609	0.000895478	0.0154854	Down
1149	CCDC74A	90557	ENSG00000163040	-0.907731	0.00369549	0.0316729	Down
1150	BOLA3	388962	ENSG00000163170	-0.790907	0.000717833	0.0140176	Down
1151	ARHGAP25	9938	ENSG00000163219	-2.89038	8.46611e-05	0.00656867	Down
1152	MRPS18C	51023	ENSG00000163319	-0.627662	0.000706282	0.0139058	Down
1153	EOGT	285203	ENSG00000163378	-1.10265	0.00651384	0.0437874	Down
1154	LMOD3	56203	ENSG00000163380	-1.85769	0.000986129	0.0161644	Down
1155	NAXE	128240	ENSG00000163382	-0.669105	0.000845338	0.0150246	Down
1156	LRRC58	116064	ENSG00000163428	-1.41183	0.000907637	0.0155736	Down
1157	CCT3	7203	ENSG00000163468	-0.589897	0.00143326	0.0193377	Down
1158	CIP2A	57650	ENSG00000163507	-1.51582	0.0046719	0.0360602	Down
1159	SGO2	151246	ENSG00000163535	-1.83934	0.00571669	0.0404349	Down
1160	CLASP2	23122	ENSG00000163539	-0.771434	0.00242998	0.0248834	Down
1161	EIF5A2	56648	ENSG00000163577	-0.958802	0.000505709	0.0122482	Down
1162	PPM1L	151742	ENSG00000163590	-1.27877	0.00117661	0.0174891	Down
1163	PPP4R2	151987	ENSG00000163605	-1.33856	0.00184094	0.0217747	Down
1164	PTPN13	5783	ENSG00000163629	-1.24059	0.0023245	0.0243488	Down
1165	PSMD6	9861	ENSG00000163636	-0.653162	0.00133308	0.0186612	Down
1166	DNASE1L3	1776	ENSG00000163687	-2.30595	0.0018771	0.0219947	Down
1167	U2SURP	23350	ENSG00000163714	-1.69084	0.00121362	0.0178103	Down
1168	CXCL3	2921	ENSG00000163734	-1.34502	0.000522706	0.0123269	Down
1169	MTHFD2L	441024	ENSG00000163738	-0.845553	0.00163515	0.020511	Down
1170	CXCL1	2919	ENSG00000163739	-2.5229	2.02927e-06	0.00333972	Down
1171	RCHY1	25898	ENSG00000163743	-1.12918	0.00462786	0.0358791	Down
1172	TOPBP1	11073	ENSG00000163781	-1.41026	0.00093792	0.0158259	Down
1173	WDR43	23160	ENSG00000163811	-1.07446	0.000548318	0.0126572	Down
1174	RFC4	5984	ENSG00000163918	-0.859801	0.000314437	0.0102722	Down
1175	SFMBT1	51460	ENSG00000163935	-1.56126	0.000196059	0.00868235	Down
1176	PBRM1	55193	ENSG00000163939	-0.875666	0.00110977	0.0170522	Down
1177	TASOR	23272	ENSG00000163946	-1.57571	0.000342713	0.0105571	Down
1178	SLBP	7884	ENSG00000163950	-0.874884	0.000229841	0.00920015	Down
1179	EXO5	64789	ENSG00000164002	-0.881495	0.000818631	0.0147949	Down
1180	H2AZ1	3015	ENSG00000164032	-0.643977	0.00105328	0.0165914	Down
1181	CDC25A	993	ENSG00000164045	-1.79571	5.58041e-06	0.00377585	Down
1182	HSPA4L	22824	ENSG00000164070	-2.03127	0.000581961	0.0129963	Down
1183	MON1A	84315	ENSG00000164077	-1.02005	0.00160125	0.0203057	Down
1184	MAD2L1	4085	ENSG00000164109	-0.649003	0.0072715	0.0467565	Down
1185	NAA15	80155	ENSG00000164134	-1.96654	0.000237421	0.00934258	Down
1186	ABCE1	6059	ENSG00000164163	-1.29426	0.00175925	0.0212517	Down
1187	OTUD4	54726	ENSG00000164164	-0.630451	0.00232219	0.0243437	Down
1188	MOCS2	4338	ENSG00000164172	-0.995298	0.000273997	0.00980941	Down
1189	AGGF1	55109	ENSG00000164252	-0.896458	0.00180729	0.0215824	Down
1190	UBLCP1	134510	ENSG00000164332	-1.39496	0.00033717	0.0105449	Down
1191	UTP15	84135	ENSG00000164338	-0.924884	0.000961978	0.0159736	Down
1192	DCBLD1	285761	ENSG00000164465	-0.748791	0.000363795	0.0107829	Down
1193	STXBP5	134957	ENSG00000164506	-1.26432	0.00106281	0.0166605	Down
1194	TRA2A	29896	ENSG00000164548	-0.614795	0.00363229	0.0313859	Down
1195	HEY1	23462	ENSG00000164683	-1.45934	0.000104334	0.0070432	Down
1196	ZNF704	619279	ENSG00000164684	-0.717845	0.00146996	0.0195499	Down
1197	FABP5	2171	ENSG00000164687	-1.3176	0.00236364	0.024564	Down
1198	RAD21	5885	ENSG00000164754	-0.664532	0.00699694	0.0457856	Down
1199	NOS3	4846	ENSG00000164867	-1.14837	8.68376e-05	0.00659067	Down
1200	FMC1	154791	ENSG00000164898	-0.870603	0.00264631	0.0261628	Down
1201	INTS8	55656	ENSG00000164941	-1.00096	0.00452822	0.0354586	Down
1202	TMEM67	91147	ENSG00000164953	-1.0395	0.0018096	0.0215824	Down
1203	PSIP1	11168	ENSG00000164985	-1.14935	0.000685673	0.0137485	Down
1204	FXN	2395	ENSG00000165060	-1.08423	0.00118942	0.0176012	Down
1205	ALDH1A1	216	ENSG00000165092	-2.03372	0.00101291	0.016301	Down
1206	C9orf64	84267	ENSG00000165118	-0.735459	0.000342056	0.0105571	Down
1207	PIGA	5277	ENSG00000165195	-1.37841	0.0036756	0.0315539	Down
1208	STRBP	55342	ENSG00000165209	-0.853523	0.0018651	0.0219224	Down
1209	ATP7A	538	ENSG00000165240	-1.4899	0.000123445	0.00737601	Down
1210	ZNF367	195828	ENSG00000165244	-1.39294	0.000149578	0.00801347	Down
1211	HDX	139324	ENSG00000165259	-1.27715	0.00172465	0.0210258	Down
1212	BRWD3	254065	ENSG00000165288	-1.31933	0.00128472	0.0182737	Down
1213	INTS6L	203522	ENSG00000165359	-0.609624	0.00657806	0.0439943	Down
1214	WRN	7486	ENSG00000165392	-1.52254	0.000903479	0.01557	Down
1215	SKA3	221150	ENSG00000165480	-1.15055	0.000143111	0.00790258	Down
1216	MICU2	221154	ENSG00000165487	-1.08394	0.000738156	0.014247	Down
1217	DDIAS	220042	ENSG00000165490	-1.63802	0.000508059	0.0122747	Down
1218	LRR1	122769	ENSG00000165501	-0.778553	0.00327901	0.0296183	Down
1219	RPUSD4	84881	ENSG00000165526	-0.884264	0.00131812	0.0185469	Down
1220	PRPF18	8559	ENSG00000165630	-0.782405	0.000469949	0.0119083	Down
1221	DIPK1B	138311	ENSG00000165716	-0.827234	0.00134159	0.0187072	Down
1222	ZMYND19	116225	ENSG00000165724	-0.593688	0.00310404	0.0286699	Down
1223	DDX21	9188	ENSG00000165732	-1.25352	0.00252846	0.0254378	Down
1224	BMS1	9790	ENSG00000165733	-0.794241	0.00163011	0.020493	Down
1225	PPP1R36	145376	ENSG00000165807	-2.65229	0.00775117	0.0487759	Down
1226	PSMC3	5702	ENSG00000165916	-1.05222	8.21886e-05	0.0065522	Down
1227	CPSF2	53981	ENSG00000165934	-0.910795	0.00120984	0.0177938	Down
1228	ADAMTS15	170689	ENSG00000166106	-2.10194	0.00119476	0.0176542	Down
1229	GPT2	84706	ENSG00000166123	-0.719003	0.00206961	0.0229359	Down
1230	TRMT61A	115708	ENSG00000166166	-1.1048	0.000276204	0.00980941	Down
1231	API5	8539	ENSG00000166181	-1.12652	0.000157634	0.00809393	Down
1232	HPS6	79803	ENSG00000166189	-0.670466	0.00070001	0.013885	Down
1233	NOLC1	9221	ENSG00000166197	-0.662215	0.00317869	0.029189	Down
1234	CCT2	10576	ENSG00000166226	-1.02414	0.000107026	0.00713231	Down
1235	C16orf71	146562	ENSG00000166246	-1.94085	0.00685248	0.0453437	Down
1236	COX11	1353	ENSG00000166260	-0.829204	0.000473794	0.0119344	Down
1237	STXBP4	252983	ENSG00000166263	-1.84045	0.000738539	0.014247	Down
1238	BORCS7	119032	ENSG00000166275	-0.757766	0.00585254	0.0410497	Down
1239	SERPINB8	5271	ENSG00000166401	-0.996814	0.00202251	0.0226647	Down
1240	IDH3A	3419	ENSG00000166411	-0.630944	0.0011459	0.0172784	Down
1241	CENPN	55839	ENSG00000166451	-0.907784	0.000117314	0.00726699	Down
1242	LEO1	123169	ENSG00000166477	-0.63812	0.00748851	0.0476357	Down
1243	TMX3	54495	ENSG00000166479	-1.52987	0.00276822	0.0269078	Down
1244	MCM7	4176	ENSG00000166508	-0.629959	0.000689386	0.0137854	Down
1245	MMP10	4319	ENSG00000166670	-3.75737	0.000168173	0.00821421	Down
1246	BMERB1	89927	ENSG00000166780	-1.33769	0.000167041	0.00818992	Down
1247	C18orf54	162681	ENSG00000166845	-1.64813	0.000455033	0.0117368	Down
1248	ELFN2	114794	ENSG00000166897	-1.41521	0.000102056	0.00702686	Down
1249	MRPL16	54948	ENSG00000166902	-0.6769	0.000560703	0.0127003	Down
1250	NYAP1	222950	ENSG00000166924	-1.06401	0.00271307	0.026578	Down
1251	MARS1	4141	ENSG00000166986	-0.607714	0.000953773	0.0159145	Down
1252	CNPY4	245812	ENSG00000166997	-0.848594	0.000986378	0.0161644	Down
1253	PHB	5245	ENSG00000167085	-0.695796	0.00100931	0.0162773	Down
1254	SNRPD1	6632	ENSG00000167088	-0.6847	0.000444554	0.0116334	Down
1255	TRUB2	26995	ENSG00000167112	-0.666948	0.00100756	0.0162773	Down
1256	SLC27A4	10999	ENSG00000167114	-1.35362	1.43276e-05	0.00446411	Down
1257	KATNAL2	83473	ENSG00000167216	-2.10435	0.000998531	0.0162312	Down
1258	ACAA2	10449	ENSG00000167315	-0.761706	0.00621784	0.0425107	Down
1259	RRM1	6240	ENSG00000167325	-0.673226	0.000813211	0.0147591	Down
1260	ZNF180	7733	ENSG00000167384	-1.40562	0.00190312	0.022115	Down
1261	SPATA33	124045	ENSG00000167523	-1.06494	0.000513886	0.0123199	Down
1262	TUBA1A	7846	ENSG00000167552	-1.58599	0.00120842	0.0177861	Down
1263	TUBA1C	84790	ENSG00000167553	-0.905467	0.000121086	0.00732727	Down
1264	NFKBID	84807	ENSG00000167604	-0.996245	0.000304333	0.0101743	Down
1265	CHAF1A	10036	ENSG00000167670	-0.881321	0.000249093	0.00948129	Down
1266	TSR1	55720	ENSG00000167721	-0.590734	0.00141195	0.0191907	Down
1267	NUDT8	254552	ENSG00000167799	-0.689857	0.00794612	0.0496096	Down
1268	RAB3IL1	5866	ENSG00000167994	-1.55205	0.000741095	0.014278	Down
1269	PBK	55872	ENSG00000168078	-1.41936	0.000517595	0.0123269	Down
1270	KIAA1586	57691	ENSG00000168116	-1.42068	0.00759174	0.0480745	Down
1271	NT5DC2	64943	ENSG00000168268	-1.23506	0.000141624	0.00789376	Down
1272	FOXI1	2299	ENSG00000168269	-2.2259	0.00167051	0.0207445	Down
1273	SEPTIN2	4735	ENSG00000168385	-0.958229	0.000354032	0.0106774	Down
1274	MFSD2A	84879	ENSG00000168389	-1.22879	0.00169635	0.0208757	Down
1275	DTYMK	1841	ENSG00000168393	-1.10788	0.000307986	0.0101827	Down
1276	MLKL	197259	ENSG00000168404	-0.720681	0.00153763	0.0199006	Down
1277	CDC40	51362	ENSG00000168438	-0.704868	0.0017978	0.0215425	Down
1278	STIP1	10963	ENSG00000168439	-1.00973	8.7618e-05	0.00662916	Down
1279	FEN1	2237	ENSG00000168496	-1.33348	2.61447e-05	0.00485005	Down
1280	NDUFS5	4725	ENSG00000168653	-0.635424	0.00101509	0.016301	Down
1281	LCMT2	9836	ENSG00000168806	-1.44734	0.000259751	0.00956902	Down
1282	GFM1	85476	ENSG00000168827	-1.11213	0.000116429	0.00726699	Down
1283	DDX19A	55308	ENSG00000168872	-0.661562	0.000814906	0.0147604	Down
1284	MAT2A	4144	ENSG00000168906	-1.53119	1.44376e-05	0.00446411	Down
1285	LETM1	3954	ENSG00000168924	-0.865181	0.000225109	0.00916754	Down
1286	HNRNPH1	3187	ENSG00000169045	-0.723372	0.00161103	0.0203548	Down
1287	ATF5	22809	ENSG00000169136	-0.681661	0.00351813	0.0308196	Down
1288	UBE2V2	7336	ENSG00000169139	-1.29873	0.00106272	0.0166605	Down
1289	CCDC126	90693	ENSG00000169193	-0.887865	0.00537683	0.0389963	Down
1290	C22orf15	150248	ENSG00000169314	-2.14593	0.00327446	0.0296071	Down
1291	MINAR1	23251	ENSG00000169330	-3.32411	0.00801986	0.0498835	Down
1292	ARL13B	200894	ENSG00000169379	-0.964436	0.00219983	0.0236819	Down
1293	CXCL8	3576	ENSG00000169429	-1.79738	8.38485e-05	0.00656867	Down
1294	SCN9A	6335	ENSG00000169432	-1.40753	0.000266435	0.00963621	Down
1295	RGPD8	727851	ENSG00000169629	-1.36762	0.00263994	0.0261383	Down
1296	LRRC45	201255	ENSG00000169683	-0.791209	0.000395812	0.0111666	Down
1297	AVEN	57099	ENSG00000169857	-0.701611	0.00368173	0.0315884	Down
1298	WNT10B	7480	ENSG00000169884	-0.795332	0.000411344	0.0113318	Down
1299	MAP3K2	10746	ENSG00000169967	-1.57084	0.000518413	0.0123269	Down
1300	HNRNPA3	220988	ENSG00000170144	-0.81747	0.0005127	0.0123199	Down
1301	ADRA1B	147	ENSG00000170214	-1.63262	0.000137187	0.00779426	Down
1302	USP47	55031	ENSG00000170242	-1.1423	0.00324191	0.029474	Down
1303	GON7	84520	ENSG00000170270	-0.761151	0.00732548	0.0469353	Down
1304	FABP4	2167	ENSG00000170323	-3.68926	1.01691e-06	0.00256389	Down
1305	HARS1	3035	ENSG00000170445	-0.667822	0.000459949	0.011776	Down
1306	DENND5B	160518	ENSG00000170456	-0.67905	0.00629006	0.0427765	Down
1307	RIOX1	79697	ENSG00000170468	-1.28654	3.3928e-05	0.00531829	Down
1308	PA2G4	5036	ENSG00000170515	-0.808244	0.000316765	0.0102722	Down
1309	ELOVL6	79071	ENSG00000170522	-0.853226	0.000765247	0.0145199	Down
1310	HSPA4	3308	ENSG00000170606	-0.945006	0.00016212	0.00812107	Down
1311	SOCS6	9306	ENSG00000170677	-0.757975	0.00102919	0.0163834	Down
1312	KIF5B	3799	ENSG00000170759	-1.62112	0.00383904	0.03232	Down
1313	CELP	1057	ENSG00000170827	-1.70725	0.000627172	0.0133591	Down
1314	CEL	1056	ENSG00000170835	-1.45605	0.000229348	0.00920015	Down
1315	PSG6	5675	ENSG00000170848	-1.88731	0.00223899	0.0238724	Down
1316	KIAA0232	9778	ENSG00000170871	-0.824808	0.0032289	0.029461	Down
1317	MTSS1	9788	ENSG00000170873	-1.02111	0.000714151	0.0139829	Down
1318	PKHD1	5314	ENSG00000170927	-2.03367	0.00494486	0.0373034	Down
1319	PKIA	5569	ENSG00000171033	-0.799685	0.000650704	0.0136762	Down
1320	MFN1	55669	ENSG00000171109	-1.0285	0.00688781	0.0455174	Down
1321	NRTN	4902	ENSG00000171119	-1.33248	0.00177732	0.0213549	Down
1322	ATP6V0E2	155066	ENSG00000171130	-1.24661	0.000329979	0.0104071	Down
1323	SHCBP1	79801	ENSG00000171241	-0.846515	0.00304678	0.0283414	Down
1324	FAM98B	283742	ENSG00000171262	-1.16681	0.000318943	0.0102742	Down
1325	CHST11	50515	ENSG00000171310	-0.88646	0.00220422	0.0237086	Down
1326	PGAM1	5223	ENSG00000171314	-0.86062	0.000164556	0.00812107	Down
1327	ESCO2	157570	ENSG00000171320	-2.70861	0.00462568	0.0358791	Down
1328	SLC25A33	84275	ENSG00000171612	-0.771362	0.00157527	0.0201519	Down
1329	BPTF	2186	ENSG00000171634	-1.01154	0.000940443	0.0158259	Down
1330	RGS19	10287	ENSG00000171700	-0.681587	0.00448729	0.0352559	Down
1331	CTPS1	1503	ENSG00000171793	-1.81279	4.36221e-06	0.00348328	Down
1332	RRM2	6241	ENSG00000171848	-1.59639	3.37134e-05	0.00531829	Down
1333	MRM3	55178	ENSG00000171861	-0.620122	0.00231517	0.024304	Down
1334	ADRA1D	146	ENSG00000171873	-3.12048	0.00068183	0.0137485	Down
1335	MIR31HG	554202	ENSG00000171889	-1.66847	0.00211968	0.0232733	Down
1336	CYP4F11	57834	ENSG00000171903	-0.658666	0.00160155	0.0203057	Down
1337	CYCS	54205	ENSG00000172115	-1.06517	0.000200008	0.00870873	Down
1338	MTBP	27085	ENSG00000172167	-1.2726	0.00391128	0.0326719	Down
1339	MALT1	10892	ENSG00000172175	-1.18893	6.23312e-05	0.00612829	Down
1340	COPRS	55352	ENSG00000172301	-0.879895	0.000435941	0.0115444	Down
1341	ALG14	199857	ENSG00000172339	-0.849561	0.00168257	0.0208219	Down
1342	CLP1	10978	ENSG00000172409	-0.666459	0.00157658	0.0201519	Down
1343	SLFN11	91607	ENSG00000172716	-0.626211	0.00599344	0.0416492	Down
1344	PURG	29942	ENSG00000172733	-1.6804	0.00463287	0.0358791	Down
1345	NAA16	79612	ENSG00000172766	-0.943459	0.000778573	0.0146237	Down
1346	COQ2	27235	ENSG00000173085	-0.910564	0.000958188	0.0159298	Down
1347	COMMD1	150684	ENSG00000173163	-0.819179	0.000256983	0.00956902	Down
1348	OLR1	4973	ENSG00000173391	-1.91393	3.0882e-05	0.00511175	Down
1349	MOB1B	92597	ENSG00000173542	-1.37741	0.00407698	0.0334517	Down
1350	SLC19A1	6573	ENSG00000173638	-0.774617	0.00114089	0.0172656	Down
1351	EIF1AX	1964	ENSG00000173674	-1.28706	0.000261608	0.00956902	Down
1352	SPDYE2B	100310812	ENSG00000173678	-0.91933	0.00136516	0.0188717	Down
1353	BCLAF3	256643	ENSG00000173681	-0.613428	0.00489342	0.0370551	Down
1354	PSMD1	5707	ENSG00000173692	-1.22621	6.14698e-05	0.00612829	Down
1355	CBX2	84733	ENSG00000173894	-1.15838	0.000153271	0.00801693	Down
1356	GOLIM4	27333	ENSG00000173905	-0.626169	0.00330899	0.029776	Down
1357	TRMT10C	54931	ENSG00000174173	-1.39068	0.0023812	0.0246299	Down
1358	MGA	23269	ENSG00000174197	-1.26364	0.000524314	0.0123358	Down
1359	PITPNA	5306	ENSG00000174238	-0.812602	0.000303203	0.0101655	Down
1360	ZNHIT2	741	ENSG00000174276	-1.04118	0.00199257	0.0225276	Down
1361	EXO1	9156	ENSG00000174371	-1.3475	1.89256e-05	0.00457876	Down
1362	RALGAPA1	253959	ENSG00000174373	-0.972126	0.00358771	0.0311644	Down
1363	LIG4	3981	ENSG00000174405	-1.39443	0.00408822	0.0334891	Down
1364	CNTNAP2	26047	ENSG00000174469	-1.41063	4.24952e-05	0.0056264	Down
1365	DENND4A	10260	ENSG00000174485	-1.15873	0.00136098	0.0188257	Down
1366	ANGEL2	90806	ENSG00000174606	-0.952291	0.0049847	0.0374257	Down
1367	SH3PXD2B	285590	ENSG00000174705	-0.724474	0.00227659	0.0240418	Down
1368	HRAS	3265	ENSG00000174775	-0.829116	0.000376668	0.0108508	Down
1369	CEP135	9662	ENSG00000174799	-1.74285	0.00468174	0.0361079	Down
1370	BTC	685	ENSG00000174808	-1.70378	0.00724555	0.046697	Down
1371	PDE12	201626	ENSG00000174840	-0.929219	0.000231463	0.00922629	Down
1372	GLMN	11146	ENSG00000174842	-0.887351	0.00793948	0.0495925	Down
1373	DHX36	170506	ENSG00000174953	-1.00125	0.0011422	0.0172768	Down
1374	KLC2	64837	ENSG00000174996	-0.641091	0.00186441	0.0219224	Down
1375	ATR	545	ENSG00000175054	-1.77902	0.00574933	0.0405911	Down
1376	PSMD2	5708	ENSG00000175166	-0.598728	0.00165323	0.0206345	Down
1377	CENPS	378708	ENSG00000175279	-0.710921	0.00208983	0.0230458	Down
1378	CCNE2	9134	ENSG00000175305	-2.60176	0.00276783	0.0269078	Down
1379	FOSL1	8061	ENSG00000175592	-0.746318	0.00363482	0.031388	Down
1380	ERCC4	2072	ENSG00000175595	-0.832192	0.00222899	0.0238322	Down
1381	RPS6KB2	6199	ENSG00000175634	-0.65044	0.00163437	0.020511	Down
1382	TTLL11	158135	ENSG00000175764	-0.588525	0.00369865	0.0316793	Down
1383	RUVBL1	8607	ENSG00000175792	-0.664398	0.000869681	0.0152588	Down
1384	ZDHHC21	340481	ENSG00000175893	-1.73411	0.00419168	0.0338932	Down
1385	B3GALT6	126792	ENSG00000176022	-1.20516	0.000112302	0.00726003	Down
1386	MBLAC2	153364	ENSG00000176055	-0.956617	0.0053126	0.0387114	Down
1387	CSTF3	1479	ENSG00000176102	-0.733393	0.00123886	0.0179009	Down
1388	CHMP6	79643	ENSG00000176108	-0.987557	0.000258577	0.00956902	Down
1389	BNIP3	664	ENSG00000176171	-1.46244	0.000424657	0.0114415	Down
1390	ATAD5	79915	ENSG00000176208	-2.16803	5.3577e-05	0.00600842	Down
1391	CDC26	246184	ENSG00000176386	-0.632594	0.00508379	0.037867	Down
1392	EID2	163126	ENSG00000176396	-1.09597	0.000532422	0.0124711	Down
1393	USF3	205717	ENSG00000176542	-1.41481	0.0011209	0.0171531	Down
1394	LMNB2	84823	ENSG00000176619	-0.646234	0.000667789	0.0136999	Down
1395	RMDN1	51115	ENSG00000176623	-0.598839	0.00152393	0.0198504	Down
1396	RNF152	220441	ENSG00000176641	-0.809409	0.000810296	0.0147591	Down
1397	CDK5R1	8851	ENSG00000176749	-1.50281	0.00141377	0.0191919	Down
1398	BASP1	10409	ENSG00000176788	-1.21829	3.74945e-05	0.00531829	Down
1399	FAM91A1	157769	ENSG00000176853	-1.07263	0.00472453	0.0362882	Down
1400	TYMS	7298	ENSG00000176890	-1.03196	8.88888e-05	0.00662916	Down
1401	PXMP2	5827	ENSG00000176894	-0.978682	0.000447066	0.0116334	Down
1402	TCIM	56892	ENSG00000176907	-1.47158	0.00024734	0.00948129	Down
1403	SHMT1	6470	ENSG00000176974	-0.662712	0.000791719	0.0147065	Down
1404	RPS6KA3	6197	ENSG00000177189	-0.816051	0.00196065	0.0224315	Down
1405	PUS1	80324	ENSG00000177192	-0.598631	0.00217033	0.0235317	Down
1406	CHD9	80205	ENSG00000177200	-0.869336	0.0045336	0.0354652	Down
1407	ZBTB38	253461	ENSG00000177311	-0.947801	0.00728021	0.0467588	Down
1408	OVOS2	144203	ENSG00000177359	-2.61314	0.000715646	0.0140031	Down
1409	TIMM22	29928	ENSG00000177370	-0.983805	0.00150853	0.019804	Down
1410	ZBTB33	10009	ENSG00000177485	-1.094	0.00686056	0.0453772	Down
1411	TBL1XR1	79718	ENSG00000177565	-1.03483	0.00367359	0.0315539	Down
1412	POLR2L	5441	ENSG00000177700	-1.17264	0.000115907	0.00726699	Down
1413	UBE2N	7334	ENSG00000177889	-0.98158	0.000358911	0.0107078	Down
1414	CENPBD1	92806	ENSG00000177946	-0.689027	0.00615695	0.0422578	Down
1415	PARD6G	84552	ENSG00000178184	-1.07532	8.98259e-05	0.00664955	Down
1416	POGLUT3	143888	ENSG00000178202	-1.25758	0.00409421	0.0334955	Down
1417	GEN1	348654	ENSG00000178295	-2.00693	0.00394398	0.0328083	Down
1418	BEND3	57673	ENSG00000178409	-1.33848	4.67869e-05	0.00583605	Down
1419	CTXN1	404217	ENSG00000178531	-0.613865	0.00366119	0.0314932	Down
1420	SUZ12	23512	ENSG00000178691	-1.47714	0.0018792	0.0219951	Down
1421	KCTD12	115207	ENSG00000178695	-0.941649	0.000223559	0.0091416	Down
1422	MSC	9242	ENSG00000178860	-2.09103	0.0015852	0.0201964	Down
1423	EXOSC4	54512	ENSG00000178896	-0.647753	0.00238464	0.0246374	Down
1424	DPY19L3	147991	ENSG00000178904	-0.851917	0.00361383	0.0313098	Down
1425	RMI1	80010	ENSG00000178966	-0.913489	0.00474149	0.0363491	Down
1426	MRFAP1L1	114932	ENSG00000178988	-0.740464	0.00267096	0.0263371	Down
1427	TRIML2	205860	ENSG00000179046	-1.73898	0.00339897	0.0302083	Down
1428	PTPN11	5781	ENSG00000179295	-0.882301	0.0015471	0.0199728	Down
1429	EGR3	1960	ENSG00000179388	-3.51549	0.0059457	0.0414517	Down
1430	FJX1	24147	ENSG00000179431	-0.743376	0.00152503	0.0198504	Down
1431	LACC1	144811	ENSG00000179630	-1.52245	0.00643114	0.043438	Down
1432	ZNF784	147808	ENSG00000179922	-0.912395	0.00372375	0.0318037	Down
1433	DCTPP1	79077	ENSG00000179958	-0.694054	0.00199005	0.0225267	Down
1434	PSTK	118672	ENSG00000179988	-0.679088	0.00560497	0.0399472	Down
1435	SOCS4	122809	ENSG00000180008	-1.20893	0.00487507	0.0369441	Down
1436	RCC1	1104	ENSG00000180198	-0.71749	0.000929194	0.0157335	Down
1437	H2BC4	8347	ENSG00000180596	-1.59537	0.00030863	0.0101827	Down
1438	ZNF594	84622	ENSG00000180626	-1.6446	0.000279498	0.00985845	Down
1439	SLC36A4	120103	ENSG00000180773	-1.42753	4.51827e-05	0.00577858	Down
1440	PSMG4	389362	ENSG00000180822	-0.631012	0.00117809	0.0175025	Down
1441	AEN	64782	ENSG00000181026	-1.12801	0.000101741	0.00702686	Down
1442	HIGD1A	25994	ENSG00000181061	-0.856832	0.00381474	0.0322653	Down
1443	DDN	23109	ENSG00000181418	-2.2855	0.000119442	0.00726699	Down
1444	SOX2	6657	ENSG00000181449	-1.85475	0.000119245	0.00726699	Down
1445	TMEM45A	55076	ENSG00000181458	-0.783148	0.000550433	0.0126722	Down
1446	FANCB	2187	ENSG00000181544	-1.66507	0.00382372	0.0322836	Down
1447	MEX3D	399664	ENSG00000181588	-0.623952	0.00522499	0.0383485	Down
1448	MRPS23	51649	ENSG00000181610	-0.597469	0.00514148	0.0381106	Down
1449	GPR3	2827	ENSG00000181773	-1.00581	0.00147726	0.0196018	Down
1450	OR4C6	219432	ENSG00000181903	-2.30388	0.00651016	0.0437822	Down
1451	RTKN2	219790	ENSG00000182010	-1.43857	0.000121166	0.00732727	Down
1452	IDH2	3418	ENSG00000182054	-0.59074	0.00145834	0.0195201	Down
1453	GET1	7485	ENSG00000182093	-1.09208	0.000108875	0.00722348	Down
1454	ERCC6L2	375748	ENSG00000182150	-1.26225	0.00246926	0.0251402	Down
1455	CYB5D1	124637	ENSG00000182224	-1.07764	0.000155204	0.00804252	Down
1456	TSHZ2	128553	ENSG00000182463	-2.53153	0.00206681	0.0229238	Down
1457	KPNA2	3838	ENSG00000182481	-1.28253	3.61646e-05	0.00531829	Down
1458	CEP97	79598	ENSG00000182504	-1.52166	0.000474517	0.0119344	Down
1459	FES	2242	ENSG00000182511	-1.74452	0.00351899	0.0308196	Down
1460	ADI1	55256	ENSG00000182551	-0.646203	0.000700969	0.013885	Down
1461	SKA2	348235	ENSG00000182628	-0.687156	0.000618401	0.0132663	Down
1462	TTC3	7267	ENSG00000182670	-0.890745	0.00094276	0.015856	Down
1463	PAPPA	5069	ENSG00000182752	-0.735846	0.000816816	0.014771	Down
1464	CCDC87	55231	ENSG00000182791	-3.1555	0.0056576	0.0401699	Down
1465	DDX28	55794	ENSG00000182810	-0.8896	0.00280712	0.0271629	Down
1466	LCK	3932	ENSG00000182866	-1.31393	0.000615829	0.0132345	Down
1467	TCHHL1	126637	ENSG00000182898	-2.948	0.000208816	0.0088494	Down
1468	EWSR1	2130	ENSG00000182944	-0.997864	7.67429e-05	0.00639686	Down
1469	SLC25A10	1468	ENSG00000183048	-1.10389	0.000165723	0.00816526	Down
1470	RGPD6	729540	ENSG00000183054	-1.22892	0.000842737	0.0150083	Down
1471	LOC643015	643015	ENSG00000183171	-1.34918	0.00691062	0.0455391	Down
1472	C2CD4C	126567	ENSG00000183186	-1.17017	0.00489866	0.0370761	Down
1473	LINC01547	84536	ENSG00000183250	-0.858245	0.00526784	0.038546	Down
1474	UTP11	51118	ENSG00000183520	-0.967347	0.00140373	0.0191856	Down
1475	PSG9	5678	ENSG00000183668	-1.36863	0.00213739	0.0233258	Down
1476	ALYREF	10189	ENSG00000183684	-1.4047	5.01349e-05	0.00597521	Down
1477	RBM12B	389677	ENSG00000183808	-1.04187	0.000506441	0.0122482	Down
1478	FAM3B	54097	ENSG00000183844	-2.74061	0.00495383	0.037311	Down
1479	CRELD2	79174	ENSG00000184164	-0.980958	0.00029832	0.0100551	Down
1480	PGP	283871	ENSG00000184207	-0.653509	0.000984573	0.0161644	Down
1481	CMSS1	84319	ENSG00000184220	-0.669358	0.0017501	0.0211838	Down
1482	PCDH9	5101	ENSG00000184226	-2.25809	0.00151808	0.0198382	Down
1483	KNTC1	9735	ENSG00000184445	-1.42844	0.00475642	0.0363844	Down
1484	C1QTNF8	390664	ENSG00000184471	-2.38181	0.00703842	0.0458872	Down
1485	CDCA2	157313	ENSG00000184661	-0.993401	0.000769749	0.0145513	Down
1486	ATL3	25923	ENSG00000184743	-0.803539	0.00133406	0.0186652	Down
1487	UBE2G2	7327	ENSG00000184787	-0.674198	0.000587279	0.0130239	Down
1488	APOO	79135	ENSG00000184831	-0.742998	0.000692464	0.0138286	Down
1489	USP18	11274	ENSG00000184979	-1.0776	0.000227306	0.00920015	Down
1490	NDUFA6	4700	ENSG00000184983	-0.886869	0.000660879	0.0136999	Down
1491	SIVA1	10572	ENSG00000184990	-0.679557	0.00215497	0.0234326	Down
1492	FLRT2	23768	ENSG00000185070	-1.23924	0.000371593	0.0107906	Down
1493	PRMT3	10196	ENSG00000185238	-0.776347	0.00277837	0.026955	Down
1494	NOTUM	147111	ENSG00000185269	-1.35635	0.000552722	0.0126722	Down
1495	ZBTB37	84614	ENSG00000185278	-0.885095	0.00722794	0.0466471	Down
1496	RGPD2	729857	ENSG00000185304	-2.01945	0.00214038	0.0233415	Down
1497	MYBL1	4603	ENSG00000185697	-2.35313	0.000687101	0.0137493	Down
1498	NAT8L	339983	ENSG00000185818	-1.08024	0.00699166	0.0457674	Down
1499	DNAH14	127602	ENSG00000185842	-1.61779	0.00181384	0.0216072	Down
1500	THNSL1	79896	ENSG00000185875	-0.678372	0.006154	0.0422473	Down
1501	LRCH3	84859	ENSG00000186001	-0.618859	0.00390384	0.032646	Down
1502	LRRC70	100130733	ENSG00000186105	-2.39283	0.000579993	0.0129758	Down
1503	ANKRD46	157567	ENSG00000186106	-0.943739	0.00745988	0.0475417	Down
1504	KIF18B	146909	ENSG00000186185	-0.720481	0.00169175	0.0208537	Down
1505	ZNF17	7565	ENSG00000186272	-1.1637	0.00106696	0.0167061	Down
1506	PCLO	27445	ENSG00000186472	-0.926741	0.00349361	0.0307199	Down
1507	SEPTIN10	151011	ENSG00000186522	-0.876271	0.00478557	0.0365399	Down
1508	MIR22HG	84981	ENSG00000186594	-0.772139	0.000582059	0.0129963	Down
1509	HPDL	84842	ENSG00000186603	-0.926827	0.00197878	0.0224873	Down
1510	KIF24	347240	ENSG00000186638	-0.776564	0.000625723	0.0133377	Down
1511	HYAL3	8372	ENSG00000186792	-1.01724	0.00285819	0.0273813	Down
1512	ERCC6L	54821	ENSG00000186871	-2.07154	0.000182606	0.00846537	Down
1513	TMPRSS6	164656	ENSG00000187045	-1.9122	0.00630796	0.0428636	Down
1514	AKR1C1	1645	ENSG00000187134	-1.11177	6.15305e-05	0.00612829	Down
1515	DYNC2H1	79659	ENSG00000187240	-1.37518	0.00483648	0.0367629	Down
1516	TAF9B	51616	ENSG00000187325	-0.989212	0.00589016	0.0412051	Down
1517	HSPA14	51182	ENSG00000187522	-0.860206	0.000701701	0.013885	Down
1518	C17orf97	400566	ENSG00000187624	-1.06233	0.00161118	0.0203548	Down
1519	FANCA	2175	ENSG00000187741	-1.31142	2.59675e-05	0.00485005	Down
1520	FANCM	57697	ENSG00000187790	-2.26423	0.00441218	0.0349152	Down
1521	ZFP69B	65243	ENSG00000187801	-1.64856	0.00122904	0.0178916	Down
1522	NHS	4810	ENSG00000188158	-0.891731	0.00711343	0.0461958	Down
1523	PRKAR1B	5575	ENSG00000188191	-1.4016	2.57617e-05	0.00485005	Down
1524	TUBB4B	10383	ENSG00000188229	-1.45134	1.67141e-05	0.00446411	Down
1525	PLA2G2A	5320	ENSG00000188257	-4.14434	4.054e-05	0.00543942	Down
1526	FOCAD	54914	ENSG00000188352	-0.613243	0.00098892	0.0161705	Down
1527	H2AX	3014	ENSG00000188486	-0.795903	0.000459423	0.011776	Down
1528	SRSF10	10772	ENSG00000188529	-1.10775	0.000836116	0.0149139	Down
1529	ZBED6CL	113763	ENSG00000188707	-1.81653	5.73989e-05	0.00612829	Down
1530	NOC2L	26155	ENSG00000188976	-0.596914	0.00120433	0.0177345	Down
1531	FAM111B	374393	ENSG00000189057	-3.00722	3.24236e-05	0.00521119	Down
1532	ARID2	196528	ENSG00000189079	-0.924705	0.00202678	0.0226956	Down
1533	KRT77	374454	ENSG00000189182	-2.22152	0.00458295	0.0356656	Down
1534	BTBD8	284697	ENSG00000189195	-1.27116	0.00527925	0.0385865	Down
1535	HMGB1	3146	ENSG00000189403	-1.2179	9.13486e-05	0.0066963	Down
1536	RASSF10	644943	ENSG00000189431	-1.9201	2.16924e-05	0.00473913	Down
1537	BLOC1S2	282991	ENSG00000196072	-0.676708	0.000524542	0.0123358	Down
1538	SERPINA3	12	ENSG00000196136	-2.64868	1.33979e-05	0.00446411	Down
1539	AKR1C3	8644	ENSG00000196139	-1.10176	8.63292e-05	0.00656867	Down
1540	ACADSB	36	ENSG00000196177	-1.19174	0.0019503	0.0223672	Down
1541	FAM217B	63939	ENSG00000196227	-0.836155	0.00364234	0.0314236	Down
1542	TUBB	203068	ENSG00000196230	-0.66497	0.000757	0.0144448	Down
1543	LCOR	84458	ENSG00000196233	-0.84688	0.00303388	0.0282826	Down
1544	IARS1	3376	ENSG00000196305	-0.914688	0.000249641	0.00948542	Down
1545	ZBTB44	29068	ENSG00000196323	-0.814094	0.000489231	0.012092	Down
1546	LONP1	9361	ENSG00000196365	-0.694933	0.000484451	0.0120332	Down
1547	XRCC6	2547	ENSG00000196419	-0.596377	0.000938329	0.0158259	Down
1548	GDAP2	54834	ENSG00000196505	-0.773569	0.000369616	0.0107836	Down
1549	XRCC2	7516	ENSG00000196584	-1.55217	0.000193396	0.00861096	Down
1550	MYO6	4646	ENSG00000196586	-0.648975	0.00283514	0.0272749	Down
1551	HDAC2	3066	ENSG00000196591	-0.792648	0.000886435	0.0154356	Down
1552	MMP1	4312	ENSG00000196611	-3.0274	0.00465432	0.0359856	Down
1553	TCF4	6925	ENSG00000196628	-0.855258	0.00399306	0.0330183	Down
1554	TTC30B	150737	ENSG00000196659	-1.02907	0.00140522	0.0191885	Down
1555	ZNF512B	57473	ENSG00000196700	-0.781628	0.000476704	0.0119694	Down
1556	NF1	4763	ENSG00000196712	-1.04755	0.000295411	0.0100539	Down
1557	STRN3	29966	ENSG00000196792	-0.807232	0.000852085	0.0150999	Down
1558	TOMM20L	387990	ENSG00000196860	-2.78256	0.000108277	0.0071997	Down
1559	NHLRC2	374354	ENSG00000196865	-0.788785	0.00512935	0.0380555	Down
1560	CBWD3	445571	ENSG00000196873	-0.827308	0.00212145	0.0232733	Down
1561	ANKRD36B	57730	ENSG00000196912	-0.932298	0.000916867	0.0156572	Down
1562	ZNF252P	286101	ENSG00000196922	-0.61238	0.00398895	0.0330179	Down
1563	FAM3C	10447	ENSG00000196937	-0.865812	0.000272749	0.00980941	Down
1564	SLC39A10	57181	ENSG00000196950	-1.69655	0.00675287	0.0448228	Down
1565	ZMYM1	79830	ENSG00000197056	-0.988722	0.00168383	0.0208219	Down
1566	PGAP1	80055	ENSG00000197121	-1.55559	0.00152099	0.0198382	Down
1567	LRRC8B	23507	ENSG00000197147	-0.951081	0.00194062	0.0223113	Down
1568	PSMD12	5718	ENSG00000197170	-0.963472	0.000130294	0.0075952	Down
1569	BLM	641	ENSG00000197299	-1.69255	0.000725569	0.0140872	Down
1570	TRIM33	51592	ENSG00000197323	-1.03371	0.000251446	0.00951986	Down
1571	ZNF786	136051	ENSG00000197362	-0.623405	0.005231	0.0383739	Down
1572	ZNF860	344787	ENSG00000197385	-1.97623	0.000248571	0.00948129	Down
1573	HNRNPAB	3182	ENSG00000197451	-1.16073	3.53848e-05	0.00531829	Down
1574	STMN3	50861	ENSG00000197457	-1.61583	5.33398e-05	0.00600422	Down
1575	RPF2	84154	ENSG00000197498	-0.741713	0.00422047	0.0340344	Down
1576	MYO5A	4644	ENSG00000197535	-1.01632	0.000199884	0.00870873	Down
1577	TTC30A	92104	ENSG00000197557	-0.939292	0.000415306	0.0113803	Down
1578	ZNF624	57547	ENSG00000197566	-1.14555	0.000599612	0.0131176	Down
1579	FAR1	84188	ENSG00000197601	-1.64388	0.00427641	0.0342923	Down
1580	SERPINB2	5055	ENSG00000197632	-0.924136	0.000423571	0.0114415	Down
1581	RPE	6120	ENSG00000197713	-0.77401	0.00583407	0.040968	Down
1582	ZNF81	347344	ENSG00000197779	-0.904252	0.00240762	0.0247812	Down
1583	ATAD3A	55210	ENSG00000197785	-1.14721	0.000102068	0.00702686	Down
1584	SGTB	54557	ENSG00000197860	-0.656099	0.00513171	0.0380636	Down
1585	H2BC12	85236	ENSG00000197903	-0.686457	0.000784824	0.014639	Down
1586	DNM3	26052	ENSG00000197959	-1.24761	0.00625202	0.0426474	Down
1587	ZNF121	7675	ENSG00000197961	-0.923461	0.00203193	0.0227363	Down
1588	VPS13A	23230	ENSG00000197969	-1.87141	0.00550727	0.0394936	Down
1589	ENTPD7	57089	ENSG00000198018	-0.665001	0.000779341	0.0146237	Down
1590	ZNF84	7637	ENSG00000198040	-0.962344	0.00238157	0.0246299	Down
1591	MAK16	84549	ENSG00000198042	-1.07701	0.0018561	0.0218851	Down
1592	AKR1B10	57016	ENSG00000198074	-2.12901	3.70181e-06	0.00333972	Down
1593	TMEM229B	161145	ENSG00000198133	-0.890441	0.00344968	0.0304583	Down
1594	SOWAHC	65124	ENSG00000198142	-0.650637	0.00197609	0.0224873	Down
1595	ZNF770	54989	ENSG00000198146	-1.18112	0.00345352	0.0304743	Down
1596	ZNF876P	642280	ENSG00000198155	-2.28094	1.54854e-05	0.00446411	Down
1597	MAN1A2	10905	ENSG00000198162	-1.03293	0.00165278	0.0206345	Down
1598	SVIP	258010	ENSG00000198168	-1.04989	0.00351422	0.0308109	Down
1599	TFDP1	7027	ENSG00000198176	-0.833507	0.000433772	0.011527	Down
1600	HYLS1	219844	ENSG00000198331	-0.91364	0.000901753	0.0155584	Down
1601	ZNF26	7574	ENSG00000198393	-0.772639	0.00115907	0.0173284	Down
1602	ITSN2	50618	ENSG00000198399	-0.851825	0.00275144	0.0267967	Down
1603	TXNRD1	7296	ENSG00000198431	-0.65267	0.000707349	0.0139058	Down
1604	NRARP	441478	ENSG00000198435	-0.838018	0.000605332	0.0131454	Down
1605	YTHDF2	51441	ENSG00000198492	-0.802961	0.000827642	0.0148773	Down
1606	WDHD1	11169	ENSG00000198554	-1.52649	0.00626842	0.0427108	Down
1607	TLK1	9874	ENSG00000198586	-0.71034	0.00674992	0.0448131	Down
1608	BAZ1A	11177	ENSG00000198604	-1.33792	0.00711576	0.046201	Down
1609	COPS8	10920	ENSG00000198612	-1.06181	7.61373e-05	0.00639686	Down
1610	CALM1	801	ENSG00000198668	-0.816584	0.000471756	0.011911	Down
1611	CTR9	9646	ENSG00000198730	-1.2105	0.0015096	0.019804	Down
1612	FAM169A	26049	ENSG00000198780	-1.57873	0.00319184	0.0292445	Down
1613	MTOR	2475	ENSG00000198793	-0.656351	0.00632649	0.0429604	Down
1614	ARHGAP11A	9824	ENSG00000198826	-1.57436	7.68487e-05	0.00639686	Down
1615	OPA1	4976	ENSG00000198836	-1.25237	0.00735606	0.0470211	Down
1616	TOX	9760	ENSG00000198846	-2.0285	0.00105997	0.0166467	Down
1617	FICD	11153	ENSG00000198855	-1.1601	0.00137822	0.0189836	Down
1618	TSEN15	116461	ENSG00000198860	-0.612632	0.00168515	0.0208249	Down
1619	SMC5	23137	ENSG00000198887	-1.61702	0.000482109	0.0120048	Down
1620	PRMT6	55170	ENSG00000198890	-0.931827	0.000370302	0.0107836	Down
1621	PRC1	9055	ENSG00000198901	-0.722536	0.00172693	0.0210258	Down
1622	DZIP3	9666	ENSG00000198919	-1.30421	0.00327997	0.0296183	Down
1623	MFAP3L	9848	ENSG00000198948	-2.81405	1.91956e-05	0.00457876	Down
1624	KIFBP	26128	ENSG00000198954	-0.898292	0.000293107	0.0100214	Down
1625	MIR219A1	407002	ENSG00000199036	-0.709738	0.00423462	0.0341119	Down
1626	RNU6-1266P	106480118	ENSG00000199664	-0.896715	0.00748093	0.0476153	Down
1627	RNU4-1	26835	ENSG00000200795	-1.25187	0.00428909	0.034339	Down
1628	VTRNA1-2	56663	ENSG00000202111	-1.63442	0.00226557	0.0239971	Down
1629	CHML	1122	ENSG00000203668	-1.74165	0.00610579	0.0421014	Down
1630	CHML	23596	ENSG00000203668	-1.74165	0.00610579	0.0421014	Down
1631	OPN3	1122	ENSG00000203668	-1.74165	0.00610579	0.0421014	Down
1632	OPN3	23596	ENSG00000203668	-1.74165	0.00610579	0.0421014	Down
1633	CENPW	387103	ENSG00000203760	-1.27078	2.91758e-05	0.00506866	Down
1634	FAM229B	619208	ENSG00000203778	-0.687476	0.00298238	0.0279674	Down
1635	TRAF3IP1	26146	ENSG00000204104	-0.765784	0.00077701	0.0146237	Down
1636	NHSL2	340527	ENSG00000204131	-2.39846	0.00469801	0.0361585	Down
1637	NHSL2	392490	ENSG00000204131	-2.39846	0.00469801	0.0361585	Down
1638	FLJ44635	340527	ENSG00000204131	-2.39846	0.00469801	0.0361585	Down
1639	FLJ44635	392490	ENSG00000204131	-2.39846	0.00469801	0.0361585	Down
1640	PTPN20	26095	ENSG00000204179	-1.50576	0.000546786	0.0126447	Down
1641	HSPA1B	3304	ENSG00000204388	-0.741252	0.000370294	0.0107836	Down
1642	HSPA1A	3303	ENSG00000204389	-0.851709	0.000171321	0.0083131	Down
1643	FAM153CP	653316	ENSG00000204677	-3.27871	0.00131488	0.0185273	Down
1644	FAM216A	29902	ENSG00000204856	-1.13386	6.21581e-05	0.00612829	Down
1645	MZT1	440145	ENSG00000204899	-1.24744	0.00116147	0.0173327	Down
1646	VIT	5212	ENSG00000205221	-1.844	0.00412262	0.033606	Down
1647	TMEM170B	100113407	ENSG00000205269	-2.04726	0.000997575	0.0162312	Down
1648	KRT6A	3853	ENSG00000205420	-1.46718	0.000233446	0.00929299	Down
1649	SERF1A	8293	ENSG00000205572	-1.17168	0.00775177	0.0487759	Down
1650	SERF1A	728492	ENSG00000205572	-1.17168	0.00775177	0.0487759	Down
1651	SERF1B	8293	ENSG00000205572	-1.17168	0.00775177	0.0487759	Down
1652	SERF1B	728492	ENSG00000205572	-1.17168	0.00775177	0.0487759	Down
1653	LOC344967	344967	ENSG00000205794	-1.61184	0.000303732	0.0101655	Down
1654	TRIM71	131405	ENSG00000206557	-1.94514	0.001884	0.0220154	Down
1655	ANKRD28	23243	ENSG00000206560	-0.912302	0.000702972	0.013885	Down
1656	RNVU1-15	101954267	ENSG00000207205	-1.51804	0.00173497	0.0210941	Down
1657	MIR25	407014	ENSG00000207547	-0.792551	0.00723462	0.0466582	Down
1658	DIO2	1734	ENSG00000211448	-1.59775	0.000452049	0.0117023	Down
1659	ZNF611	81856	ENSG00000213020	-0.789408	0.00765194	0.0483454	Down
1660	CEP43	11116	ENSG00000213066	-0.959282	0.00697743	0.0457579	Down
1661	TRIM59	286827	ENSG00000213186	-1.56259	0.00193746	0.0223046	Down
1662	MLLT11	10962	ENSG00000213190	-0.806424	0.000555446	0.0126722	Down
1663	NOC2LP1	643276	ENSG00000213225	-0.830247	0.000257229	0.00956902	Down
1664	CHUK	1147	ENSG00000213341	-1.17633	0.00147121	0.0195499	Down
1665	HAUS7	55559	ENSG00000213397	-0.750615	0.00107638	0.0167732	Down
1666	HNRNPA1P33	728643	ENSG00000213412	-1.01714	0.00212187	0.0232733	Down
1667	OLA1P2	106479059	ENSG00000213671	-1.68398	0.00385043	0.0323886	Down
1668	SEC14L1P1	729799	ENSG00000213693	-4.17193	1.80045e-06	0.00333972	Down
1669	MRPL23	6150	ENSG00000214026	-0.587837	0.00423644	0.034117	Down
1670	MRPL23	107987373	ENSG00000214026	-0.587837	0.00423644	0.034117	Down
1671	LOC107987373	6150	ENSG00000214026	-0.587837	0.00423644	0.034117	Down
1672	LOC107987373	107987373	ENSG00000214026	-0.587837	0.00423644	0.034117	Down
1673	MYCBP	26292	ENSG00000214114	-0.702992	0.0045813	0.035662	Down
1674	HAUS3	79441	ENSG00000214367	-0.725168	0.00379092	0.0321438	Down
1675	HNRNPUL2	221092	ENSG00000214753	-0.601856	0.005371	0.0389728	Down
1676	CBWD6	644019	ENSG00000215126	-0.780622	0.000588035	0.0130239	Down
1677	GUSBP1	728411	ENSG00000215190	-1.80105	7.15636e-05	0.00630746	Down
1678	GUSBP1	106660612	ENSG00000215190	-1.80105	7.15636e-05	0.00630746	Down
1679	LINC00680	728411	ENSG00000215190	-1.80105	7.15636e-05	0.00630746	Down
1680	LINC00680	106660612	ENSG00000215190	-1.80105	7.15636e-05	0.00630746	Down
1681	FASTKD5	60493	ENSG00000215251	-0.869312	0.000307387	0.0101827	Down
1682	DDX3X	1654	ENSG00000215301	-1.16545	0.00289896	0.0275681	Down
1683	LOC442155	442155	ENSG00000220685	-1.4201	0.00307708	0.028486	Down
1684	PSG3	5671	ENSG00000221826	-1.65173	0.00382933	0.0322836	Down
1685	ZBED8	63920	ENSG00000221886	-0.94169	0.00716978	0.0464614	Down
1686	RNU6-195P	106479653	ENSG00000223284	-0.983007	6.74052e-05	0.00617641	Down
1687	LINC02593	100130417	ENSG00000223764	-3.50653	2.87126e-05	0.00501719	Down
1688	CHROMR	101927027	ENSG00000223960	-1.19356	0.000733018	0.0142134	Down
1689	LOC442517	442517	ENSG00000224785	-1.96464	0.00754429	0.0478806	Down
1690	NDUFAF8	284184	ENSG00000224877	-0.941905	0.000347888	0.0105825	Down
1691	JPX	554203	ENSG00000225470	-0.67551	0.00510665	0.0379338	Down
1692	TMEM30A-DT	100506804	ENSG00000225793	-1.18902	0.00277846	0.026955	Down
1693	ERCC6	2074	ENSG00000225830	-0.881379	0.000202868	0.00872274	Down
1694	CCT8P1	644131	ENSG00000226015	-0.818974	0.00728453	0.0467713	Down
1695	TEX22	647310	ENSG00000226174	-2.83959	0.000685709	0.0137485	Down
1696	CYP4F26P	106478958	ENSG00000226562	-0.601804	0.00409342	0.0334955	Down
1697	LINC01806	100996579	ENSG00000227403	-0.634185	0.00258511	0.0257598	Down
1698	RAPGEF4-AS1	91149	ENSG00000228016	-1.54784	9.19771e-05	0.00670964	Down
1699	FAM174C	55009	ENSG00000228300	-0.601588	0.00524237	0.0384291	Down
1700	DHFR	1719	ENSG00000228716	-1.25648	5.15452e-05	0.00597521	Down
1701	LINC02607	100996635	ENSG00000228971	-2.90167	0.0012625	0.0180344	Down
1702	RALGAPA1P1	26134	ENSG00000229419	-0.714072	0.0061844	0.0423922	Down
1703	LOC101927745	101927745	ENSG00000229425	-1.61372	0.000402624	0.0112382	Down
1704	LOC101927745	105369302	ENSG00000229425	-1.61372	0.000402624	0.0112382	Down
1705	LOC105369302	101927745	ENSG00000229425	-1.61372	0.000402624	0.0112382	Down
1706	LOC105369302	105369302	ENSG00000229425	-1.61372	0.000402624	0.0112382	Down
1707	PRRT3-AS1	100874032	ENSG00000230082	-2.54468	0.00253931	0.0255037	Down
1708	LINC02643	105376444	ENSG00000230109	-1.42346	0.00401349	0.033148	Down
1709	LNCAROD	101928687	ENSG00000231131	-0.842111	0.00331403	0.0297959	Down
1710	LNCAROD	105378305	ENSG00000231131	-0.842111	0.00331403	0.0297959	Down
1711	LOC105378305	101928687	ENSG00000231131	-0.842111	0.00331403	0.0297959	Down
1712	LOC105378305	105378305	ENSG00000231131	-0.842111	0.00331403	0.0297959	Down
1713	LINC00852	84657	ENSG00000231177	-1.60674	0.00264186	0.0261446	Down
1714	SPRY4-AS1	101926941	ENSG00000231185	-3.06464	0.000252313	0.00951986	Down
1715	MANCR	100216001	ENSG00000231298	-1.40656	0.00025995	0.00956902	Down
1716	WASIR2	100132169	ENSG00000231439	-1.63631	2.18636e-05	0.00473913	Down
1717	DLEU2	8847	ENSG00000231607	-2.19096	0.000260275	0.00956902	Down
1718	LOC101927136	101927136	ENSG00000231683	-1.15922	0.00794435	0.0496089	Down
1719	DARS1-AS1	101928243	ENSG00000231890	-1.19893	0.000177518	0.00844191	Down
1720	PSG1	5669	ENSG00000231924	-1.97298	0.00483197	0.0367379	Down
1721	LOC643630	643630	ENSG00000231995	-2.36013	0.00287813	0.0274731	Down
1722	LINC00112	54089	ENSG00000232401	-1.8999	0.00514388	0.0381106	Down
1723	LOC100421402	100421402	ENSG00000232499	-0.7828	0.00601699	0.0417357	Down
1724	FLJ22447	400221	ENSG00000232774	-1.37756	0.00122915	0.0178916	Down
1725	TNF	7124	ENSG00000232810	-2.1131	0.00176667	0.0212986	Down
1726	DLGAP4-AS1	101926987	ENSG00000232907	-2.39846	0.00469801	0.0361585	Down
1727	LINC00472	79940	ENSG00000233237	-1.49874	0.00628645	0.0427755	Down
1728	HSPA8P1	3314	ENSG00000234176	-1.31604	0.00778884	0.0489297	Down
1729	ZNF37BP	100129482	ENSG00000234420	-1.23612	0.00115733	0.0173284	Down
1730	SMIM1	388588	ENSG00000235169	-2.33009	0.00729473	0.0468168	Down
1731	MSC-AS1	100132891	ENSG00000235531	-1.08385	0.00474213	0.0363491	Down
1732	ZBED5	58486	ENSG00000236287	-0.837509	0.00307067	0.028485	Down
1733	MAP3K2-DT	100506922	ENSG00000236682	-1.13887	0.00508951	0.0378949	Down
1734	MIR600HG	81571	ENSG00000236901	-1.5443	0.000947429	0.0159078	Down
1735	LOC150051	150051	ENSG00000237594	-2.3538	0.00283291	0.0272632	Down
1736	CDK6-AS1	101927497	ENSG00000237819	-2.29403	0.000174419	0.00837242	Down
1737	SIRPG-AS1	101929010	ENSG00000237914	-2.37857	0.00443345	0.0350196	Down
1738	FLG-AS1	339400	ENSG00000237975	-3.14025	0.000161529	0.00812107	Down
1739	NME1	4830	ENSG00000239672	-0.789743	0.00539192	0.039047	Down
1740	MRPS17	51373	ENSG00000239789	-0.892498	0.000154504	0.00804252	Down
1741	ADSL	158	ENSG00000239900	-0.732884	0.000414972	0.0113803	Down
1742	AADACP1	201651	ENSG00000240602	-1.43508	0.000757149	0.0144448	Down
1743	ISY1	57461	ENSG00000240682	-0.620498	0.00197076	0.0224872	Down
1744	YAE1	57002	ENSG00000241127	-0.695593	0.00102669	0.0163699	Down
1745	PDXP	57026	ENSG00000241360	-0.99906	0.00125856	0.0180038	Down
1746	ATP5MF	9551	ENSG00000241468	-0.814269	0.000812966	0.0147591	Down
1747	PEG10	23089	ENSG00000242265	-1.62424	0.00417032	0.033784	Down
1748	MRPL20	55052	ENSG00000242485	-0.701179	0.00447437	0.035223	Down
1749	ERVW-1	30816	ENSG00000242950	-1.75144	0.00425629	0.0342131	Down
1750	UGT1A3	54659	ENSG00000243135	-4.46119	0.00232353	0.0243488	Down
1751	MRPL33	9553	ENSG00000243147	-1.06551	0.000187788	0.00856485	Down
1752	STMP1	647087	ENSG00000243317	-0.719994	0.000419768	0.011438	Down
1753	DUBR	344595	ENSG00000243701	-0.698121	0.00205342	0.022866	Down
1754	JMJD7	100137047	ENSG00000243789	-0.696441	0.00400956	0.0331292	Down
1755	TMEM199	147007	ENSG00000244045	-0.717812	0.0011599	0.0173284	Down
1756	RBM12	10137	ENSG00000244462	-0.759935	0.00131392	0.0185224	Down
1757	PTCHD4	442213	ENSG00000244694	-2.36246	0.000965198	0.0159909	Down
1758	LOC101928075	101928075	ENSG00000245466	-1.38788	4.42311e-05	0.00573002	Down
1759	KLRK1-AS1	101928100	ENSG00000245648	-0.919214	0.000374828	0.0108322	Down
1760	PGAM5	192111	ENSG00000247077	-0.593386	0.0020527	0.022866	Down
1761	MIR210HG	100506211	ENSG00000247095	-1.48515	0.00288309	0.0274768	Down
1762	CSTF3-DT	338739	ENSG00000247151	-1.96812	0.00794008	0.0495925	Down
1763	GPRC5D-AS1	100506314	ENSG00000247498	-0.729491	0.00180369	0.0215718	Down
1764	MARS2	92935	ENSG00000247626	-1.28268	0.000429414	0.0114415	Down
1765	NRAV	100506668	ENSG00000248008	-0.691603	0.00299946	0.0280776	Down
1766	LINC01303	101927780	ENSG00000250548	-2.99691	0.000300074	0.0100993	Down
1767	LOC105369187	105369187	ENSG00000250748	-1.40737	0.00617889	0.0423794	Down
1768	ZBED3-AS1	728723	ENSG00000250802	-1.26125	0.00143605	0.0193544	Down
1769	LINC02236	109729133	ENSG00000251365	-1.44589	0.00246282	0.0251085	Down
1770	AIDAP2	646890	ENSG00000251429	-1.3877	0.00094475	0.0158717	Down
1771	SCARNA8	677776	ENSG00000251733	-1.28194	0.000534033	0.0124711	Down
1772	SCARNA11	677780	ENSG00000251898	-1.28373	0.000683586	0.0137485	Down
1773	TRNP1	388610	ENSG00000253368	-0.689931	0.00535344	0.038883	Down
1774	LOC101929268	101929268	ENSG00000253608	-2.16082	0.000914741	0.0156572	Down
1775	EIF5AL1	143244	ENSG00000253626	-0.65504	0.000828657	0.014884	Down
1776	PRKDC	5591	ENSG00000253729	-0.903693	0.00390264	0.032646	Down
1777	CLDN23	137075	ENSG00000253958	-1.06873	0.00248642	0.0252635	Down
1778	PINX1	54984	ENSG00000254093	-1.25592	0.000663864	0.0136999	Down
1779	MPV17L2	84769	ENSG00000254858	-0.908921	0.000600998	0.0131176	Down
1780	BORCS8	729991	ENSG00000254901	-1.27656	0.00350219	0.0307503	Down
1781	FBXO10	26267	ENSG00000256966	-3.38999	3.50258e-06	0.00333972	Down
1782	PDF	64146	ENSG00000258429	-1.57391	0.000493394	0.0121213	Down
1783	LINC00641	283624	ENSG00000258441	-2.78345	7.50547e-05	0.00639686	Down
1784	TUBB3	10381	ENSG00000258947	-0.71031	0.00107787	0.0167851	Down
1785	ITGB3	3690	ENSG00000259207	-0.819569	0.00791482	0.049548	Down
1786	ADNP-AS1	101927631	ENSG00000259456	-1.1885	0.0062731	0.0427195	Down
1787	SPDYE6	729597	ENSG00000260097	-0.816686	0.00469205	0.0361496	Down
1788	ANKRD20A1	84210	ENSG00000260691	-1.52512	0.00208837	0.0230458	Down
1789	LOC100505915	100505915	ENSG00000260735	-1.31794	0.00720966	0.0465592	Down
1790	BOP1	23246	ENSG00000261236	-0.876398	0.000433148	0.0115206	Down
1791	VPS9D1-AS1	100128881	ENSG00000261373	-1.60352	0.000217519	0.00900862	Down
1792	GAN	8139	ENSG00000261609	-0.761589	0.00114734	0.0172784	Down
1793	LINC02582	100505817	ENSG00000261780	-1.85164	0.000845132	0.0150246	Down
1794	GFY	100507003	ENSG00000261949	-2.6086	0.00187917	0.0219951	Down
1795	PHBP15	100873752	ENSG00000262648	-0.708791	0.00392351	0.0326932	Down
1796	MRPL12	6182	ENSG00000262814	-0.66615	0.0052855	0.0386229	Down
1797	PPIAL4C	653598	ENSG00000263464	-1.3015	1.6578e-05	0.00446411	Down
1798	ANXA8L1	728113	ENSG00000264230	-0.668166	0.000655812	0.0136999	Down
1799	MIR3193	100422904	ENSG00000264395	-0.950803	0.00473633	0.0363491	Down
1800	RN7SL15P	106479230	ENSG00000264573	-1.61136	0.000276907	0.00981419	Down
1801	LOC102724532	102724532	ENSG00000264920	-0.69197	0.00265164	0.0261841	Down
1802	ANXA8	653145	ENSG00000265190	-0.589707	0.00099145	0.0161772	Down
1803	MIR4312	100422971	ENSG00000265195	-0.988095	0.00578865	0.0407633	Down
1804	TIMM23	100287932	ENSG00000265354	-0.697424	0.000767404	0.0145333	Down
1805	MAFG-DT	92659	ENSG00000265688	-0.792997	0.00766227	0.0483801	Down
1806	FSBP	100861412	ENSG00000265817	-2.00529	0.00517287	0.0381992	Down
1807	TAF15	8148	ENSG00000270647	-1.1563	0.000279888	0.00985845	Down
1808	GCATP1	319140	ENSG00000270878	-2.16028	0.0038943	0.0325935	Down
1809	LPP-AS2	339929	ENSG00000270959	-1.63653	0.000196654	0.00868235	Down
1810	TLCD4-RWDD3	100527978	ENSG00000271092	-2.08285	0.000810892	0.0147591	Down
1811	SNORA28	677811	ENSG00000272533	-1.24795	0.00337847	0.0300994	Down
1812	EPOP	100170841	ENSG00000273604	-0.891826	0.000249217	0.00948129	Down
1813	TAF9	6880	ENSG00000273841	-0.797377	0.00149249	0.0197434	Down
1814	NOL12	79159	ENSG00000273899	-0.93731	0.00113513	0.0172304	Down
1815	CASTOR2	729438	ENSG00000274070	-0.821161	0.00474818	0.0363765	Down
1816	CBSL	102724560	ENSG00000274276	-0.895472	0.000564354	0.0127627	Down
1817	RNA5-8SN3	109910381	ENSG00000275215	-1.07747	0.00429731	0.0343773	Down
1818	MIR6859-3	102465910	ENSG00000275449	-0.890967	0.00445223	0.0351212	Down
1819	LOC102724159	102724159	ENSG00000275464	-0.737594	0.00701445	0.0458303	Down
1820	TUBGCP5	114791	ENSG00000275835	-1.39859	0.00040748	0.0112874	Down
1821	UHRF1	29128	ENSG00000276043	-1.22411	5.1854e-05	0.00597521	Down
1822	H4C9	8294	ENSG00000276180	-0.716559	0.00514582	0.0381106	Down
1823	LOC642929	642929	ENSG00000276203	-1.49474	0.00557011	0.0397837	Down
1824	H2AC14	8331	ENSG00000276368	-1.23471	0.00706527	0.0459734	Down
1825	PHBP6	106478940	ENSG00000276592	-0.708791	0.00392351	0.0326932	Down
1826	PIGW	284098	ENSG00000277161	-1.31474	0.000674517	0.0137485	Down
1827	DDX52	11056	ENSG00000278053	-0.860566	0.000428156	0.0114415	Down
1828	H2BC10	8346	ENSG00000278588	-1.47548	4.23316e-05	0.0056264	Down
1829	EIF3FP2	83880	ENSG00000279081	-1.80482	0.000514028	0.0123199	Down
1830	BCLAF1P2	731605	ENSG00000279800	-1.35894	0.0028613	0.0273873	Down
1831	PAGR1	79447	ENSG00000280789	-1.05642	7.79398e-05	0.00639686	Down
1832	ARRDC3-AS1	100129716	ENSG00000281357	-1.05424	0.000385185	0.0110067	Down
1833	EEF1AKMT4	110599564	ENSG00000284753	-1.04837	0.000754855	0.0144229	Down
1834	UPK3BL2	107983993	ENSG00000284981	-0.927915	0.00199902	0.0225613	Down
1835	TSPAN6	7105	ENSG00000000003	-0.02254	0.800255	0.875752	Stable
1836	DPM1	8813	ENSG00000000419	-0.317897	0.049564	0.170382	Stable
1837	SCYL3	57147	ENSG00000000457	0.278938	0.0708987	0.219405	Stable
1838	C1orf112	55732	ENSG00000000460	-0.320834	0.023624	0.10162	Stable
1839	FGR	2268	ENSG00000000938	-0.527513	0.313518	0.479662	Stable
1840	CFH	3075	ENSG00000000971	0.226908	0.304896	0.479662	Stable
1841	FUCA2	2519	ENSG00000001036	0.101631	0.856181	0.914295	Stable
1842	NFYA	4800	ENSG00000001167	-0.19449	0.153629	0.34566	Stable
1843	STPG1	90529	ENSG00000001460	0.183843	0.169974	0.372372	Stable
1844	LAS1L	81887	ENSG00000001497	-0.575774	0.00125296	0.017975	Stable
1845	ENPP4	22875	ENSG00000001561	-1.35295	0.0331726	0.128215	Stable
1846	SEMA3F	6405	ENSG00000001617	0.473417	0.0208988	0.0932168	Stable
1847	CFTR	1080	ENSG00000001626	0.00854868	0.990272	0.99474	Stable
1848	ANKIB1	54467	ENSG00000001629	-0.444021	0.0323297	0.126052	Stable
1849	CYP51A1	1595	ENSG00000001630	0.530718	0.00358697	0.0311644	Stable
1850	RAD52	5893	ENSG00000002016	-0.298137	0.208838	0.432394	Stable
1851	BAD	572	ENSG00000002330	-0.40798	0.0145194	0.0729247	Stable
1852	LAP3	51056	ENSG00000002549	-0.357958	0.0119897	0.0644751	Stable
1853	CD99	4267	ENSG00000002586	0.263653	0.0405573	0.147445	Stable
1854	HS3ST1	9957	ENSG00000002587	0.119076	0.367542	0.510371	Stable
1855	AOC1	26	ENSG00000002726	1.29422	0.029662	0.118988	Stable
1856	WNT16	51384	ENSG00000002745	-1.47972	0.0978648	0.253759	Stable
1857	LASP1	3927	ENSG00000002834	0.537014	0.00205779	0.0228943	Stable
1858	SNX11	29916	ENSG00000002919	0.348023	0.0261966	0.109186	Stable
1859	TMEM176A	55365	ENSG00000002933	1.41124	0.0783715	0.22592	Stable
1860	M6PR	4074	ENSG00000003056	0.204346	0.0645891	0.205355	Stable
1861	CYP26B1	56603	ENSG00000003137	-0.0455165	0.695364	0.807198	Stable
1862	ICA1	3382	ENSG00000003147	0.263932	0.0869295	0.237213	Stable
1863	DBNDD1	79007	ENSG00000003249	-0.537848	0.0090999	0.0540189	Stable
1864	ALS2	57679	ENSG00000003393	0.127032	0.303147	0.479662	Stable
1865	CASP10	843	ENSG00000003400	0.394125	0.0183733	0.0854019	Stable
1866	CFLAR	8837	ENSG00000003402	0.0405886	0.75853	0.854324	Stable
1867	NDUFAF7	55471	ENSG00000003509	-0.311112	0.0186876	0.0863905	Stable
1868	RBM5	10181	ENSG00000003756	-0.255264	0.0893139	0.241483	Stable
1869	MTMR7	9108	ENSG00000003987	-2.06094	0.174273	0.379328	Stable
1870	ARF5	381	ENSG00000004059	-0.0393884	0.709866	0.818186	Stable
1871	SARM1	23098	ENSG00000004139	0.531197	0.419453	0.564208	Stable
1872	POLDIP2	26073	ENSG00000004142	-0.444868	0.00404381	0.0332931	Stable
1873	PLXND1	23129	ENSG00000004399	0.350757	0.0560543	0.185746	Stable
1874	AK2	204	ENSG00000004455	-0.0991464	0.323666	0.479662	Stable
1875	CD38	952	ENSG00000004468	0.573468	0.368091	0.510921	Stable
1876	KDM1A	23028	ENSG00000004487	-0.343157	0.022681	0.0986146	Stable
1877	RBM6	10180	ENSG00000004534	-0.329098	0.0149369	0.0744123	Stable
1878	CAMKK1	84254	ENSG00000004660	-0.351448	0.00832015	0.0509915	Stable
1879	RECQL	5965	ENSG00000004700	-1.05951	0.0613861	0.197978	Stable
1880	VPS50	55610	ENSG00000004766	-1.15698	0.0305793	0.121489	Stable
1881	HSPB6	126393	ENSG00000004776	2.87904	0.149826	0.339108	Stable
1882	ARHGAP33	115703	ENSG00000004777	0.0609522	0.819086	0.88898	Stable
1883	NDUFAB1	4706	ENSG00000004779	-0.393793	0.0115028	0.0627437	Stable
1884	PDK4	5166	ENSG00000004799	-0.696936	0.333833	0.490006	Stable
1885	ARX	170302	ENSG00000004848	-0.527513	0.313518	0.479662	Stable
1886	ST7	7982	ENSG00000004866	-0.338875	0.0468839	0.163549	Stable
1887	ST7	93655	ENSG00000004866	-0.338875	0.0468839	0.163549	Stable
1888	ST7-OT3	7982	ENSG00000004866	-0.338875	0.0468839	0.163549	Stable
1889	ST7-OT3	93655	ENSG00000004866	-0.338875	0.0468839	0.163549	Stable
1890	DVL2	1856	ENSG00000004975	0.505529	0.00232082	0.0243379	Stable
1891	UPF1	5976	ENSG00000005007	0.406305	0.0161507	0.0783675	Stable
1892	SKAP2	8935	ENSG00000005020	0.180027	0.291625	0.479662	Stable
1893	SLC25A5	292	ENSG00000005022	0.00196889	0.982917	0.991128	Stable
1894	MCUB	55013	ENSG00000005059	0.262847	0.0388636	0.143125	Stable
1895	HOXA11	3207	ENSG00000005073	-0.577261	0.0262602	0.109366	Stable
1896	POLR2J	5439	ENSG00000005075	-0.342386	0.0213781	0.0945439	Stable
1897	DHX33	56919	ENSG00000005100	-0.0210591	0.845247	0.907176	Stable
1898	MEOX1	4222	ENSG00000005102	-0.212538	0.808589	0.881758	Stable
1899	THSD7A	221981	ENSG00000005108	-1.40181	0.100445	0.258046	Stable
1900	LIG3	3980	ENSG00000005156	-0.126552	0.39397	0.538266	Stable
1901	RPAP3	79657	ENSG00000005175	-1.06885	0.00852573	0.0517972	Stable
1902	ACSM3	6296	ENSG00000005187	0.13037	0.640551	0.76299	Stable
1903	REXO5	81691	ENSG00000005189	-0.115364	0.444363	0.588511	Stable
1904	CIAPIN1	57019	ENSG00000005194	-0.433135	0.0063218	0.0429382	Stable
1905	SPPL2B	56928	ENSG00000005206	0.405274	0.00501772	0.037533	Stable
1906	COPZ2	51226	ENSG00000005243	-0.35903	0.0222625	0.0973127	Stable
1907	PRKAR2B	5577	ENSG00000005249	-0.341358	0.865656	0.920233	Stable
1908	MSL3	10943	ENSG00000005302	0.45866	0.00411631	0.0335819	Stable
1909	CREBBP	1387	ENSG00000005339	0.416586	0.177293	0.383707	Stable
1910	TSPOAP1	9256	ENSG00000005379	1.82154	0.0333153	0.128555	Stable
1911	WDR54	84058	ENSG00000005448	0.190929	0.110851	0.274773	Stable
1912	CROT	54677	ENSG00000005469	-0.209428	0.115297	0.282462	Stable
1913	ABCB4	5244	ENSG00000005471	1.94348	0.071401	0.220487	Stable
1914	KMT2E	55904	ENSG00000005483	-0.572267	0.00345528	0.0304809	Stable
1915	RHBDD2	57414	ENSG00000005486	0.330552	0.0206801	0.0925157	Stable
1916	IBTK	25998	ENSG00000005700	-1.22641	0.012516	0.0662034	Stable
1917	ZNF195	7748	ENSG00000005801	-0.734375	0.0127761	0.0670837	Stable
1918	ITGAL	3683	ENSG00000005844	1.25054	0.158231	0.353184	Stable
1919	PDK2	5164	ENSG00000005882	-0.355863	0.0340039	0.130455	Stable
1920	ITGA3	3675	ENSG00000005884	0.561062	0.00124354	0.0179282	Stable
1921	LAMP2	3920	ENSG00000005893	0.0801627	0.43926	0.58377	Stable
1922	ITGA2B	3674	ENSG00000005961	-0.268839	0.664042	0.782873	Stable
1923	ASB4	51666	ENSG00000005981	-0.919213	0.30885	0.479662	Stable
1924	REX1BD	55049	ENSG00000006015	0.0710016	0.602159	0.730814	Stable
1925	CRLF1	9244	ENSG00000006016	-1.30486	0.128555	0.30471	Stable
1926	OSBPL7	114881	ENSG00000006025	0.305423	0.0666703	0.209886	Stable
1927	TMEM98	26022	ENSG00000006042	1.38974	0.08076	0.228914	Stable
1928	YBX2	51087	ENSG00000006047	0.919716	0.0294275	0.118257	Stable
1929	KRT33A	3883	ENSG00000006059	0.671728	0.242012	0.479662	Stable
1930	TMEM132A	54972	ENSG00000006118	0.297496	0.0356605	0.1348	Stable
1931	AP2B1	163	ENSG00000006125	0.103424	0.385881	0.530057	Stable
1932	ZNF263	10127	ENSG00000006194	-0.167894	0.185957	0.397873	Stable
1933	CX3CL1	6376	ENSG00000006210	0.291061	0.166007	0.365748	Stable
1934	SPATA20	64847	ENSG00000006282	0.244	0.045695	0.160663	Stable
1935	CACNA1G	8913	ENSG00000006283	-0.0424787	0.960416	0.980412	Stable
1936	TNFRSF12A	51330	ENSG00000006327	-0.144972	0.260103	0.479662	Stable
1937	RALA	5898	ENSG00000006451	-0.346486	0.0170803	0.0814324	Stable
1938	BAIAP2L1	55971	ENSG00000006453	0.363996	0.0323702	0.126169	Stable
1939	KDM7A	80853	ENSG00000006459	-0.736155	0.0124975	0.0661289	Stable
1940	ETV1	2115	ENSG00000006468	-0.344895	0.0229817	0.0996271	Stable
1941	AGK	55750	ENSG00000006530	0.436047	0.00747463	0.0476097	Stable
1942	TTC22	55001	ENSG00000006555	0.114852	0.49464	0.635289	Stable
1943	PHTF2	57157	ENSG00000006576	0.00240124	0.988445	0.994255	Stable
1944	CCL26	10344	ENSG00000006606	0.232191	0.690828	0.803609	Stable
1945	FARP2	9855	ENSG00000006607	-0.164872	0.159556	0.355351	Stable
1946	DBF4	10926	ENSG00000006634	-0.645843	0.0321738	0.125681	Stable
1947	TBXA2R	6915	ENSG00000006638	-1.88068	0.0811467	0.22956	Stable
1948	IFRD1	3475	ENSG00000006652	0.354561	0.0402023	0.146583	Stable
1949	LGALS14	56891	ENSG00000006659	-3.00213	0.035026	0.133119	Stable
1950	COX10	1352	ENSG00000006695	0.548464	0.00417606	0.0338215	Stable
1951	GTF2IRD1	9569	ENSG00000006704	0.444039	0.00653131	0.0438399	Stable
1952	PAF1	54623	ENSG00000006712	-0.393839	0.0097297	0.0562899	Stable
1953	VPS41	27072	ENSG00000006715	-0.219888	0.0608171	0.196734	Stable
1954	ARHGAP44	9912	ENSG00000006740	0.283879	0.34222	0.498457	Stable
1955	ELAC2	60528	ENSG00000006744	-0.414192	0.00617598	0.0423703	Stable
1956	SCIN	85477	ENSG00000006747	-0.604436	0.184903	0.396269	Stable
1957	ARSD	414	ENSG00000006756	0.0230656	0.981237	0.990398	Stable
1958	PNPLA4	8228	ENSG00000006757	-0.054689	0.690781	0.803599	Stable
1959	ADIPOR2	79602	ENSG00000006831	0.271718	0.0346705	0.132186	Stable
1960	CDKL3	51265	ENSG00000006837	1.02272	0.0462846	0.161942	Stable
1961	UPP2	151531	ENSG00000007001	-0.190471	0.355518	0.498457	Stable
1962	PRSS21	10942	ENSG00000007038	0.749118	0.310018	0.479662	Stable
1963	PROM1	8842	ENSG00000007062	0.536062	0.3133	0.479662	Stable
1964	CCDC124	115098	ENSG00000007080	-0.470528	0.00855094	0.0519084	Stable
1965	CEACAM21	90273	ENSG00000007129	1.25937	0.142993	0.327916	Stable
1966	PAFAH1B1	5048	ENSG00000007168	-0.229682	0.061674	0.198672	Stable
1967	DNAH9	1770	ENSG00000007174	-0.758527	0.309932	0.479662	Stable
1968	GAS7	8522	ENSG00000007237	0.456771	0.431193	0.575722	Stable
1969	MATK	4145	ENSG00000007264	0.00354796	0.99588	0.997207	Stable
1970	CEACAM7	1087	ENSG00000007306	0.79501	0.195843	0.413056	Stable
1971	CD79B	974	ENSG00000007312	0.451661	0.610615	0.738399	Stable
1972	SCN4A	6329	ENSG00000007314	0.550527	0.312953	0.479662	Stable
1973	ST7L	54879	ENSG00000007341	0.273751	0.0845689	0.233893	Stable
1974	PAX6	5080	ENSG00000007372	0.536062	0.3133	0.479662	Stable
1975	RPUSD1	113000	ENSG00000007376	-0.384102	0.0290125	0.116871	Stable
1976	RHBDF1	64285	ENSG00000007384	0.362894	0.0116652	0.0633306	Stable
1977	LUC7L	55692	ENSG00000007392	-0.235402	0.042052	0.15138	Stable
1978	CACNA2D2	9254	ENSG00000007402	0.0706209	0.882695	0.930893	Stable
1979	BAIAP3	8938	ENSG00000007516	0.926389	0.446947	0.591085	Stable
1980	TSR3	115939	ENSG00000007520	0.112563	0.419442	0.564208	Stable
1981	PIGQ	9091	ENSG00000007541	-0.295799	0.0345851	0.131961	Stable
1982	CRAMP1	57585	ENSG00000007545	0.440856	0.048006	0.166051	Stable
1983	SELE	6401	ENSG00000007908	0.447615	0.316184	0.479662	Stable
1984	MYLIP	29116	ENSG00000007944	0.374526	0.0153994	0.0758114	Stable
1985	NOX1	27035	ENSG00000007952	1.51527	0.0619507	0.199307	Stable
1986	PSMB1	5689	ENSG00000008018	-0.558497	0.00116139	0.0173327	Stable
1987	SYN1	6853	ENSG00000008056	0.163741	0.490428	0.631526	Stable
1988	JARID2	3720	ENSG00000008083	0.243428	0.0543028	0.181712	Stable
1989	CDKL5	6792	ENSG00000008086	-0.4258	0.260026	0.479662	Stable
1990	CAMK1G	57172	ENSG00000008118	-0.715038	0.563551	0.697477	Stable
1991	CDK11A	728642	ENSG00000008128	0.0628108	0.647323	0.769068	Stable
1992	TFAP2D	83741	ENSG00000008197	0.732328	0.310179	0.479662	Stable
1993	DLEC1	9940	ENSG00000008226	-0.262541	0.817077	0.88752	Stable
1994	ADAM22	53616	ENSG00000008277	-0.0622925	0.696927	0.80842	Stable
1995	SYPL1	6856	ENSG00000008282	0.00897188	0.92272	0.957443	Stable
1996	CYB561	1534	ENSG00000008283	-0.0657335	0.512168	0.651342	Stable
1997	SPAG9	9043	ENSG00000008294	-0.506065	0.00531436	0.0387114	Stable
1998	AASS	10157	ENSG00000008311	-0.607498	0.0108082	0.0603231	Stable
[truncated: 19,952 more rows]
