# Supplementary material for: FOXI3 establishes the ectodermal niche in pharyngeal arches for cranial neural crest cells and their lineages
Source: Bone Res. 2026 Feb 4;14:16. doi: 10.1038/s41413-025-00499-w (PMC12873258; doi:10.1038/s41413-025-00499-w)
Supplement: Supplementary file 1 — Supplemental Tables [file 41413_2025_499_MOESM1_ESM.zip › Supplemental tables/Table S5.xlsx]

## Sheet: Suppl Table S5
Table S5 Genome-wide distribution of FOXI3 binding peaks in HaCaT cells.
	ENTREZID	X	Chr	TSS	TTS	Peak_Classification	Symbol
1	9	1402	chr8	18084233	18084613	Distal Intergenic	NAT1
2	29	570	chr17	933427	933850	Promoter (1-2kb)	ABR
3	29	573	chr17	1111304	1111682	Distal Intergenic	ABR
4	29	571	chr17	954239	954625	Intron (uc010vqg.3/29, intron 9 of 17)	ABR
5	29	572	chr17	979391	979788	Promoter (2-3kb)	ABR
6	31	626	chr17	35568036	35568414	Intron (uc002hnk.3/31, intron 28 of 54)	ACACA
7	40	622	chr17	31487609	31487889	Intron (uc002hht.3/40, intron 1 of 9)	ASIC2
8	40	623	chr17	32350180	32350490	Intron (uc002hhu.3/40, intron 1 of 9)	ASIC2
9	43	1380	chr7	100538800	100539436	Distal Intergenic	ACHE
10	60	1312	chr7	5562157	5562476	Intron (uc003sop.1/uc003sop.1, intron 3 of 3)	ACTB
11	90	921	chr2	158723799	158724348	Intron (uc002tzn.3/90, intron 1 of 10)	ACVR1
12	102	492	chr15	58864503	58864981	Distal Intergenic	ADAM10
13	105	156	chr10	1289865	1290187	Intron (uc009xhq.3/105, intron 4 of 9)	ADARB2
14	146	965	chr20	4444629	4444891	Distal Intergenic	ADRA1D
15	151	894	chr2	96764014	96764317	Distal Intergenic	ADRA2B
16	164	558	chr16	71808867	71809109	Intron (uc021tky.1/164, intron 1 of 22)	AP1G1
17	176	517	chr15	89379659	89379937	Intron (uc002bmx.3/176, intron 2 of 9)	ACAN
18	196	1319	chr7	17371825	17372227	Intron (uc011jxz.1/196, intron 6 of 10)	AHR
19	196	1320	chr7	17533057	17533299	Distal Intergenic	AHR
20	202	1289	chr6	107028064	107028494	Intron (uc003prj.3/84816, intron 8 of 8)	CRYBG1
21	208	756	chr19	40777686	40778644	Intron (uc002onf.3/208, intron 1 of 13)	AKT2
22	208	755	chr19	40750715	40751126	Promoter (1-2kb)	AKT2
23	218	615	chr17	19648436	19649079	Promoter (<=1kb)	ALDH3A1
24	222	299	chr11	67468273	67468851	Distal Intergenic	ALDH3B2
25	238	848	chr2	29747941	29748471	Intron (uc002rmy.3/238, intron 4 of 28)	ALK
26	238	849	chr2	30141507	30141883	Promoter (2-3kb)	ALK
27	334	329	chr11	130002600	130003099	Intron (uc001qfp.3/334, intron 11 of 16)	APLP2
28	348	771	chr19	45406284	45406610	Promoter (2-3kb)	APOE
29	392	243	chr11	46687315	46687561	Intron (uc001ncz.3/9776, intron 12 of 16)	ARHGAP1
30	433	600	chr17	7014467	7014925	Promoter (2-3kb)	ASGR2
31	445	1527	chr9	133201498	133201898	Distal Intergenic	ASS1
32	462	119	chr1	173868981	173869259	Distal Intergenic	SERPINC1
33	472	326	chr11	108222843	108223171	Intron (uc001pkb.1/472, intron 59 of 62)	ATM
34	476	92	chr1	116878536	116878879	Distal Intergenic	ATP1A1
35	489	590	chr17	3888391	3888694	Distal Intergenic	ATP2A3
36	547	955	chr2	241702442	241702978	Exon (uc031rsb.1/547, exon 19 of 46)	KIF1A
37	622	1170	chr3	197298279	197298553	Promoter (1-2kb)	BDH1
38	622	1171	chr3	197298803	197299737	Promoter (<=1kb)	BDH1
39	632	108	chr1	156212939	156213681	Promoter (<=1kb)	BGLAP
40	636	345	chr12	32399434	32399761	Intron (uc001rku.3/636, intron 2 of 9)	BICD1
41	659	934	chr2	203239003	203239247	Promoter (1-2kb)	BMPR2
42	660	1538	chrX	15493261	15493650	Intron (uc004cww.3/660, intron 1 of 18)	BMX
43	667	1279	chr6	56749798	56750046	Intron (uc021zba.2/667, intron 3 of 96)	DST
44	668	1123	chr3	138594503	138594809	Distal Intergenic	FOXL2
45	670	1245	chr6	3118097	3118543	Promoter (<=1kb)	BPHL
46	671	984	chr20	36950569	36952005	Intron (uc002xib.2/671, intron 7 of 14)	BPI
47	678	859	chr2	43300719	43301143	Distal Intergenic	ZFP36L2
48	705	1268	chr6	41895453	41895926	Intron (uc003orl.3/705, intron 2 of 6)	BYSL
49	763	565	chr16	87951064	87951361	Intron (uc002fkn.1/763, intron 2 of 6)	CA5A
50	808	782	chr19	47113495	47114495	3' UTR	CALM3
51	842	10	chr1	15835172	15835964	Intron (uc001awm.2/842, intron 2 of 7)	CASP9
52	847	238	chr11	34470598	34470925	Promoter (<=1kb)	CAT
53	861	1012	chr21	37338770	37339025	Intron (uc002yut.1/861, intron 3 of 10)	RUNX1
54	867	328	chr11	119101974	119102566	Intron (uc001pwe.4/867, intron 1 of 15)	CBL
55	928	337	chr12	6341664	6342068	3' UTR	CD9
56	939	339	chr12	6540417	6540671	Distal Intergenic	CD27
57	1000	691	chr18	26090676	26091248	Distal Intergenic	CDH2
58	1005	695	chr18	63367299	63367542	Distal Intergenic	CDH7
59	1021	1352	chr7	92602956	92603358	Distal Intergenic	CDK6
60	1040	1188	chr4	85474979	85475317	Distal Intergenic	CDS1
61	1072	282	chr11	65615159	65615789	Intron (uc009yqt.3/254122, intron 1 of 1)	CFL1
62	1128	252	chr11	62706500	62706816	Distal Intergenic	CHRM1
63	1142	1415	chr8	42502729	42503270	Distal Intergenic	CHRNB3
64	1175	788	chr19	47364040	47364288	Distal Intergenic	AP2S1
65	1175	787	chr19	47349382	47349696	Exon (uc002pft.1/1175, exon 2 of 5)	AP2S1
66	1209	772	chr19	45456005	45456580	Promoter (1-2kb)	CLPTM1
67	1240	387	chr12	108731744	108732074	Promoter (1-2kb)	CMKLR1
68	1268	1287	chr6	89035579	89036073	Distal Intergenic	CNR1
69	1281	929	chr2	189762440	189763161	Distal Intergenic	COL3A1
70	1282	420	chr13	110712697	110713117	Distal Intergenic	COL4A1
71	1289	1536	chr9	137598619	137598971	Intron (uc004cfe.4/1289, intron 4 of 65)	COL5A1
72	1289	1537	chr9	137611670	137612352	Intron (uc004cfe.4/1289, intron 4 of 65)	COL5A1
73	1293	949	chr2	238286063	238286342	Intron (uc002vwl.2/1293, intron 6 of 43)	COL6A3
74	1303	1282	chr6	75243550	75243831	Intron (uc003phr.3/uc003phr.3, intron 2 of 3)	COL12A1
75	1379	136	chr1	207752291	207752569	Intron (uc009xcl.1/1378, intron 13 of 20)	CR1L
76	1406	794	chr19	48321473	48321861	Distal Intergenic	CRX
77	1436	1236	chr5	149485837	149486227	Intron (uc003lrm.3/1436, intron 1 of 21)	CSF1R
78	1465	127	chr1	201461733	201462370	Promoter (<=1kb)	CSRP1
79	1475	1102	chr3	121974570	121974821	Intron (uc003eev.4/846, intron 2 of 6)	CSTA
80	1548	760	chr19	41367825	41368147	Distal Intergenic	CYP2A6
81	1548	759	chr19	41363935	41364473	Distal Intergenic	CYP2A6
82	1556	762	chr19	41439647	41439939	Intron (uc010ehg.1/1556, intron 1 of 3)	CYP2B7P
83	1576	1370	chr7	99393635	99394167	Distal Intergenic	CYP3A4
84	1577	1366	chr7	99252423	99252748	Intron (uc003urn.3/221785, intron 7 of 10)	CYP3A5
85	1577	1367	chr7	99267379	99267970	Intron (uc003urn.3/221785, intron 7 of 10)	CYP3A5
86	1577	1368	chr7	99274213	99274611	Intron (uc003urn.3/221785, intron 7 of 10)	CYP3A5
87	1580	65	chr1	47313846	47314243	Intron (uc031pmm.1/163720, intron 9 of 11)	CYP4B1
88	1603	424	chr14	23006806	23007304	Intron (uc001wbw.2/uc001wbw.2, intron 3 of 5)	DAD1
89	1603	425	chr14	23034988	23035309	Intron (uc001wgl.2/1603, intron 2 of 2)	DAD1
90	1608	1153	chr3	185937204	185937948	Intron (uc003fqa.3/1608, intron 20 of 24)	DGKG
91	1616	1255	chr6	33289297	33289542	Promoter (<=1kb)	DAXX
92	1621	1530	chr9	136483522	136483788	Distal Intergenic	DBH
93	1687	1323	chr7	24755249	24755691	Intron (uc010kus.1/1687, intron 5 of 9)	GSDME
94	1739	1167	chr3	196997043	196997511	Intron (uc011bud.2/1739, intron 1 of 20)	DLG1
95	1739	1168	chr3	196998934	196999216	Intron (uc011bud.2/1739, intron 1 of 20)	DLG1
96	1739	1169	chr3	197031508	197032206	Distal Intergenic	DLG1
97	1757	1531	chr9	136624144	136624389	Downstream (2-3kb)	SARDH
98	1806	82	chr1	98324287	98324623	Intron (uc001drv.3/1806, intron 2 of 22)	DPYD
99	1808	1406	chr8	26382760	26383184	Intron (uc003xfa.3/1808, intron 1 of 13)	DPYSL2
100	1819	609	chr17	17972238	17972987	Distal Intergenic	DRG2
101	1846	1408	chr8	29373522	29373766	Distal Intergenic	DUSP4
102	1850	223	chr11	1574313	1574588	Intron (uc001ltq.2/81532, intron 1 of 4)	DUSP8
103	1871	1248	chr6	20401281	20401731	Promoter (<=1kb)	E2F3
104	1942	105	chr1	155077788	155078065	Distal Intergenic	EFNA1
105	1942	106	chr1	155085226	155085700	Distal Intergenic	EFNA1
106	1975	361	chr12	53379546	53380124	Distal Intergenic	EIF4B
107	1984	601	chr17	7214672	7215060	Promoter (2-3kb)	EIF5A
108	1996	66	chr1	50620834	50621180	Intron (uc001cry.3/1996, intron 2 of 6)	ELAVL4
109	2017	302	chr11	70304642	70304965	Distal Intergenic	CTTN
110	2036	975	chr20	34713491	34713737	Intron (uc002xeu.3/2036, intron 2 of 19)	EPB41L1
111	2049	1150	chr3	184335567	184335854	Distal Intergenic	EPHB3
112	2050	1378	chr7	100406691	100407181	Intron (uc003uwm.1/2050, intron 11 of 15)	EPHB4
113	2050	1379	chr7	100428380	100429858	Distal Intergenic	EPHB4
114	2100	441	chr14	64722739	64723028	Intron (uc001xgy.2/2100, intron 5 of 7)	ESR2
115	2100	442	chr14	64758418	64758777	Promoter (2-3kb)	ESR2
116	2100	440	chr14	64704909	64705420	Intron (uc001xgy.2/2100, intron 6 of 7)	ESR2
117	2103	460	chr14	77033627	77033913	Distal Intergenic	ESRRB
118	2103	459	chr14	76918718	76919186	Intron (uc001xso.3/2103, intron 4 of 11)	ESRRB
119	2119	1152	chr3	185797037	185797306	Intron (uc003fpy.3/2119, intron 7 of 12)	ETV5
120	2131	1449	chr8	119177139	119177385	Distal Intergenic	EXT1
121	2170	40	chr1	31809755	31810096	Exon (uc001bsp.1/51538, exon 4 of 8)	FABP3
122	2204	818	chr19	55385469	55385928	Promoter (<=1kb)	FCAR
123	2246	1232	chr5	141968814	141969156	Downstream (2-3kb)	FGF1
124	2251	335	chr12	4538460	4538757	Distal Intergenic	FGF6
125	2335	936	chr2	216412469	216412712	Distal Intergenic	FN1
126	2339	1416	chr8	42843068	42843358	Intron (uc010lxq.1/84376, intron 15 of 15)	FNTA
127	2527	724	chr19	5904181	5904675	Promoter (<=1kb)	FUT5
128	2625	158	chr10	9238395	9238690	Distal Intergenic	GATA3
129	2660	931	chr2	190844121	190844628	Distal Intergenic	MSTN
130	2693	1147	chr3	172153191	172153760	Distal Intergenic	GHSR
131	2694	250	chr11	59615888	59616397	Promoter (2-3kb)	CBLIF
132	2730	79	chr1	94418161	94418417	Distal Intergenic	GCLM
133	2792	1353	chr7	93232002	93232597	Intron (uc003umx.1/2792, intron 1 of 3)	GNGT1
134	2817	953	chr2	241314971	241315671	Distal Intergenic	GPC1
135	2817	954	chr2	241355101	241355446	Distal Intergenic	GPC1
136	2831	1424	chr8	53945090	53945687	Distal Intergenic	NPBWR1
137	2862	412	chr13	49792738	49793013	Promoter (1-2kb)	MLNR
138	2899	51	chr1	37476808	37477221	Intron (uc001caz.2/2899, intron 1 of 15)	GRIK3
139	2906	799	chr19	48933438	48933912	Intron (uc002pjc.4/2906, intron 10 of 12)	GRIN2D
140	2908	1233	chr5	142686208	142686585	Intron (uc003lmy.3/2908, intron 4 of 8)	NR3C1
141	2909	789	chr19	47417801	47418130	Distal Intergenic	ARHGAP35
142	2950	298	chr11	67356571	67356949	Distal Intergenic	GSTP1
143	2969	1337	chr7	74173829	74174074	3' UTR	GTF2I
144	3037	1450	chr8	123041651	123042102	Intron (uc003ypj.3/uc003ypj.3, intron 1 of 2)	HAS2
145	3065	43	chr1	32759938	32760466	Promoter (1-2kb)	HDAC1
146	3074	1211	chr5	73565613	73566013	Distal Intergenic	HEXB
147	3111	1253	chr6	32971676	32972000	3' UTR	HLA-DOA
148	3140	122	chr1	181022647	181022909	Exon (uc001goq.2/3140, exon 6 of 7)	MR1
149	3156	1213	chr5	74641097	74641349	Promoter (<=1kb)	HMGCR
150	3184	1186	chr4	82900736	82901078	Distal Intergenic	HNRNPD
151	3184	1187	chr4	83035099	83035385	Distal Intergenic	HNRNPD
152	3198	1327	chr7	27130325	27130804	Downstream (1-2kb)	HOXA1
153	3229	369	chr12	54280240	54280529	Distal Intergenic	HOXC13
154	3241	828	chr2	10493648	10494108	Intron (uc002raj.4/3241, intron 1 of 4)	HPCAL1
155	3250	559	chr16	72093672	72094130	Promoter (2-3kb)	HPR
156	3257	201	chr10	100373672	100374377	Intron (uc001kpn.2/60495, intron 9 of 11)	HPS1
157	3268	1375	chr7	100119129	100120141	Distal Intergenic	AGFG2
158	3269	1066	chr3	11137186	11137556	Distal Intergenic	HRH1
159	3315	1342	chr7	75934757	75935153	Promoter (1-2kb)	HSPB1
160	3354	1286	chr6	87472699	87473154	Distal Intergenic	HTR1E
161	3356	411	chr13	48001097	48001658	Distal Intergenic	HTR2A
162	3363	190	chr10	92469672	92469986	Distal Intergenic	HTR7
163	3363	191	chr10	92592849	92593138	Intron (uc001kgz.3/3363, intron 1 of 2)	HTR7
164	3543	1023	chr22	23913710	23914047	Downstream (1-2kb)	IGLL1
165	3560	1035	chr22	37526157	37526442	Intron (uc003aqv.1/3560, intron 9 of 9)	IL2RB
166	3560	1036	chr22	37530065	37530431	Intron (uc003aqv.1/3560, intron 8 of 9)	IL2RB
167	3574	1434	chr8	80029678	80030259	Distal Intergenic	IL7
168	3604	4	chr1	8004958	8005272	Promoter (1-2kb)	TNFRSF9
169	3646	1448	chr8	109334233	109334584	Distal Intergenic	EIF3E
170	3679	372	chr12	56088693	56088955	Promoter (1-2kb)	ITGA7
171	3693	1107	chr3	124592791	124593107	Intron (uc003eho.3/3693, intron 1 of 14)	ITGB5
172	3706	480	chr15	41775394	41775749	3' UTR	ITPKA
173	3709	344	chr12	26938069	26938341	Intron (uc001rhg.3/3709, intron 2 of 56)	ITPR2
174	3710	1256	chr6	33590488	33591102	Promoter (1-2kb)	ITPR3
175	3717	1483	chr9	4984820	4985168	Promoter (<=1kb)	JAK2
176	3732	239	chr11	44564834	44565104	Distal Intergenic	CD82
177	3755	998	chr20	49701278	49701743	Distal Intergenic	KCNG1
178	3755	999	chr20	49768354	49768710	Distal Intergenic	KCNG1
179	3809	817	chr19	55339299	55339759	Intron (uc010yfj.2/3809, intron 1 of 3)	KIR2DS4
180	3848	358	chr12	53079419	53079792	Distal Intergenic	KRT1
181	3856	360	chr12	53370803	53371362	Distal Intergenic	KRT8
182	3906	350	chr12	48984838	48985125	Distal Intergenic	LALBA
183	3906	349	chr12	48957272	48957553	Distal Intergenic	LALBA
184	3914	137	chr1	209816245	209816491	Intron (uc001hhg.3/3914, intron 2 of 21)	LAMB3
185	3930	144	chr1	225653635	225653894	Distal Intergenic	LBR
186	3939	226	chr11	18384037	18384348	Intron (uc001moh.2/2965, intron 14 of 14)	LDHA
187	3939	227	chr11	18395686	18396396	Distal Intergenic	LDHA
188	3975	625	chr17	35242532	35243029	Distal Intergenic	LHX1
189	3978	797	chr19	48637111	48637558	Exon (uc010xze.1/3978, exon 12 of 23)	LIG1
190	4007	1542	chrX	49042130	49042553	Promoter (<=1kb)	PRICKLE3
191	4016	508	chr15	74196112	74196741	Distal Intergenic	LOXL1
192	4018	1307	chr6	161038362	161038700	Intron (uc003qtl.3/4018, intron 14 of 39)	LPA
193	4035	375	chr12	57520194	57520494	Promoter (1-2kb)	LRP1
194	4036	924	chr2	170123079	170123433	Intron (uc002ues.3/4036, intron 16 of 78)	LRP2
195	4053	457	chr14	75063797	75064067	Intron (uc001xqa.3/4053, intron 2 of 35)	LTBP2
196	4054	270	chr11	65310448	65310763	Promoter (1-2kb)	LTBP3
197	4055	338	chr12	6493060	6493619	Promoter (<=1kb)	LTBR
198	4061	1473	chr8	144104532	144104817	Distal Intergenic	LY6E
199	4076	235	chr11	34051530	34051926	Distal Intergenic	CAPRIN1
200	4091	504	chr15	67147302	67147658	Distal Intergenic	SMAD6
201	4130	484	chr15	43824607	43824909	Downstream (<1kb)	MAP1A
202	4134	1076	chr3	48089061	48089360	Intron (uc003csb.2/4134, intron 1 of 18)	MAP4
203	4140	468	chr14	103921276	103921689	Intron (uc001ymw.4/4140, intron 5 of 15)	MARK3
204	4148	831	chr2	20231284	20231632	Downstream (<1kb)	MATN3
205	4154	1134	chr3	152266592	152267075	Distal Intergenic	MBNL1
206	4194	131	chr1	204515914	204516284	Exon (uc010pqw.2/4194, exon 8 of 9)	MDM4
207	4201	1272	chr6	42979088	42979635	Promoter (1-2kb)	MEA1
208	4213	605	chr17	15741707	15742166	Distal Intergenic	MEIS3P1
209	4214	1205	chr5	56123454	56123978	Intron (uc003jqw.4/4214, intron 1 of 19)	MAP3K1
210	4222	636	chr17	41786276	41787222	Distal Intergenic	MEOX1
211	4241	1166	chr3	196793060	196793466	Intron (uc011bub.2/1739, intron 17 of 21)	MELTF
212	4288	214	chr10	130110592	130111170	Intron (uc001lkg.1/uc001lkg.1, intron 4 of 6)	MKI67
213	4289	1397	chr7	131188579	131189151	3' UTR	MKLN1
214	4296	271	chr11	65370879	65371231	Intron (uc001oev.3/4296, intron 3 of 4)	MAP3K11
215	4325	1437	chr8	89889637	89889883	Distal Intergenic	MMP16
216	4330	1025	chr22	27919310	27919724	Distal Intergenic	MN1
217	4345	1095	chr3	112074837	112075084	Intron (uc003dyw.3/4345, intron 6 of 6)	CD200
218	4345	1096	chr3	112087854	112088098	Distal Intergenic	CD200
219	4485	1079	chr3	49719491	49719836	Exon (uc010hkw.1/327, exon 18 of 22)	MST1
220	4521	1310	chr7	2314540	2314790	Exon (uc003slw.3/29886, exon 3 of 11)	NUDT1
221	4635	649	chr17	45293619	45293944	Intron (uc002ilg.3/4635, intron 3 of 7)	MYL4
222	4638	1106	chr3	123585244	123585534	Intron (uc003ego.3/4638, intron 2 of 33)	MYLK
223	4650	743	chr19	17226200	17226463	Intron (uc002nfi.3/4650, intron 2 of 39)	MYO9B
224	4680	764	chr19	42268456	42269098	Intron (uc002orm.2/4680, intron 4 of 5)	CEACAM6
225	4680	763	chr19	42242786	42243193	Distal Intergenic	CEACAM6
226	4697	1316	chr7	10973344	10973698	Intron (uc003srx.2/4697, intron 3 of 3)	NDUFA4
227	4762	1225	chr5	134874812	134875177	Distal Intergenic	NEUROG1
228	4773	1000	chr20	50165820	50166301	Intron (uc002xwe.4/4773, intron 1 of 9)	NFATC2
229	4793	751	chr19	39390634	39390975	Promoter (<=1kb)	NFKBIB
230	4809	1052	chr22	42070570	42070823	3' UTR	SNU13
231	4809	1053	chr22	42079658	42079993	Intron (uc003bat.4/4809, intron 1 of 3)	SNU13
232	4826	981	chr20	36086716	36087198	Distal Intergenic	NNAT
233	4836	642	chr17	43170365	43171086	Exon (uc002ihz.3/4836, exon 4 of 12)	NMT1
234	4861	790	chr19	47514798	47515502	Distal Intergenic	NPAS1
235	4885	1355	chr7	98251738	98252205	Intron (uc003upl.2/4885, intron 2 of 4)	NPTX2
236	4885	1356	chr7	98284102	98284357	Distal Intergenic	NPTX2
237	4885	1357	chr7	98354205	98354964	Distal Intergenic	NPTX2
238	4898	67	chr1	52365168	52365463	Distal Intergenic	NRDC
239	5020	960	chr20	3045700	3045965	Distal Intergenic	OXT
240	5028	1135	chr3	152359639	152360040	Distal Intergenic	P2RY1
241	5048	588	chr17	2511776	2512224	Intron (uc010ckb.2/5048, intron 1 of 7)	PAFAH1B1
242	5048	589	chr17	2563412	2563690	Intron (uc010ckb.2/5048, intron 2 of 7)	PAFAH1B1
243	5076	207	chr10	102502244	102502873	Promoter (2-3kb)	PAX2
244	5090	1515	chr9	128554509	128554768	Intron (uc004bqb.3/5090, intron 2 of 8)	PBX3
245	5090	1516	chr9	128684605	128684962	Intron (uc004bqb.3/5090, intron 3 of 8)	PBX3
246	5091	294	chr11	66678162	66678420	Promoter (2-3kb)	PC
247	5096	1120	chr3	136196586	136196849	Intron (uc003era.1/10274, intron 9 of 33)	PCCB
248	5122	1217	chr5	95718302	95718551	Distal Intergenic	PCSK1
249	5150	1430	chr8	66774917	66775690	Distal Intergenic	PDE7A
250	5212	853	chr2	36889938	36890231	Distal Intergenic	VIT
251	5218	1349	chr7	90178694	90179058	Intron (uc003ukt.1/5218, intron 3 of 7)	CDK14
252	5218	1350	chr7	90403510	90403808	Intron (uc003ukt.1/5218, intron 7 of 7)	CDK14
253	5306	577	chr17	1478007	1478814	3' UTR	PITPNA
254	5306	575	chr17	1456159	1456892	5' UTR	PITPNA
255	5306	576	chr17	1461137	1461522	Promoter (1-2kb)	PITPNA
256	5337	1144	chr3	171460293	171460535	Intron (uc003fhs.3/5337, intron 1 of 26)	PLD1
257	5338	593	chr17	4709907	4710582	Promoter (<=1kb)	PLD2
258	5345	580	chr17	1649223	1649493	Promoter (2-3kb)	SERPINF2
259	5383	1339	chr7	74312518	74312811	Exon (uc003ubl.2/5383, exon 4 of 7)	PMS2P5
260	5430	603	chr17	7404467	7404776	Exon (uc002ghf.4/5430, exon 13 of 29)	POLR2A
261	5434	698	chr19	1095625	1095938	Promoter (<=1kb)	POLR2E
262	5443	836	chr2	25377198	25377542	3' UTR	POMC
263	5468	1068	chr3	12444876	12445314	Intron (uc031rym.1/5468, intron 5 of 7)	PPARG
264	5479	499	chr15	64507349	64507725	Intron (uc002ane.3/53944, intron 4 of 12)	PPIB
265	5507	192	chr10	93440615	93440879	Distal Intergenic	PPP1R3C
266	5507	193	chr10	93461532	93461902	Distal Intergenic	PPP1R3C
267	5514	1250	chr6	30571003	30571701	Exon (uc003nqn.2/5514, exon 15 of 20)	PPP1R10
268	5521	1235	chr5	146203179	146203779	Intron (uc003loe.4/5521, intron 1 of 8)	PPP2R2B
269	5527	465	chr14	102279743	102279986	Intron (uc001ykj.4/5527, intron 3 of 4)	PPP2R5C
270	5532	184	chr10	75210007	75210301	Intron (uc010qkj.2/5532, intron 2 of 5)	PPP3CB
271	5536	780	chr19	46850454	46850931	Promoter (<=1kb)	PPP5C
272	5539	639	chr17	42019790	42020044	Promoter (<=1kb)	PPY
273	5539	638	chr17	42017483	42017869	Promoter (1-2kb)	PPY
274	5564	392	chr12	120100149	120100559	Distal Intergenic	PRKAB1
275	5586	74	chr1	88774336	88774599	Distal Intergenic	PKN2
276	5601	1243	chr5	179732388	179732631	Intron (uc003mlw.1/9945, intron 16 of 18)	MAPK9
277	5602	1189	chr4	86936038	86936384	3' UTR	MAPK10
278	5602	1190	chr4	87006918	87007160	Intron (uc003hpn.3/5602, intron 1 of 5)	MAPK10
279	5626	1241	chr5	177426059	177426536	Promoter (2-3kb)	PROP1
280	5673	766	chr19	43668716	43669261	Intron (uc010xwk.2/5675, intron 1 of 3)	PSG5
281	5680	765	chr19	43533955	43534237	Intron (uc010xwk.2/5675, intron 1 of 3)	PSG11
282	5714	750	chr19	38850124	38850477	Exon (uc002oif.4/57828, exon 14 of 29)	PSMD8
283	5719	215	chr11	236581	236892	Promoter (<=1kb)	PSMD13
284	5732	433	chr14	52791861	52792207	Intron (uc001wzr.3/5732, intron 1 of 1)	PTGER2
285	5754	1274	chr6	43053395	43053789	Intron (uc003oua.4/5754, intron 1 of 6)	PTK7
286	5774	1507	chr9	112241254	112241583	Intron (uc004bed.2/5774, intron 1 of 25)	PTPN3
287	5792	59	chr1	43991214	43991698	Distal Intergenic	PTPRF
288	5795	245	chr11	47947161	47947431	Distal Intergenic	PTPRJ
289	5829	395	chr12	120686513	120686967	Promoter (<=1kb)	PXN
290	5865	68	chr1	52403787	52404397	Intron (uc001cth.3/5865, intron 2 of 4)	RAB3B
291	5878	634	chr17	40317721	40318076	Intron (uc002hzb.2/23415, intron 10 of 16)	RAB5C
292	5900	1529	chr9	136023725	136024111	Promoter (<=1kb)	RALGDS
293	5916	365	chr12	53626138	53626400	Promoter (<=1kb)	RARG
294	5927	330	chr12	401610	401857	Intron (uc021qsr.1/5927, intron 2 of 3)	KDM5A
295	5954	230	chr11	32088176	32088469	Intron (uc021qfp.1/5954, intron 1 of 5)	RCN1
296	5970	275	chr11	65436447	65436927	Distal Intergenic	RELA
297	5970	272	chr11	65426792	65429312	Promoter (<=1kb)	RELA
298	5970	273	chr11	65430638	65430960	Promoter (<=1kb)	RELA
299	5970	274	chr11	65434074	65435796	Distal Intergenic	RELA
300	5970	276	chr11	65444897	65445263	Distal Intergenic	RELA
301	5970	277	chr11	65445998	65446579	Distal Intergenic	RELA
302	5970	278	chr11	65446827	65447224	Distal Intergenic	RELA
303	6018	53	chr1	40692237	40692553	Intron (uc001cfc.4/6018, intron 6 of 7)	RLF
304	6036	421	chr14	21384039	21384283	Distal Intergenic	RNASE2
305	6050	217	chr11	506438	506744	Promoter (<=1kb)	RNH1
306	6051	128	chr1	201955379	201955723	Intron (uc001gxd.3/6051, intron 1 of 10)	RNPEP
307	6118	27	chr1	28246741	28247035	Distal Intergenic	RPA2
308	6159	1083	chr3	52056846	52057201	Distal Intergenic	RPL29
309	6195	22	chr1	26863202	26863515	5' UTR	RPS6KA1
310	6232	103	chr1	153967450	153968107	Exon (uc009woq.3/91181, exon 26 of 28)	RPS27
311	6234	732	chr19	8389787	8390705	Exon (uc010dwa.3/256949, exon 8 of 11)	RPS28
312	6256	1534	chr9	137223544	137223791	Intron (uc004cfa.1/6256, intron 2 of 2)	RXRA
313	6256	1535	chr9	137323562	137324512	Exon (uc004cfb.2/6256, exon 8 of 10)	RXRA
314	6294	720	chr19	5622746	5623180	Promoter (<=1kb)	SAFB
315	6334	357	chr12	52050921	52051170	Intron (uc001ryw.4/6334, intron 1 of 26)	SCN8A
316	6362	624	chr17	34371209	34371455	Distal Intergenic	CCL18
317	6397	666	chr17	75159353	75159614	Intron (uc021udv.1/6397, intron 4 of 12)	SEC14L1
318	6432	857	chr2	38947336	38947746	Intron (uc002rqy.3/130589, intron 4 of 6)	SRSF7
319	6444	1238	chr5	154857922	154858520	Distal Intergenic	SGCD
320	6448	675	chr17	78186976	78187228	3' UTR	SGSH
321	6458	620	chr17	30376574	30376911	Intron (uc010wbx.2/114659, intron 13 of 14)	SH3GL1P1
322	6470	611	chr17	18236010	18236443	3' UTR	SHMT1
323	6510	785	chr19	47274009	47274620	Distal Intergenic	SLC1A5
324	6510	786	chr19	47289561	47289841	Promoter (<=1kb)	SLC1A5
325	6525	1031	chr22	31496181	31496550	Intron (uc003ajk.2/6525, intron 19 of 20)	SMTN
326	6548	25	chr1	27489957	27490564	Distal Intergenic	SLC9A1
327	6575	1414	chr8	42289849	42290190	Intron (uc011lcu.3/6575, intron 4 of 6)	SLC20A2
328	6583	1219	chr5	131635405	131635727	Intron (uc003kwq.3/6583, intron 1 of 9)	SLC22A4
329	6599	1075	chr3	47782064	47782441	Intron (uc003crq.2/6599, intron 3 of 27)	SMARCC1
330	6609	224	chr11	6389976	6390299	Distal Intergenic	SMPD1
331	6624	1313	chr7	5630192	5630526	Promoter (1-2kb)	FSCN1
332	6624	1314	chr7	5643462	5643721	Promoter (<=1kb)	FSCN1
333	6626	758	chr19	41264064	41264320	Intron (uc002ooz.3/6626, intron 2 of 5)	SNRPA
334	6636	381	chr12	96219597	96219893	Distal Intergenic	SNRPF
335	6671	1321	chr7	21427152	21427840	Distal Intergenic	SP4
336	6672	942	chr2	231451670	231452102	Distal Intergenic	SP100
337	6672	943	chr2	231464767	231465199	Distal Intergenic	SP100
338	6674	1443	chr8	101205822	101206209	Intron (uc003yjg.1/6674, intron 9 of 9)	SPAG1
339	6678	1237	chr5	151085657	151085933	Distal Intergenic	SPARC
340	6706	101	chr1	153122788	153123119	Promoter (<=1kb)	SPRR2G
341	6712	290	chr11	66480394	66480661	Intron (uc001ojd.3/6712, intron 7 of 36)	SPTBN2
342	6716	850	chr2	32011073	32011487	Distal Intergenic	SRD5A2
343	6725	1003	chr20	62179236	62179546	Promoter (<=1kb)	SRMS
344	6760	690	chr18	23515921	23516317	Distal Intergenic	SS18
345	6760	689	chr18	23453479	23453927	Distal Intergenic	SS18
346	6777	635	chr17	40417721	40418410	Intron (uc002hzh.3/6777, intron 1 of 18)	STAT5B
347	6794	699	chr19	1207283	1207665	Promoter (1-2kb)	STK11
348	6801	854	chr2	37196297	37196654	Promoter (2-3kb)	STRN
349	6811	251	chr11	62601830	62602319	Promoter (2-3kb)	STX5
350	6822	795	chr19	48363722	48364180	Distal Intergenic	SULT2A1
351	6840	165	chr10	29807371	29807660	Intron (uc010qdw.1/6840, intron 1 of 23)	SVIL
352	6871	627	chr17	35788683	35789142	Intron (uc002hnt.3/6871, intron 4 of 15)	TADA2A
353	6871	628	chr17	35809054	35809488	Intron (uc002hnt.3/6871, intron 8 of 15)	TADA2A
354	7005	1257	chr6	35467821	35468077	Promoter (2-3kb)	TEAD3
355	7029	1126	chr3	141875873	141876275	Downstream (<1kb)	TFDP2
356	7037	1161	chr3	195821019	195821376	Distal Intergenic	TFRC
357	7086	1085	chr3	53254920	53255239	Distal Intergenic	TKT
358	7088	1491	chr9	83299308	83299623	Distal Intergenic	TLE1
359	7108	265	chr11	64878312	64878576	Promoter (<=1kb)	TM7SF2
360	7156	610	chr17	18183493	18183736	Intron (uc010cpz.1/7156, intron 6 of 7)	TOP3A
361	7158	483	chr15	43777225	43777571	Intron (uc010udp.2/7158, intron 3 of 26)	TP53BP1
362	7204	1195	chr5	14263677	14263930	Intron (uc003jff.3/7204, intron 1 of 56)	TRIO
363	7204	1196	chr5	14264546	14265079	Intron (uc003jff.3/7204, intron 1 of 56)	TRIO
364	7223	406	chr13	38349586	38349843	Intron (uc010abv.3/7223, intron 1 of 8)	TRPC4
365	7266	633	chr17	40168120	40168498	Promoter (<=1kb)	DNAJC7
366	7287	1258	chr6	35486036	35486599	Distal Intergenic	TULP1
367	7326	591	chr17	4264104	4264471	Intron (uc002fxs.3/7326, intron 1 of 5)	UBE2G1
368	7332	1021	chr22	21952999	21953316	Intron (uc031rxe.1/7332, intron 2 of 3)	UBE2L3
369	7342	1070	chr3	33440574	33441157	Intron (uc011axq.1/25827, intron 15 of 15)	UBP1
370	7391	114	chr1	161022238	161022554	5' UTR	USF1
371	7405	318	chr11	75562471	75562732	Intron (uc001oxc.3/7405, intron 1 of 14)	UVRAG
372	7405	319	chr11	75814562	75815113	Intron (uc001oxc.3/7405, intron 13 of 14)	UVRAG
373	7408	777	chr19	46041432	46041741	Intron (uc002pcj.4/80207, intron 1 of 1)	VASP
374	7410	1532	chr9	136847905	136848201	Intron (uc004cer.3/7410, intron 1 of 26)	VAV2
375	7419	1413	chr8	42265658	42266167	Distal Intergenic	VDAC3
376	7422	1277	chr6	43733491	43733845	Distal Intergenic	VEGFA
377	7447	829	chr2	17753311	17753615	Intron (uc002rcm.3/7447, intron 1 of 3)	VSNL1
378	7450	336	chr12	6214995	6215301	Intron (uc001qnn.1/7450, intron 5 of 51)	VWF
379	7455	1376	chr7	100365358	100365772	Exon (uc003uwj.3/7455, exon 26 of 49)	ZAN
380	7455	1377	chr7	100370837	100371099	Promoter (<=1kb)	ZAN
381	7461	1335	chr7	73822591	73822840	Distal Intergenic	CLIP2
382	7465	225	chr11	9572885	9573348	Distal Intergenic	WEE1
383	7473	647	chr17	44906335	44906599	Distal Intergenic	WNT3
384	7480	352	chr12	49366714	49367128	Promoter (1-2kb)	WNT10B
385	7482	87	chr1	113073194	113073464	Intron (uc009wgh.3/54879, intron 8 of 8)	WNT2B
386	7507	1503	chr9	100427841	100428269	Intron (uc004axq.3/4686, intron 19 of 22)	XPA
387	7507	1504	chr9	100429117	100429386	Exon (uc004axq.3/4686, exon 20 of 23)	XPA
388	7511	211	chr10	110918755	110919130	Distal Intergenic	XPNPEP1
389	7514	872	chr2	61853847	61854545	Distal Intergenic	XPO1
390	7531	574	chr17	1315684	1316315	Distal Intergenic	YWHAE
391	7694	823	chr19	58575474	58575966	Intron (uc002qre.3/7694, intron 4 of 4)	ZNF135
392	7694	822	chr19	58573097	58573401	Promoter (2-3kb)	ZNF135
393	7707	1109	chr3	125054824	125055202	Intron (uc003ehx.4/7707, intron 1 of 8)	ZNF148
394	7773	768	chr19	44500185	44500517	Exon (uc002oxy.2/7711, exon 5 of 5)	ZNF230
395	7781	844	chr2	27489683	27489957	Intron (uc010ylh.2/7781, intron 1 of 8)	SLC30A3
396	7813	77	chr1	93179718	93180937	Intron (uc001dox.3/7813, intron 2 of 17)	EVI5
397	7869	1081	chr3	50299013	50299376	Exon (uc003cys.1/uc003cys.1, exon 1 of 2)	SEMA3B
398	8019	1533	chr9	136933729	136934135	Promoter (<=1kb)	BRD3
399	8079	340	chr12	6851439	6852630	Distal Intergenic	MLF2
400	8178	748	chr19	18636411	18636839	Distal Intergenic	ELL
401	8202	993	chr20	46064434	46064817	Distal Intergenic	NCOA3
402	8237	1540	chrX	47144904	47145444	Distal Intergenic	USP11
403	8243	1545	chrX	53422388	53422653	Intron (uc004dsg.3/8243, intron 18 of 24)	SMC1A
404	8293	1209	chr5	69217756	69218180	Intron (uc011crg.2/uc011crg.2, intron 8 of 9)	SERF1A
405	8318	1018	chr22	19479195	19479712	Intron (uc021wlg.1/8318, intron 5 of 11)	CDC45
406	8435	364	chr12	53500931	53501484	Intron (uc001sbv.3/8435, intron 5 of 14)	SOAT2
407	8462	827	chr2	10195005	10195322	Downstream (1-2kb)	KLF11
408	8503	64	chr1	46604134	46604408	Intron (uc010olw.2/8503, intron 1 of 9)	PIK3R3
409	8525	241	chr11	46363296	46363610	Intron (uc001nch.2/8525, intron 1 of 30)	DGKZ
410	8541	803	chr19	49640288	49640701	3' UTR	PPFIA3
411	8542	1033	chr22	36660041	36660401	Intron (uc011amn.1/8542, intron 6 of 6)	APOL1
412	8549	379	chr12	71710255	71710760	Intron (uc001swk.1/7103, intron 2 of 11)	LGR5
413	8562	401	chr12	123232947	123233655	Distal Intergenic	DENR
414	8570	727	chr19	6424992	6425496	Promoter (<=1kb)	KHSRP
415	8604	927	chr2	172701033	172701334	Intron (uc002uhh.3/8604, intron 4 of 17)	SLC25A12
416	8626	1157	chr3	189355771	189356021	Intron (uc003frx.2/8626, intron 1 of 10)	TP63
417	8630	374	chr12	57237538	57237885	Distal Intergenic	HSD17B6
418	8648	835	chr2	24971520	24971959	Intron (uc002rfi.3/8648, intron 17 of 21)	NCOA1
419	8648	834	chr2	24924773	24925125	Intron (uc002rfi.3/8648, intron 9 of 21)	NCOA1
420	8705	1254	chr6	33249484	33249742	Intron (uc003ods.3/9277, intron 10 of 14)	B3GALT4
421	8722	289	chr11	66335605	66335862	Promoter (<=1kb)	CTSF
422	8723	1110	chr3	125213074	125213320	Intron (uc003eib.4/8723, intron 5 of 13)	SNX4
423	8723	1111	chr3	125218733	125219153	Intron (uc003eib.4/8723, intron 2 of 13)	SNX4
424	8732	1288	chr6	89638512	89638783	Exon (uc003pmr.2/8732, exon 4 of 16)	RNGTT
425	8743	1148	chr3	172315449	172315741	Distal Intergenic	TNFSF10
426	8760	966	chr20	5126325	5126725	Intron (uc002wlr.2/8760, intron 2 of 10)	CDS2
427	8761	52	chr1	40040214	40040464	Promoter (2-3kb)	PABPC4
428	8766	501	chr15	66196738	66196990	Intron (uc002apl.2/84465, intron 19 of 20)	RAB11A
429	8786	524	chr16	327469	328013	Promoter (1-2kb)	RGS11
430	8826	519	chr15	90932092	90932536	Promoter (<=1kb)	IQGAP1
431	8829	168	chr10	33509391	33509683	Intron (uc001iwv.4/8829, intron 8 of 15)	NRP1
432	8848	409	chr13	45236017	45236421	Distal Intergenic	TSC22D1
433	8851	621	chr17	30824556	30824993	Intron (uc002hho.1/4642, intron 21 of 21)	CDK5R1
434	8857	752	chr19	40420819	40421285	Exon (uc002omp.4/8857, exon 5 of 36)	FCGBP
435	8857	754	chr19	40444431	40444734	Distal Intergenic	FCGBP
436	8857	753	chr19	40425799	40426368	Intron (uc002omp.4/8857, intron 3 of 35)	FCGBP
437	8869	886	chr2	86105912	86106160	Intron (uc002sqq.1/8869, intron 1 of 6)	ST3GAL5
438	8879	176	chr10	72625840	72626085	Promoter (2-3kb)	SGPL1
439	8886	910	chr2	118088412	118088778	Distal Intergenic	DDX18
440	8896	1359	chr7	99014905	99015184	3' UTR	BUD31
441	8897	1030	chr22	30325316	30325655	Intron (uc003agu.4/8897, intron 1 of 19)	MTMR3
442	8898	322	chr11	95789824	95790651	Intron (uc001pfw.1/84441, intron 2 of 4)	MTMR2
443	8912	526	chr16	1257590	1257851	Promoter (2-3kb)	CACNA1H
444	8925	496	chr15	64162801	64163578	Exon (uc021sov.1/uc021sov.1, exon 1 of 1)	HERC1
445	8934	134	chr1	205748976	205749621	Distal Intergenic	RAB29
446	9014	825	chr2	9951631	9951909	Distal Intergenic	TAF1B
447	9020	643	chr17	43368244	43368669	Promoter (<=1kb)	MAP3K14
448	9020	644	chr17	43388380	43388639	Intron (uc002iiw.1/9020, intron 1 of 16)	MAP3K14
449	9043	654	chr17	49192646	49192889	Intron (uc002itb.3/9043, intron 1 of 28)	SPAG9
450	9043	653	chr17	49101657	49102070	Intron (uc002ita.3/9043, intron 2 of 26)	SPAG9
451	9057	555	chr16	68310785	68311289	Promoter (2-3kb)	SLC7A6
452	9060	188	chr10	89351281	89351531	Distal Intergenic	PAPSS2
453	9096	1285	chr6	85643893	85644160	Distal Intergenic	TBX18
454	9113	1300	chr6	150004926	150005272	Exon (uc010kif.2/9113, exon 5 of 9)	LATS1
455	9154	516	chr15	85443578	85444302	Intron (uc010upd.1/9154, intron 5 of 11)	SLC28A1
456	9158	283	chr11	65652615	65653178	Promoter (2-3kb)	FIBP
457	9180	1202	chr5	38846330	38846609	Promoter (<=1kb)	OSMR
458	9253	757	chr19	41176099	41176426	Intron (uc010xvq.2/9253, intron 7 of 8)	NUMBL
459	9267	671	chr17	76726903	76727179	Intron (uc002jvw.3/9267, intron 1 of 12)	CYTH1
460	9267	672	chr17	76737205	76737754	Intron (uc002jvw.3/9267, intron 1 of 12)	CYTH1
461	9267	670	chr17	76726331	76726601	Intron (uc002jvw.3/9267, intron 1 of 12)	CYTH1
462	9289	550	chr16	57619831	57620289	Distal Intergenic	ADGRG1
463	9290	945	chr2	231781076	231781611	Intron (uc002vrf.3/9290, intron 1 of 2)	GPR55
464	9308	1246	chr6	14271016	14271272	Distal Intergenic	CD83
465	9310	769	chr19	44815346	44815592	Distal Intergenic	ZNF235
466	9351	528	chr16	2074289	2074679	Promoter (2-3kb)	SLC9A3R2
467	9356	254	chr11	62728221	62728585	Distal Intergenic	SLC22A6
468	9356	253	chr11	62727262	62727929	Distal Intergenic	SLC22A6
469	9356	255	chr11	62753950	62754390	Promoter (1-2kb)	SLC22A6
470	9361	722	chr19	5706861	5707129	Exon (uc031riz.1/9361, exon 7 of 18)	LONP1
471	9361	723	chr19	5720324	5720587	Promoter (<=1kb)	LONP1
472	9372	69	chr1	52698501	52698774	Intron (uc001ctn.4/9372, intron 2 of 4)	ZFYVE9
473	9376	257	chr11	62831829	62832490	Distal Intergenic	SLC22A8
474	9376	256	chr11	62761482	62761819	3' UTR	SLC22A8
475	9411	80	chr1	94646617	94646865	Intron (uc009wdq.1/9411, intron 19 of 25)	ARHGAP29
476	9411	81	chr1	94727667	94728431	Intron (uc009wdq.1/9411, intron 1 of 25)	ARHGAP29
477	9419	866	chr2	46855359	46855633	Distal Intergenic	CRIPT
478	9420	1429	chr8	65717604	65717867	Distal Intergenic	CYP7B1
479	9453	152	chr1	235504310	235504572	Intron (uc031psu.1/9453, intron 2 of 3)	GGPS1
480	9463	1039	chr22	38457381	38457732	Intron (uc003auq.3/9463, intron 3 of 12)	PICK1
481	9463	1040	chr22	38460845	38461283	Exon (uc003auq.3/9463, exon 4 of 13)	PICK1
482	9515	1101	chr3	120742267	120742663	Intron (uc003eec.4/9515, intron 3 of 27)	STXBP5L
483	9527	617	chr17	28812579	28812843	Intron (uc002hfd.3/9527, intron 4 of 8)	GOSR1
484	9555	1224	chr5	134738293	134738588	Promoter (2-3kb)	MACROH2A1
485	9564	561	chr16	75342581	75342950	Intron (uc002fdy.3/10428, intron 5 of 6)	BCAR1
486	9569	1336	chr7	73830771	73831102	Distal Intergenic	GTF2IRD1
487	9578	467	chr14	103540441	103540799	Distal Intergenic	CDC42BPB
488	9584	973	chr20	34324555	34325080	Intron (uc010gfn.3/9584, intron 3 of 16)	RBM39
489	9603	1326	chr7	26201043	26201428	Intron (uc003sxq.3/9603, intron 1 of 3)	NFE2L3
490	9619	1013	chr21	43703599	43703866	Promoter (2-3kb)	ABCG1
491	9619	1014	chr21	43712412	43712666	Intron (uc002zam.3/9619, intron 15 of 16)	ABCG1
492	9620	1060	chr22	46830193	46830512	Intron (uc003bhw.1/9620, intron 4 of 34)	CELSR1
493	9628	450	chr14	73027012	73027426	Intron (uc021rvv.1/9628, intron 15 of 15)	RGS6
494	9631	1201	chr5	37370785	37371062	Promoter (<=1kb)	NUP155
495	9649	1520	chr9	129751867	129752291	Intron (uc022bno.1/9649, intron 4 of 11)	RALGPS1
496	9672	34	chr1	31296835	31297140	Distal Intergenic	SDC3
497	9686	1067	chr3	11770722	11771216	Distal Intergenic	VGLL4
498	9700	366	chr12	53675911	53676157	Promoter (2-3kb)	ESPL1
499	9711	1173	chr3	197422173	197422421	Intron (uc003fyc.2/9711, intron 9 of 19)	RUBCN
500	9712	159	chr10	11685379	11685668	Distal Intergenic	USP6NL
501	9730	1082	chr3	51499077	51499457	Intron (uc003dbe.2/9730, intron 5 of 24)	DCAF1
502	9736	871	chr2	61536434	61537099	Intron (uc002sbe.3/9736, intron 27 of 79)	USP34
503	9741	832	chr2	20232609	20232997	3' UTR	LAPTM4A
504	9742	527	chr16	1610455	1610921	Intron (uc002clz.3/9742, intron 9 of 21)	IFT140
505	9760	1425	chr8	60516951	60517329	Distal Intergenic	TOX
506	9761	396	chr12	121124557	121124842	Promoter (<=1kb)	MLEC
507	9783	57	chr1	41109717	41110040	Intron (uc001cfu.1/9783, intron 2 of 7)	RIMS3
508	9807	1080	chr3	49804048	49804339	Intron (uc021wyl.1/9807, intron 1 of 5)	IP6K1
509	9815	388	chr12	110403498	110404074	Intron (uc001tpq.2/9815, intron 8 of 18)	GIT2
510	9873	308	chr11	72814714	72815055	Intron (uc001oth.4/9873, intron 1 of 18)	FCHSD2
511	9873	307	chr11	72793828	72794078	Intron (uc001oth.4/9873, intron 2 of 18)	FCHSD2
512	9874	925	chr2	172097615	172097871	Distal Intergenic	TLK1
513	9889	1063	chr22	50258737	50259010	Intron (uc003bix.2/9889, intron 1 of 1)	ZBED4
514	9902	659	chr17	60677414	60677761	Intron (uc002izx.4/11011, intron 18 of 22)	MRC2
515	9925	1488	chr9	37465634	37466171	Promoter (<=1kb)	ZBTB5
516	9926	138	chr1	212035240	212036354	Distal Intergenic	LPGAT1
517	9935	988	chr20	38748150	38748428	Distal Intergenic	MAFB
518	9978	1046	chr22	41380679	41380951	Distal Intergenic	RBX1
519	10002	506	chr15	72117634	72117876	Downstream (<1kb)	NR2E3
520	10036	715	chr19	4402087	4402483	Promoter (<=1kb)	CHAF1A
521	10055	791	chr19	47648239	47648517	Intron (uc002pgc.3/10055, intron 2 of 8)	SAE1
522	10071	1381	chr7	100576107	100576380	Intron (uc003uxk.1/uc003uxk.1, intron 2 of 4)	MUC12
523	10071	1382	chr7	100585372	100585763	Intron (uc003uxk.1/uc003uxk.1, intron 2 of 4)	MUC12
524	10071	1383	chr7	100586041	100586831	Intron (uc003uxk.1/uc003uxk.1, intron 2 of 4)	MUC12
525	10071	1384	chr7	100612141	100612419	Promoter (<=1kb)	MUC12
526	10072	287	chr11	66267791	66268603	Intron (uc001oif.2/10072, intron 16 of 17)	DPP3
527	10114	231	chr11	33257579	33257939	Distal Intergenic	HIPK3
528	10114	232	chr11	33258261	33258589	Distal Intergenic	HIPK3
529	10124	1317	chr7	12687261	12687824	Intron (uc003ssn.4/85477, intron 13 of 15)	ARL4A
530	10128	863	chr2	44168130	44168504	Intron (uc002rtr.2/10128, intron 23 of 37)	LRPPRC
531	10202	428	chr14	24146332	24147254	Distal Intergenic	DHRS2
532	10202	429	chr14	24195579	24195949	Distal Intergenic	DHRS2
533	10202	427	chr14	24114458	24115027	3' UTR	DHRS2
534	10207	71	chr1	62436334	62437095	Promoter (1-2kb)	PATJ
535	10212	741	chr19	14529369	14529847	Promoter (<=1kb)	DDX39A
536	10243	446	chr14	67360536	67360790	Intron (uc001xiw.3/10243, intron 5 of 10)	GPHN
537	10243	447	chr14	67397209	67397460	Intron (uc001xiw.3/10243, intron 8 of 10)	GPHN
538	10243	445	chr14	67360033	67360276	Intron (uc001xiw.3/10243, intron 5 of 10)	GPHN
539	10243	444	chr14	67240751	67241034	Intron (uc001xiw.3/10243, intron 2 of 10)	GPHN
540	10256	20	chr1	26500409	26500938	Distal Intergenic	CNKSR1
541	10262	96	chr1	149899654	149899917	Promoter (<=1kb)	SF3B4
542	10319	1528	chr9	133874119	133874383	Distal Intergenic	LAMC3
543	10331	746	chr19	17909328	17909700	Intron (uc002nhl.1/10331, intron 1 of 2)	B3GNT3
544	10332	730	chr19	7829669	7830031	Promoter (1-2kb)	CLEC4M
545	10342	1091	chr3	100401157	100401438	Intron (uc003duc.3/84873, intron 15 of 15)	TFG
546	10402	1087	chr3	98522394	98522906	Intron (uc003dtd.3/131566, intron 13 of 15)	ST3GAL6
547	10467	1387	chr7	100859569	100859894	Promoter (1-2kb)	ZNHIT1
548	10522	221	chr11	680437	680822	Intron (uc009ycf.1/10522, intron 4 of 9)	DEAF1
549	10524	279	chr11	65455281	65455655	Distal Intergenic	KAT5
550	10524	280	chr11	65476998	65477824	Promoter (1-2kb)	KAT5
551	10525	327	chr11	118928385	118928914	Promoter (<=1kb)	HYOU1
552	10558	1496	chr9	94867312	94867684	Intron (uc011ltv.1/10558, intron 3 of 14)	SPTLC1
553	10580	197	chr10	97333165	97333836	Distal Intergenic	SORBS1
554	10588	515	chr15	80033273	80033671	Distal Intergenic	MTHFS
555	10594	579	chr17	1590273	1590603	Promoter (2-3kb)	PRPF8
556	10618	884	chr2	85503379	85503883	Intron (uc002soy.3/83439, intron 3 of 11)	TGOLN2
557	10620	510	chr15	74842764	74843022	Intron (uc002ayc.3/10620, intron 2 of 3)	ARID3B
558	10643	1322	chr7	23470482	23470794	Intron (uc003swg.3/10643, intron 2 of 14)	IGF2BP3
559	10669	843	chr2	27335125	27335567	Promoter (1-2kb)	CGREF1
560	10743	607	chr17	17591474	17592174	Intron (uc002grm.3/10743, intron 1 of 5)	RAI1
561	10763	111	chr1	156639772	156640108	Exon (uc021pbh.1/uc021pbh.1, exon 1 of 1)	NES
562	10797	881	chr2	74421924	74422421	Distal Intergenic	MTHFD2
563	10797	882	chr2	74457880	74458355	Intron (uc002skl.3/57835, intron 30 of 38)	MTHFD2
564	10825	316	chr11	74699387	74699661	Promoter (<=1kb)	NEU3
565	10954	1105	chr3	122794079	122794333	Intron (uc003egc.2/10954, intron 1 of 16)	PDIA5
566	10969	58	chr1	43649737	43650291	Intron (uc010ojz.2/149465, intron 5 of 12)	EBNA1BP2
567	11011	658	chr17	60601053	60601312	Intron (uc002izx.4/11011, intron 6 of 22)	TLK2
568	11033	1309	chr7	993076	993367	Promoter (<=1kb)	ADAP1
569	11044	1194	chr5	6745449	6745760	Promoter (<=1kb)	TENT4A
570	11069	928	chr2	173589943	173590381	Exon (uc002uht.3/91149, exon 4 of 4)	RAPGEF4
571	11077	1015	chr21	44997630	44998120	Intron (uc011aey.2/11077, intron 6 of 6)	HSF2BP
572	11113	393	chr12	120241973	120242583	Promoter (<=1kb)	CIT
573	11113	394	chr12	120264231	120264482	Intron (uc001txi.2/11113, intron 7 of 46)	CIT
574	11135	1038	chr22	37953319	37953625	Promoter (2-3kb)	CDC42EP1
575	11143	651	chr17	47895998	47896429	Intron (uc002ipl.2/11143, intron 8 of 13)	KAT7
576	11146	75	chr1	92784833	92785177	Intron (uc001dot.2/79871, intron 6 of 12)	GLMN
577	11146	76	chr1	92832014	92832265	Intron (uc001dot.2/79871, intron 11 of 12)	GLMN
578	11183	432	chr14	50955617	50955888	Intron (uc001wya.3/11183, intron 3 of 31)	MAP4K5
579	11228	343	chr12	26126136	26126566	Promoter (<=1kb)	RASSF8
580	11245	473	chr15	40106743	40107022	Intron (uc010uck.2/11245, intron 1 of 2)	GPR176
581	11320	896	chr2	99336127	99336516	Intron (uc002sze.3/11320, intron 2 of 15)	MGAT4A
582	11320	897	chr2	99336832	99337162	Intron (uc002sze.3/11320, intron 2 of 15)	MGAT4A
583	11325	660	chr17	61863309	61863612	Intron (uc002jbu.3/11325, intron 2 of 18)	DDX42
584	22845	1524	chr9	131714203	131714596	Intron (uc004bwq.2/23511, intron 2 of 4)	DOLK
585	22864	376	chr12	57813387	57813725	Intron (uc001sns.2/22864, intron 1 of 23)	R3HDM2
586	22882	1451	chr8	123274879	123275272	Distal Intergenic	ZHX2
587	22882	1452	chr8	123416103	123416402	Distal Intergenic	ZHX2
588	22882	1453	chr8	123416761	123417112	Distal Intergenic	ZHX2
589	22883	6	chr1	9825307	9825710	Intron (uc001aqh.3/22883, intron 2 of 18)	CLSTN1
590	22883	7	chr1	9910487	9911124	3' UTR	CLSTN1
591	22895	391	chr12	113241853	113242178	Intron (uc010syl.2/22895, intron 2 of 21)	RPH3A
592	22895	390	chr12	113220882	113221228	Intron (uc010syl.2/22895, intron 1 of 21)	RPH3A
593	22900	798	chr19	48720809	48721134	Promoter (1-2kb)	CARD8
594	22932	1343	chr7	76330309	76330604	Distal Intergenic	POMZP3
595	22932	1344	chr7	76359089	76359600	Distal Intergenic	POMZP3
596	22932	1345	chr7	76364398	76364706	Distal Intergenic	POMZP3
597	22932	1346	chr7	76396736	76397022	Distal Intergenic	POMZP3
598	22937	1074	chr3	47513539	47513781	Intron (uc003crg.2/22937, intron 1 of 17)	SCAP
599	22941	303	chr11	70399766	70400216	Intron (uc009ysn.1/uc009ysn.1, intron 1 of 1)	SHANK2
600	22952	761	chr19	41397345	41397813	Promoter (<=1kb)	CYP2G1P
601	22987	1214	chr5	75511826	75512109	Intron (uc003kei.1/22987, intron 4 of 12)	SV2C
602	23019	551	chr16	58630203	58630505	Intron (uc002enu.5/23019, intron 2 of 48)	CNOT1
603	23019	552	chr16	58638519	58638820	Intron (uc002enu.5/23019, intron 1 of 48)	CNOT1
604	23023	1116	chr3	129439551	129440300	Intron (uc011blc.2/23023, intron 1 of 3)	TMCC1
605	23026	419	chr13	109243513	109243815	Distal Intergenic	MYO16
606	23028	15	chr1	23344603	23344995	Promoter (<=1kb)	KDM1A
607	23029	151	chr1	235328314	235328821	Intron (uc001hwp.3/51742, intron 6 of 16)	RBM34
608	23034	434	chr14	55051626	55051873	Intron (uc001xba.3/23034, intron 1 of 1)	SAMD4A
609	23034	435	chr14	55108041	55108309	Intron (uc001xba.3/23034, intron 1 of 1)	SAMD4A
610	23048	1525	chr9	132669644	132669930	Intron (uc011mbu.1/23048, intron 3 of 7)	FNBP1
611	23054	970	chr20	33373796	33374158	Intron (uc002xav.3/23054, intron 3 of 15)	NCOA6
612	23081	1484	chr9	6681083	6681690	Distal Intergenic	KDM4C
613	23085	331	chr12	1115699	1116079	Intron (uc001qiz.2/23085, intron 1 of 19)	ERC1
614	23093	458	chr14	76203356	76203883	Intron (uc010ask.2/23093, intron 15 of 31)	TTLL5
615	23105	1221	chr5	133041752	133042029	Distal Intergenic	FSTL4
616	23107	1210	chr5	71601375	71601626	Intron (uc003kca.4/23107, intron 2 of 10)	MRPS27
617	23112	1041	chr22	40636564	40637226	Intron (uc003aym.3/23112, intron 4 of 23)	TNRC6B
618	23113	1275	chr6	43170790	43171307	Exon (uc003ouk.3/23113, exon 18 of 41)	CUL9
619	23118	1298	chr6	149565749	149566165	Intron (uc011eec.2/23118, intron 1 of 5)	TAB2
620	23150	1086	chr3	69294650	69294951	Intron (uc011bga.1/23150, intron 2 of 17)	FRMD4B
621	23160	845	chr2	29116320	29116722	Promoter (<=1kb)	WDR43
622	23160	846	chr2	29117668	29117986	Promoter (<=1kb)	WDR43
623	23160	847	chr2	29123921	29124181	Intron (uc002rmo.2/23160, intron 1 of 17)	WDR43
624	23171	1069	chr3	32106479	32106839	Distal Intergenic	GPD1L
625	23191	472	chr15	22895822	22896102	Intron (uc001yus.3/23191, intron 1 of 30)	CYFIP1
626	23213	1432	chr8	70401897	70402327	Promoter (2-3kb)	SULF1
627	23214	540	chr16	28191555	28191852	Intron (uc002dpa.2/23214, intron 2 of 23)	XPO6
628	23224	438	chr14	64388329	64388582	Intron (uc001xgk.3/23224, intron 2 of 8)	SYNE2
629	23224	439	chr14	64540149	64540465	Promoter (<=1kb)	SYNE2
630	23233	879	chr2	72825560	72825920	Intron (uc010fep.3/23233, intron 6 of 21)	EXOC6B
631	23248	97	chr1	150363694	150364346	Intron (uc010pcc.1/23248, intron 1 of 10)	RPRD2
632	23268	204	chr10	101693805	101694073	Intron (uc001kqk.1/100188954, intron 2 of 4)	DNMBP
633	23269	481	chr15	41944532	41944891	Intron (uc001zog.1/23269, intron 1 of 8)	MGA
634	23293	583	chr17	2060786	2061120	Intron (uc010vqv.1/23293, intron 5 of 10)	SMG6
635	23312	490	chr15	51829629	51829906	Exon (uc002abf.3/23312, exon 11 of 43)	DMXL2
636	23331	1026	chr22	28741668	28742213	Intron (uc003adp.4/23331, intron 2 of 22)	TTC28
637	23331	1027	chr22	28800642	28800924	Intron (uc003adp.4/23331, intron 2 of 22)	TTC28
638	23348	418	chr13	99499158	99499435	Promoter (<=1kb)	DOCK9
639	23371	363	chr12	53441309	53442112	Promoter (<=1kb)	TNS2
640	23371	362	chr12	53428121	53428480	Exon (uc001sbh.4/1975, exon 10 of 15)	TNS2
641	23405	463	chr14	95534673	95534936	Distal Intergenic	DICER1
642	23413	1526	chr9	133030675	133030917	Distal Intergenic	NCS1
643	23418	125	chr1	197200560	197200817	Intron (uc010poz.2/23418, intron 1 of 14)	CRB1
644	23426	378	chr12	67268570	67269134	Distal Intergenic	GRIP1
645	23426	377	chr12	66824117	66824364	Intron (uc001stj.3/23426, intron 7 of 16)	GRIP1
646	23461	663	chr17	67366425	67366690	Distal Intergenic	ABCA5
647	23476	742	chr19	15380098	15380483	Intron (uc002nar.3/23476, intron 2 of 19)	BRD4
648	23519	348	chr12	48851937	48852621	Distal Intergenic	ANP32D
649	23529	297	chr11	67139910	67140166	Promoter (1-2kb)	CLCF1
650	23543	1032	chr22	36439722	36440217	Distal Intergenic	RBFOX2
651	23557	102	chr1	153634092	153634364	Promoter (2-3kb)	SNAPIN
652	23560	155	chr10	1048990	1049719	Intron (uc001ift.3/23560, intron 8 of 16)	GTPBP4
653	23613	991	chr20	45910797	45911055	Exon (uc002xst.1/23613, exon 9 of 20)	ZMYND8
654	23613	992	chr20	45972182	45972433	Intron (uc002xst.1/23613, intron 1 of 19)	ZMYND8
655	23648	70	chr1	54887573	54887836	Distal Intergenic	SSBP3
656	23649	266	chr11	65027421	65027670	Promoter (1-2kb)	POLA2
657	23660	1362	chr7	99103066	99103530	Promoter (<=1kb)	ZKSCAN5
658	23731	1506	chr9	111831854	111832197	Intron (uc022bln.1/23731, intron 3 of 11)	TMEM245
659	23769	259	chr11	63838759	63839108	Intron (uc001nyh.3/28992, intron 3 of 10)	FLRT1
660	25758	233	chr11	33633372	33633618	Intron (uc021qfs.1/25758, intron 14 of 19)	KIAA1549L
661	25766	354	chr12	50025119	50025547	Promoter (<=1kb)	PRPF40B
662	25778	132	chr1	205122040	205122562	Intron (uc001hbw.3/25778, intron 10 of 12)	DSTYK
663	25814	1057	chr22	46035930	46036342	Distal Intergenic	ATXN10
664	25814	1058	chr22	46036734	46037162	Distal Intergenic	ATXN10
665	25814	1059	chr22	46054719	46055007	Distal Intergenic	ATXN10
666	25851	1354	chr7	97871909	97872415	Intron (uc003upg.4/25851, intron 6 of 25)	TECPR1
667	25865	783	chr19	47232573	47233013	Intron (uc002pfl.3/29888, intron 6 of 17)	PRKD2
668	25884	314	chr11	74398576	74399106	Distal Intergenic	CHRDL2
669	25890	1092	chr3	100492192	100492461	Intron (uc003duj.3/25890, intron 19 of 25)	ABI3BP
670	25917	1065	chr3	9397184	9397430	Intron (uc003brm.3/440944, intron 2 of 2)	THUMPD3
671	25925	687	chr18	22913656	22913912	Intron (uc002kvk.2/25925, intron 2 of 7)	ZNF521
672	25925	688	chr18	23106331	23106619	Distal Intergenic	ZNF521
673	25939	979	chr20	35616247	35616547	Distal Intergenic	SAMHD1
674	25939	980	chr20	35619542	35619810	Distal Intergenic	SAMHD1
675	26000	543	chr16	30370520	30371513	Promoter (<=1kb)	TBC1D10B
676	26000	544	chr16	30377912	30378664	Promoter (2-3kb)	TBC1D10B
677	26005	311	chr11	73779222	73780086	Intron (uc001out.3/26005, intron 4 of 12)	C2CD3
678	26005	312	chr11	73787873	73788125	Intron (uc001out.3/26005, intron 3 of 12)	C2CD3
679	26009	73	chr1	77978873	77979512	Intron (uc001dhn.3/26289, intron 10 of 13)	ZZZ3
680	26010	932	chr2	201071751	201072000	Distal Intergenic	SPATS2L
681	26019	160	chr10	12042906	12043204	Intron (uc001ila.3/26019, intron 5 of 20)	UPF2
682	26024	1360	chr7	99025783	99026086	Intron (uc003uqh.3/26024, intron 5 of 7)	PTCD1
683	26031	1324	chr7	24981709	24982054	Intron (uc003sxf.3/26031, intron 1 of 22)	OSBPL3
684	26043	1162	chr3	196136344	196136639	Intron (uc003fwm.4/26043, intron 1 of 10)	UBXN7
685	26074	968	chr20	20052478	20052780	Intron (uc010gcw.2/26074, intron 2 of 10)	CFAP61
686	26092	121	chr1	179882032	179882545	Intron (uc001gnp.2/26092, intron 8 of 9)	TOR1AIP1
687	26123	199	chr10	97451339	97451627	Promoter (2-3kb)	TCTN3
688	26123	198	chr10	97446095	97446430	Exon (uc001klb.4/26123, exon 7 of 14)	TCTN3
689	26130	1514	chr9	128067349	128068140	Exon (uc004bpo.3/26130, exon 6 of 8)	GAPVD1
690	26166	1441	chr8	101003799	101004180	Intron (uc022azf.1/26166, intron 9 of 16)	RGS22
691	26225	920	chr2	152717609	152717852	Intron (uc002txy.3/785, intron 8 of 12)	ARL5A
692	26273	234	chr11	33773993	33774454	Promoter (<=1kb)	FBXO3
693	26507	202	chr10	101065107	101065479	Distal Intergenic	CNNM1
694	26517	703	chr19	2413326	2414180	3' UTR	TIMM13
695	26517	704	chr19	2416463	2417083	Exon (uc010xgx.2/360200, exon 11 of 17)	TIMM13
696	26517	705	chr19	2417613	2418075	Exon (uc010xgx.2/360200, exon 12 of 17)	TIMM13
697	26517	706	chr19	2427651	2427916	Promoter (<=1kb)	TIMM13
698	26519	246	chr11	57293094	57293434	Downstream (2-3kb)	TIMM10
699	26523	49	chr1	36351136	36351671	Promoter (2-3kb)	AGO1
700	26577	1129	chr3	142578638	142579031	Intron (uc003evd.3/26577, intron 2 of 8)	PCOLCE2
701	26577	1130	chr3	142595824	142596239	Intron (uc003evd.3/26577, intron 2 of 8)	PCOLCE2
702	27023	494	chr15	60382821	60383215	Distal Intergenic	FOXB1
703	27106	747	chr19	18152510	18152964	Distal Intergenic	ARRDC2
704	27115	1295	chr6	136250084	136250329	Intron (uc003qgp.3/27115, intron 1 of 12)	PDE7B
705	27115	1296	chr6	136250592	136250892	Intron (uc003qgp.3/27115, intron 1 of 12)	PDE7B
706	27115	1297	chr6	136289462	136289762	Intron (uc003qgp.3/27115, intron 2 of 12)	PDE7B
707	27120	806	chr19	49876339	49876587	Intron (uc021uxk.1/27120, intron 4 of 4)	DKKL1
708	27120	807	chr19	49877626	49878142	Exon (uc021uxk.1/27120, exon 5 of 5)	DKKL1
709	27125	1220	chr5	132293679	132293947	Intron (uc003kyd.3/27125, intron 1 of 20)	AFF4
710	27143	175	chr10	72297865	72298126	Promoter (1-2kb)	PALD1
711	27183	556	chr16	69311756	69312071	Intron (uc002ewu.3/6645, intron 4 of 6)	VPS4A
712	27233	903	chr2	108988809	108989061	Distal Intergenic	SULT1C4
713	27244	1291	chr6	109382584	109383328	Intron (uc003psu.3/27244, intron 1 of 9)	SESN1
714	27245	26	chr1	27914580	27914837	Intron (uc009vsy.3/27245, intron 1 of 6)	AHDC1
715	27294	802	chr19	49443147	49443808	Intron (uc002ple.1/27294, intron 4 of 6)	DHDH
716	27333	1142	chr3	167734652	167734925	Intron (uc003ffe.2/27333, intron 14 of 15)	GOLIM4
717	27436	858	chr2	42361217	42361487	Distal Intergenic	EML4
718	27443	1017	chr22	18031623	18032187	Exon (uc010gqv.1/27443, exon 18 of 19)	CECR2
719	28316	693	chr18	59139470	59139749	Intron (uc002lif.2/28316, intron 1 of 11)	CDH20
720	28513	696	chr18	63970644	63971070	Distal Intergenic	CDH19
721	28981	389	chr12	110545443	110545826	Distal Intergenic	IFT81
722	28984	407	chr13	42026281	42026694	Distal Intergenic	RGCC
723	28984	408	chr13	42041159	42041714	Intron (uc001uyi.2/28984, intron 3 of 4)	RGCC
724	29071	1547	chrX	119852741	119852994	Distal Intergenic	C1GALT1C1
725	29094	874	chr2	64628344	64628589	Distal Intergenic	LGALSL
726	29102	1197	chr5	31531750	31532318	Promoter (<=1kb)	DROSHA
727	29119	172	chr10	69222187	69222624	Intron (uc009xpn.1/29119, intron 5 of 17)	CTNNA3
728	29128	719	chr19	4911919	4912423	Promoter (1-2kb)	UHRF1
729	29775	1037	chr22	37933462	37933787	Distal Intergenic	CARD10
730	29797	1020	chr22	21643126	21643378	Exon (uc010gtd.3/29797, exon 3 of 7)	POM121L8P
731	29841	826	chr2	10120426	10120704	Intron (uc002raa.3/29841, intron 8 of 15)	GRHL1
732	29888	784	chr19	47256866	47258002	Intron (uc002pfn.2/79147, intron 3 of 3)	STRN4
733	29904	537	chr16	22191023	22191306	Distal Intergenic	EEF2K
734	29904	536	chr16	22190192	22190517	Distal Intergenic	EEF2K
735	29930	1231	chr5	140400908	140401497	Distal Intergenic	PCDHB1
736	29937	139	chr1	212656008	212656369	Distal Intergenic	NENF
737	29942	1410	chr8	30804332	30804581	Distal Intergenic	PURG
738	29979	1493	chr9	86282814	86283078	Intron (uc004amv.3/29979, intron 7 of 10)	UBQLN1
739	29986	423	chr14	21476359	21476656	Distal Intergenic	SLC39A2
740	29998	793	chr19	48169973	48170571	Intron (uc002phh.4/29998, intron 1 of 14)	BICRA
741	50488	594	chr17	4731395	4731681	Distal Intergenic	MINK1
742	50651	5	chr1	8394728	8395250	Intron (uc001apb.3/50651, intron 4 of 7)	SLC45A1
743	50809	12	chr1	21176683	21177031	Intron (uc010odi.2/8672, intron 17 of 25)	HP1BP3
744	50964	637	chr17	41793275	41793614	Distal Intergenic	SOST
745	51002	880	chr2	73926813	73927133	Distal Intergenic	TPRKB
746	51003	599	chr17	6551987	6552362	Promoter (2-3kb)	MED31
747	51008	179	chr10	73920088	73920488	Intron (uc021psn.1/119504, intron 1 of 3)	ASCC1
748	51008	180	chr10	73932504	73932795	Intron (uc021psn.1/119504, intron 1 of 3)	ASCC1
749	51008	181	chr10	73999023	73999688	Distal Intergenic	ASCC1
750	51043	104	chr1	154974007	154974402	Promoter (<=1kb)	ZBTB7B
751	51072	851	chr2	32063163	32063890	Distal Intergenic	MEMO1
752	51123	1446	chr8	102238595	102239627	Distal Intergenic	ZNF706
753	51128	1222	chr5	133968476	133968773	Promoter (<=1kb)	SAR1B
754	51200	1395	chr7	129949182	129949477	Intron (uc003vpr.3/51200, intron 8 of 10)	CPA4
755	51251	1328	chr7	33062869	33063148	Intron (uc011kai.2/23080, intron 10 of 11)	NT5C3A
756	51252	895	chr2	97664012	97664398	Distal Intergenic	FAM178B
757	51278	123	chr1	181104801	181105069	Distal Intergenic	IER5
758	51282	974	chr20	34525730	34526116	Intron (uc002xek.1/51230, intron 15 of 17)	SCAND1
759	51301	1212	chr5	74316153	74316401	Distal Intergenic	GCNT4
760	51305	1459	chr8	140464005	140464801	Distal Intergenic	KCNK9
761	51305	1460	chr8	140724941	140725782	Distal Intergenic	KCNK9
762	51305	1461	chr8	140791000	140791391	Intron (uc003yvj.2/83696, intron 21 of 22)	KCNK9
763	51305	1462	chr8	140807250	140807640	Intron (uc003yvj.2/83696, intron 21 of 22)	KCNK9
764	51305	1463	chr8	140898449	140898704	Intron (uc003yvj.2/83696, intron 20 of 22)	KCNK9
765	51305	1464	chr8	141000919	141001228	Intron (uc003yvj.2/83696, intron 18 of 22)	KCNK9
766	51318	889	chr2	86442455	86442729	3' UTR	MRPL35
767	51382	448	chr14	67816385	67817066	Intron (uc001xjf.3/51382, intron 3 of 8)	ATP6V1D
768	51429	1303	chr6	158168307	158168658	Distal Intergenic	SNX9
769	51430	118	chr1	172532524	172532834	Intron (uc010pmm.1/51430, intron 6 of 21)	SUCO
770	51438	1549	chrX	141405703	141406125	Distal Intergenic	MAGEC2
771	51451	538	chr16	25111565	25111937	Distal Intergenic	LCMT1
772	51458	518	chr15	90004984	90005291	Distal Intergenic	RHCG
773	51538	39	chr1	31798398	31798805	Intron (uc001bsp.1/51538, intron 3 of 7)	ZCCHC17
774	51559	382	chr12	104219827	104220531	Intron (uc010swe.1/51559, intron 1 of 13)	NT5DC3
775	51588	712	chr19	4016292	4016744	Intron (uc002lzg.3/51588, intron 2 of 10)	PIAS4
776	51599	749	chr19	35744857	35745417	Intron (uc002nyl.3/51599, intron 2 of 9)	LSR
777	51626	861	chr2	43995866	43996328	Distal Intergenic	DYNC2LI1
778	51650	1398	chr7	140697058	140697365	Distal Intergenic	MRPS33
779	51667	1399	chr7	151028413	151028694	Distal Intergenic	NUB1
780	53632	940	chr2	219684992	219685507	Exon (uc002vja.1/uc002vja.1, exon 1 of 1)	PRKAG3
781	53833	1121	chr3	136955617	136955949	Distal Intergenic	IL20RB
782	53838	301	chr11	68030245	68030880	Exon (uc001onr.4/53838, exon 4 of 4)	C11orf24
783	54069	1010	chr21	33641974	33642232	Exon (uc002ypi.3/54069, exon 4 of 5)	MIS18A
784	54467	1351	chr7	92025346	92025690	Exon (uc003ulw.2/54467, exon 18 of 20)	ANKIB1
785	54492	1239	chr5	172006738	172007289	Distal Intergenic	NEURL1B
786	54497	855	chr2	37231408	37231859	Intron (uc010ezy.1/54497, intron 4 of 8)	HEATR5B
787	54498	964	chr20	4135480	4135850	Intron (uc002wkk.2/54498, intron 1 of 8)	SMOX
788	54507	98	chr1	150515697	150515967	Distal Intergenic	ADAMTSL4
789	54509	399	chr12	122225808	122226213	Intron (uc001ubb.3/54509, intron 2 of 4)	RHOF
790	54606	1330	chr7	44606570	44606835	Intron (uc003tlg.4/54606, intron 12 of 13)	DDX56
791	54620	545	chr16	30922861	30923266	Distal Intergenic	FBXL19
792	54625	1103	chr3	122416120	122416445	Promoter (1-2kb)	PARP14
793	54716	1073	chr3	45817971	45818249	Intron (uc011bai.2/54716, intron 3 of 10)	SLC6A20
794	54788	183	chr10	74176355	74176803	Intron (uc021pth.1/100302155, intron 1 of 1)	DNAJB12
795	54788	182	chr10	74150424	74151424	Intron (uc021pth.1/100302155, intron 1 of 1)	DNAJB12
796	54795	804	chr19	49676469	49677084	Intron (uc002pmw.3/54795, intron 9 of 24)	TRPM4
797	54797	30	chr1	28648023	28648331	Distal Intergenic	MED18
798	54797	29	chr1	28642979	28643456	Distal Intergenic	MED18
799	54812	875	chr2	64751632	64752204	Promoter (<=1kb)	AFTPH
800	54823	124	chr1	185157157	185157448	Intron (uc001grg.4/54823, intron 9 of 18)	SWT1
801	54839	505	chr15	71252227	71252497	Intron (uc002asu.3/54839, intron 9 of 16)	LRRC49
802	54854	800	chr19	49118412	49118666	Promoter (1-2kb)	FAM83E
803	54867	841	chr2	27256087	27256451	Promoter (<=1kb)	TMEM214
804	54878	500	chr15	65792364	65792711	Intron (uc002aov.3/54878, intron 4 of 19)	DPP8
805	54883	630	chr17	36972329	36972597	Promoter (<=1kb)	CWC25
806	54904	1411	chr8	38176546	38176797	Intron (uc003xli.3/54904, intron 8 of 23)	NSD3
807	54914	1485	chr9	20684394	20684718	Intron (uc003zog.1/54914, intron 2 of 45)	FOCAD
808	54934	351	chr12	49069731	49070013	Intron (uc001rrw.2/54934, intron 1 of 6)	KANSL2
809	54961	295	chr11	67077532	67077782	Exon (uc001okj.3/54961, exon 13 of 14)	SSH3
810	54991	2	chr1	1052004	1052480	Promoter (<=1kb)	C1orf159
811	55035	1497	chr9	95101969	95102651	Intron (uc004arz.3/401541, intron 3 of 7)	NOL8
812	55038	471	chr14	105490893	105491140	Distal Intergenic	CDCA4
813	55038	470	chr14	105479584	105479946	Intron (uc001yqa.2/55038, intron 1 of 2)	CDCA4
814	55065	595	chr17	4940279	4940810	Promoter (1-2kb)	SLC52A1
815	55065	596	chr17	4967509	4968106	Distal Intergenic	SLC52A1
816	55076	1089	chr3	100269613	100270409	Intron (uc003dtz.1/55076, intron 1 of 5)	TMEM45A
817	55165	196	chr10	95269033	95269326	Intron (uc009xug.3/55165, intron 4 of 8)	CEP55
818	55165	195	chr10	95264568	95265012	Intron (uc009xug.3/55165, intron 3 of 8)	CEP55
819	55193	1084	chr3	52671168	52671430	Intron (uc003deq.2/55193, intron 10 of 27)	PBRM1
820	55226	236	chr11	34105059	34105442	Intron (uc001mvg.3/4076, intron 9 of 17)	NAT10
821	55226	237	chr11	34105701	34106283	Intron (uc001mvg.3/4076, intron 9 of 17)	NAT10
822	55243	112	chr1	158069947	158070205	Distal Intergenic	KIRREL1
823	55244	614	chr17	19377714	19378418	Distal Intergenic	SLC47A1
824	55245	971	chr20	33993132	33994280	Intron (uc002xcd.3/55245, intron 1 of 9)	UQCC1
825	55246	1407	chr8	27614305	27614638	Intron (uc003xgc.3/55246, intron 3 of 8)	CCDC25
826	55251	1004	chr20	62876683	62876993	Distal Intergenic	PCMTD2
827	55252	837	chr2	26033317	26033644	Intron (uc002rgs.2/55252, intron 2 of 11)	ASXL2
828	55252	838	chr2	26033929	26034325	Intron (uc002rgs.2/55252, intron 2 of 11)	ASXL2
829	55317	961	chr20	3796700	3797031	Distal Intergenic	AP5S1
830	55317	962	chr20	3811282	3811713	Distal Intergenic	AP5S1
831	55337	733	chr19	10187807	10188050	Distal Intergenic	SHFL
832	55506	174	chr10	71766957	71767252	Distal Intergenic	MACROH2A2
833	55509	140	chr1	212857844	212858243	Downstream (1-2kb)	BATF3
834	55611	258	chr11	63802902	63803295	Intron (uc001nyh.3/28992, intron 3 of 10)	OTUB1
835	55612	967	chr20	6123305	6123670	Distal Intergenic	FERMT1
836	55620	714	chr19	4342379	4343468	Promoter (<=1kb)	STAP2
837	55626	242	chr11	46554462	46554856	Intron (uc010rgt.2/55626, intron 1 of 9)	AMBRA1
838	55632	430	chr14	31026623	31026891	Promoter (1-2kb)	G2E3
839	55633	1265	chr6	37257528	37258168	Intron (uc003onn.3/55633, intron 7 of 12)	TBC1D22B
840	55636	1426	chr8	61654864	61655129	Promoter (1-2kb)	CHD7
841	55662	206	chr10	102394148	102394926	Distal Intergenic	HIF1AN
842	55676	852	chr2	32356607	32357144	Intron (uc002roc.3/6683, intron 9 of 16)	SLC30A6
843	55690	285	chr11	65887710	65887999	Intron (uc001ogz.1/55690, intron 1 of 6)	PACS1
844	55690	284	chr11	65858309	65858681	Intron (uc001ogz.1/55690, intron 1 of 6)	PACS1
845	55702	713	chr19	4247016	4247318	Promoter (<=1kb)	YJU2
846	55704	869	chr2	55519226	55519492	Intron (uc002ryt.2/55704, intron 2 of 3)	CCDC88A
847	55719	208	chr10	102645076	102645323	Distal Intergenic	SLF2
848	55732	116	chr1	169781548	169781793	Intron (uc001ggj.3/55732, intron 12 of 28)	C1orf112
849	55737	546	chr16	46688396	46688662	Distal Intergenic	VPS35
850	55737	547	chr16	46688937	46689615	Distal Intergenic	VPS35
851	55740	145	chr1	225699807	225700185	Promoter (2-3kb)	ENAH
852	55746	146	chr1	229624939	229625257	Intron (uc001htn.3/55746, intron 9 of 25)	NUP133
853	55755	1509	chr9	123287414	123287690	Intron (uc004bkf.4/55755, intron 10 of 37)	CDK5RAP2
854	55764	1115	chr3	129226333	129227032	Exon (uc011bkx.1/55764, exon 19 of 20)	IFT122
855	55781	1218	chr5	96934852	96935807	Distal Intergenic	RIOK2
856	55788	1280	chr6	70398813	70399155	Intron (uc003pez.3/55788, intron 13 of 14)	LMBRD1
857	55794	554	chr16	68084694	68085123	Intron (uc002evi.4/54920, intron 4 of 16)	DDX28
858	55809	1270	chr6	42226739	42227051	Intron (uc011duq.1/55809, intron 4 of 12)	TRERF1
859	55812	462	chr14	88824404	88824880	Distal Intergenic	SPATA7
860	55827	115	chr1	167936295	167936551	Promoter (1-2kb)	DCAF6
861	55839	563	chr16	81006934	81007414	Downstream (2-3kb)	CENPN
862	55867	262	chr11	64317757	64318035	Distal Intergenic	SLC22A11
863	55867	263	chr11	64335312	64335691	Intron (uc001oai.3/55867, intron 7 of 9)	SLC22A11
864	55908	737	chr19	11346333	11346589	Promoter (1-2kb)	ANGPTL8
865	55917	86	chr1	112955533	112955802	Intron (uc001ebx.3/55917, intron 2 of 5)	CTTNBP2NL
866	55929	60	chr1	44652615	44652977	Distal Intergenic	DMAP1
867	55929	61	chr1	44674275	44674672	Distal Intergenic	DMAP1
868	55937	1252	chr6	31620073	31620474	Promoter (<=1kb)	APOM
869	55970	72	chr1	68384644	68385287	Intron (uc001deb.2/100289178, intron 1 of 9)	GNG12
870	56154	1409	chr8	30722939	30723484	Intron (uc011lbc.2/uc011lbc.2, intron 4 of 6)	TEX15
871	56259	982	chr20	36465345	36465658	Intron (uc021wdj.1/56259, intron 11 of 15)	CTNNBL1
872	56288	169	chr10	34758647	34758934	Intron (uc010qej.2/56288, intron 4 of 24)	PARD3
873	56479	1281	chr6	73394850	73395191	Intron (uc003pgj.4/56479, intron 1 of 8)	KCNQ5
874	56660	867	chr2	47783115	47783402	Intron (uc002rvz.4/4436, intron 16 of 18)	KCNK12
875	56848	801	chr19	49119849	49120116	Promoter (2-3kb)	SPHK2
876	56894	1016	chr21	45403454	45403706	3' UTR	AGPAT3
877	56905	512	chr15	75451831	75452930	Distal Intergenic	C15orf39
878	56905	511	chr15	75450450	75450723	Distal Intergenic	C15orf39
879	56927	728	chr19	6737380	6737922	Promoter (<=1kb)	GPR108
880	56950	141	chr1	214427774	214428056	Distal Intergenic	SMYD2
881	56969	868	chr2	54723119	54723467	Intron (uc002rxu.3/6711, intron 1 of 35)	RPL23AP32
882	56971	770	chr19	45178509	45178965	Intron (uc002ozo.4/56971, intron 2 of 7)	CEACAM19
883	56981	240	chr11	45147279	45147532	Intron (uc031pzz.1/56981, intron 2 of 7)	PRDM11
884	56995	1305	chr6	158704398	158704650	Distal Intergenic	TULP4
885	57035	18	chr1	25568699	25569024	3' UTR	RSRP1
886	57037	1318	chr7	16645864	16646148	Intron (uc003sti.3/57037, intron 7 of 9)	ANKMY2
887	57082	477	chr15	40893917	40894165	Intron (uc010ucq.1/57082, intron 1 of 8)	KNL1
888	57085	9	chr1	11805683	11806165	Exon (uc001ast.3/57085, exon 2 of 6)	AGTRAP
889	57097	334	chr12	4116439	4116750	Distal Intergenic	PARP11
890	57113	1226	chr5	136053745	136053988	Distal Intergenic	TRPC7
891	57113	1227	chr5	136123501	136123790	Distal Intergenic	TRPC7
892	57127	110	chr1	156338515	156338788	Promoter (<=1kb)	RHBG
893	57147	117	chr1	169894017	169894283	Intron (uc010plx.2/22920, intron 12 of 12)	SCYL3
894	57153	735	chr19	10717715	10718009	Intron (uc002mpe.4/57153, intron 1 of 21)	SLC44A2
895	57157	1347	chr7	77696236	77696960	Intron (uc003ugx.3/9863, intron 21 of 21)	PHTF2
896	57186	969	chr20	20712664	20712926	Distal Intergenic	RALGAPA2
897	57381	437	chr14	63642152	63642396	Distal Intergenic	RHOJ
898	57393	1539	chrX	15675140	15675710	Intron (uc004cxc.2/57393, intron 3 of 5)	CLTRN
899	57446	977	chr20	35329450	35329702	Intron (uc002xfw.3/57446, intron 3 of 15)	NDRG3
900	57469	781	chr19	47035649	47035895	Intron (uc021uwg.1/100506012, intron 1 of 3)	PNMA8B
901	57492	1302	chr6	157021537	157022017	Distal Intergenic	ARID1B
902	57506	963	chr20	3846589	3846894	3' UTR	MAVS
903	57521	676	chr17	78841029	78841319	Intron (uc002jyt.1/57521, intron 13 of 33)	RPTOR
904	57580	994	chr20	47358980	47359559	Intron (uc002xtw.1/57580, intron 3 of 39)	PREX1
905	57591	1042	chr22	40951345	40951647	Intron (uc003ayw.1/57591, intron 2 of 14)	MRTFA
906	57608	166	chr10	30434922	30435259	Distal Intergenic	JCAD
907	57643	62	chr1	45686755	45687485	Distal Intergenic	ZSWIM5
908	57658	368	chr12	54207659	54207943	Distal Intergenic	CALCOCO1
909	57661	219	chr11	576163	576450	Promoter (<=1kb)	PHRF1
910	57661	220	chr11	587184	587434	Exon (uc001lqe.3/57661, exon 4 of 18)	PHRF1
911	57666	404	chr12	133080422	133080853	Intron (uc001ukf.3/57666, intron 1 of 16)	FBRSL1
912	57679	933	chr2	202634970	202635212	Intron (uc002uyo.3/57679, intron 1 of 33)	ALS2
913	57688	1206	chr5	60699856	60700120	Intron (uc003jsr.3/57688, intron 1 of 13)	ZSWIM6
914	57709	1143	chr3	170222111	170222355	Intron (uc011bpt.1/5010, intron 2 of 3)	SLC7A14
915	57732	1181	chr4	2413096	2413476	Intron (uc003gex.2/57732, intron 1 of 12)	ZFYVE28
916	57787	776	chr19	45770364	45770660	Promoter (2-3kb)	MARK4
917	57801	1	chr1	938033	938387	Promoter (2-3kb)	HES4
918	57804	296	chr11	67120858	67121236	Promoter (<=1kb)	POLD4
919	58490	983	chr20	36672794	36673062	Intron (uc002xho.4/58490, intron 2 of 6)	RPRD1B
920	58499	1505	chr9	109453090	109453465	Distal Intergenic	ZNF462
921	59307	216	chr11	408620	409013	Promoter (1-2kb)	SIGIRR
922	59343	1151	chr3	185342481	185342878	Intron (uc011brv.2/59343, intron 15 of 16)	SENP2
923	59352	129	chr1	202236050	202236476	Intron (uc001gxu.3/59352, intron 4 of 17)	LGR6
924	60314	367	chr12	53701621	53702174	Exon (uc001scr.4/8086, exon 13 of 16)	C12orf10
925	60482	902	chr2	108533731	108534241	Distal Intergenic	SLC5A7
926	60492	320	chr11	83156711	83157013	Distal Intergenic	CCDC90B
927	60496	325	chr11	106076979	106077297	Distal Intergenic	AASDHPPT
928	60680	707	chr19	3275334	3275657	Promoter (1-2kb)	CELF5
929	60685	1266	chr6	37818992	37819388	Intron (uc003onx.3/60685, intron 1 of 5)	ZFAND3
930	63874	426	chr14	23094889	23095416	Distal Intergenic	ABHD4
931	63892	860	chr2	43636821	43637100	Intron (uc010far.3/63892, intron 13 of 22)	THADA
932	63929	1045	chr22	41288518	41288773	Intron (uc011aox.2/63929, intron 4 of 6)	XPNPEP3
933	63967	47	chr1	36223864	36224968	Intron (uc001bzi.3/63967, intron 8 of 24)	CLSPN
934	63971	1247	chr6	17865593	17865974	Intron (uc003ncf.3/63971, intron 4 of 37)	KIF13A
935	64063	531	chr16	2904282	2904643	Intron (uc002cry.1/64063, intron 4 of 5)	PRSS22
936	64066	324	chr11	102552134	102552529	Distal Intergenic	MMP27
937	64072	177	chr10	73247078	73247374	Intron (uc001jrv.3/64072, intron 1 of 4)	CDH23
938	64072	178	chr10	73414219	73414551	Intron (uc001jry.3/64072, intron 13 of 24)	CDH23
939	64108	1156	chr3	187183231	187183493	Distal Intergenic	RTP4
940	64241	862	chr2	44100637	44100926	Exon (uc002rtq.3/64241, exon 9 of 13)	ABCG8
941	64374	1228	chr5	138463994	138464631	Intron (uc003ldo.3/64374, intron 2 of 10)	SIL1
942	64417	1203	chr5	43483987	43484323	Promoter (<=1kb)	TMEM267
943	64421	161	chr10	14959370	14959976	Intron (uc010qbx.2/64421, intron 13 of 13)	DCLRE1C
944	64423	469	chr14	105151645	105151997	Distal Intergenic	INF2
945	64682	908	chr2	112522635	112522931	Downstream (2-3kb)	ANAPC1
946	64682	909	chr2	112541960	112542465	Exon (uc002thi.3/64682, exon 41 of 48)	ANAPC1
947	64689	1071	chr3	39147279	39147694	Promoter (1-2kb)	GORASP1
948	64745	422	chr14	21455830	21456153	Promoter (1-2kb)	METTL17
949	64747	1139	chr3	158644495	158644777	Distal Intergenic	MFSD1
950	64772	673	chr17	77124305	77124700	Intron (uc010dhs.4/146713, intron 4 of 14)	ENGASE
951	64778	1145	chr3	171753156	171753398	Distal Intergenic	FNDC3B
952	64778	1146	chr3	171791713	171792033	Intron (uc003fhx.3/64778, intron 1 of 3)	FNDC3B
953	64789	55	chr1	40967652	40968155	Distal Intergenic	EXO5
954	64800	1055	chr22	43954407	43954651	Intron (uc031rxz.1/64800, intron 1 of 6)	EFCAB6
955	64816	1371	chr7	99439374	99439744	Intron (uc003urx.1/64816, intron 3 of 12)	CYP3A43
956	64854	1184	chr4	53476388	53476659	Intron (uc003gzm.4/64854, intron 5 of 8)	USP46
957	64866	1072	chr3	45199813	45200064	Distal Intergenic	CDCP1
958	64895	870	chr2	60958502	60958857	Distal Intergenic	PAPOLG
959	65989	1276	chr6	43427432	43427841	Distal Intergenic	DLK2
960	78999	293	chr11	66637807	66638885	Exon (uc001ojn.1/5091, exon 4 of 21)	LRFN4
961	79031	899	chr2	101251969	101252247	Distal Intergenic	PDCL3
962	79066	586	chr17	2393400	2393766	Intron (uc002fut.3/79066, intron 2 of 9)	METTL16
963	79066	587	chr17	2399300	2399984	Intron (uc002fut.3/79066, intron 2 of 9)	METTL16
964	79066	585	chr17	2370329	2370581	Intron (uc002fut.3/79066, intron 5 of 9)	METTL16
965	79089	640	chr17	42266994	42267376	Promoter (<=1kb)	TMUB2
966	79152	560	chr16	74743630	74744111	Downstream (2-3kb)	FA2H
967	79173	740	chr19	14006320	14006715	Promoter (2-3kb)	C19orf57
968	79230	729	chr19	7069463	7070037	Promoter (<=1kb)	ZNF557
969	79412	533	chr16	3009889	3010359	Distal Intergenic	KREMEN2
970	79441	1180	chr4	2241676	2242204	Promoter (1-2kb)	HAUS3
971	79567	553	chr16	67561840	67562163	Promoter (<=1kb)	RIPOR1
972	79570	38	chr1	31701075	31701489	Intron (uc010ogd.2/79570, intron 1 of 6)	NKAIN1
973	79574	84	chr1	110338546	110339663	Distal Intergenic	EPS8L3
974	79591	209	chr10	103772194	103772723	Exon (uc009xwy.1/79591, exon 10 of 26)	ARMH3
975	79629	744	chr19	17337115	17337436	Promoter (<=1kb)	OCEL1
976	79661	513	chr15	75640358	75640808	Promoter (<=1kb)	NEIL1
977	79703	291	chr11	66548887	66549149	Intron (uc010rpl.3/79703, intron 2 of 14)	C11orf80
978	79703	292	chr11	66593079	66593429	Intron (uc010rpl.3/79703, intron 11 of 14)	C11orf80
979	79707	3	chr1	6612681	6612930	Promoter (1-2kb)	NOL9
980	79720	402	chr12	123384712	123385122	Distal Intergenic	VPS37B
981	79722	1204	chr5	55438115	55438473	Intron (uc003jqu.3/79722, intron 7 of 11)	ANKRD55
982	79735	810	chr19	50383911	50384273	Promoter (1-2kb)	TBC1D17
983	79802	142	chr1	222712549	222713133	Intron (uc001hnh.1/79802, intron 4 of 8)	HHIPL2
984	79811	493	chr15	59194295	59194611	Intron (uc002afo.3/79811, intron 5 of 20)	SLTM
985	79818	820	chr19	58327014	58327303	Promoter (<=1kb)	ZNF552
986	79831	539	chr16	27203534	27203840	Distal Intergenic	KDM8
987	79856	498	chr15	64444191	64444480	Promoter (<=1kb)	SNX22
988	79874	541	chr16	28925017	28925689	Exon (uc002drq.3/79874, exon 5 of 13)	RABEP2
989	79901	926	chr2	172408871	172409140	Intron (uc031rqa.1/79901, intron 2 of 3)	CYBRD1
990	79913	986	chr20	37386112	37386413	Intron (uc002xjd.2/79913, intron 5 of 8)	ACTR5
991	79927	19	chr1	26485010	26485269	Promoter (<=1kb)	FAM110D
992	79932	46	chr1	35930486	35930929	Intron (uc001byx.3/79932, intron 7 of 20)	KIAA0319L
993	79947	21	chr1	26754250	26754517	3' UTR	DHDDS
994	79962	353	chr12	49741251	49741984	Promoter (<=1kb)	DNAJC22
995	80003	148	chr1	233327033	233327335	Intron (uc001hvm.2/80003, intron 2 of 19)	PCNX2
996	80023	958	chr20	324306	324655	Promoter (2-3kb)	NRSN2
997	80117	1140	chr3	160399343	160399686	Distal Intergenic	ARL14
998	80122	918	chr2	135741344	135741650	Exon (uc002tue.1/80122, exon 8 of 10)	MAP3K19
999	80125	509	chr15	74598296	74598671	Intron (uc002axo.4/80125, intron 11 of 18)	CCDC33
1000	80207	778	chr19	46068650	46069086	Intron (uc002pcj.4/80207, intron 1 of 1)	OPA3
1001	80227	310	chr11	73598233	73598509	5' UTR	PAAF1
1002	80254	1118	chr3	134201544	134201886	Promoter (2-3kb)	CEP63
1003	80256	1486	chr9	35116707	35116999	Promoter (<=1kb)	FAM214B
1004	80303	948	chr2	233457552	233457899	Distal Intergenic	EFHD1
1005	80312	173	chr10	70387426	70387688	Intron (uc001jok.4/80312, intron 3 of 11)	TET1
1006	80351	194	chr10	93475806	93476143	Distal Intergenic	TNKS2
1007	80731	919	chr2	138122309	138122556	Intron (uc010zbj.1/80731, intron 6 of 8)	THSD7B
1008	80820	1329	chr7	36152918	36153160	Distal Intergenic	EEPD1
1009	81031	990	chr20	45363116	45363444	3' UTR	SLC2A10
1010	81570	304	chr11	72069863	72070139	Exon (uc010rqz.2/81570, exon 4 of 15)	CLPB
1011	81570	305	chr11	72080381	72081022	Intron (uc010rqz.2/81570, intron 3 of 14)	CLPB
1012	81570	306	chr11	72112257	72112809	Intron (uc010rqz.2/81570, intron 2 of 14)	CLPB
1013	81610	987	chr20	37527744	37528113	Intron (uc002xje.3/26051, intron 4 of 10)	FAM83D
1014	81615	917	chr2	135530490	135531810	Distal Intergenic	TMEM163
1015	81618	944	chr2	231707213	231707455	Distal Intergenic	ITM2C
1016	81624	413	chr13	60396138	60396728	Intron (uc001vht.4/81624, intron 24 of 27)	DIAPH3
1017	81706	1301	chr6	150492802	150493092	Intron (uc003qnt.3/81706, intron 1 of 3)	PPP1R14C
1018	81844	1385	chr7	100705461	100706109	Distal Intergenic	TRIM56
1019	81857	808	chr19	50329399	50329719	Intron (uc002ppw.2/81857, intron 3 of 17)	MED25
1020	81857	809	chr19	50333640	50333886	Promoter (<=1kb)	MED25
1021	81894	203	chr10	101353822	101354137	Distal Intergenic	SLC25A28
1022	81929	686	chr18	12947995	12948279	Promoter (<=1kb)	SEH1L
1023	83394	598	chr17	6374612	6374884	Promoter (1-2kb)	PITPNM3
1024	83439	883	chr2	85354149	85354444	Distal Intergenic	TCF7L1
1025	83475	709	chr19	3500270	3500931	Promoter (<=1kb)	DOHH
1026	83483	745	chr19	17469975	17470267	Intron (uc002ngk.1/83483, intron 5 of 5)	PLVAP
1027	83538	632	chr17	40100242	40100612	Intron (uc021txp.1/83538, intron 5 of 5)	TTC25
1028	83541	959	chr20	856268	856601	Intron (uc002wei.3/51378, intron 7 of 8)	FAM110A
1029	83544	453	chr14	74128480	74128798	Exon (uc001xoq.4/83544, exon 4 of 8)	DNAL1
1030	83637	1331	chr7	44797605	44797898	Promoter (1-2kb)	ZMIZ2
1031	83667	28	chr1	28582028	28582274	Distal Intergenic	SESN2
1032	83696	1465	chr8	141026618	141027402	Intron (uc003yvj.2/83696, intron 18 of 22)	TRAPPC9
1033	83696	1466	chr8	141041703	141042004	Intron (uc003yvj.2/83696, intron 17 of 22)	TRAPPC9
1034	83696	1467	chr8	141228123	141228550	Intron (uc003yvj.2/83696, intron 17 of 22)	TRAPPC9
1035	83746	1049	chr22	41589255	41590388	Intron (uc003azm.3/uc003azm.3, intron 2 of 2)	L3MBTL2
1036	83746	1050	chr22	41597717	41598171	Distal Intergenic	L3MBTL2
1037	83850	1122	chr3	138186962	138187221	Exon (uc010hug.2/83850, exon 12 of 18)	ESYT3
1038	83988	1447	chr8	102863965	102864437	Intron (uc003ykf.3/83988, intron 4 of 7)	NCALD
1039	83989	1216	chr5	93580378	93580692	Intron (uc003kkn.3/285600, intron 4 of 4)	FAM172A
1040	83990	656	chr17	59853295	59853634	Intron (uc002izk.2/83990, intron 14 of 19)	BRIP1
1041	83990	657	chr17	59892501	59892907	Intron (uc002izk.2/83990, intron 6 of 19)	BRIP1
1042	84056	405	chr13	30743769	30744083	Distal Intergenic	KATNAL1
1043	84059	1215	chr5	90409411	90409832	Intron (uc003kjt.4/84059, intron 87 of 89)	ADGRV1
1044	84124	1361	chr7	99098866	99099126	Promoter (<=1kb)	ZNF394
1045	84133	1028	chr22	29302694	29303025	Intron (uc003aeg.3/84133, intron 1 of 8)	ZNRF3
1046	84133	1029	chr22	29303325	29303687	Intron (uc003aeg.3/84133, intron 1 of 8)	ZNRF3
1047	84153	281	chr11	65491617	65492382	Distal Intergenic	RNASEH2C
1048	84163	1338	chr7	74224484	74224745	Intron (uc003ubd.1/84163, intron 10 of 15)	GTF2IRD2
1049	84173	885	chr2	85595355	85595941	Exon (uc002spf.4/84173, exon 8 of 15)	ELMOD3
1050	84174	976	chr20	35318519	35318798	Intron (uc002xfw.3/57446, intron 3 of 15)	SLA2
1051	84191	497	chr15	64381304	64381668	Intron (uc002amt.1/84191, intron 1 of 4)	CIAO2A
1052	84256	532	chr16	2968661	2969180	Intron (uc002csb.3/84256, intron 2 of 8)	FLYWCH1
1053	84266	725	chr19	6372787	6373055	Promoter (<=1kb)	ALKBH7
1054	84270	1498	chr9	95875703	95876290	Distal Intergenic	CARD19
1055	84276	1078	chr3	49469636	49470007	Promoter (2-3kb)	NICN1
1056	84282	618	chr17	29293868	29294307	Distal Intergenic	RNF135
1057	84292	739	chr19	12778194	12778438	Promoter (<=1kb)	WDR83
1058	84317	914	chr2	131045627	131045952	Distal Intergenic	CCDC115
1059	84317	915	chr2	131046659	131047002	Distal Intergenic	CCDC115
1060	84465	502	chr15	66459954	66460439	Intron (uc002apl.2/84465, intron 1 of 20)	MEGF11
1061	84465	503	chr15	66504640	66505035	Intron (uc002apl.2/84465, intron 1 of 20)	MEGF11
1062	84501	567	chr16	89922122	89922422	Intron (uc010civ.1/84501, intron 7 of 9)	SPIRE2
1063	84624	1306	chr6	159789868	159790285	Distal Intergenic	FNDC1
1064	84675	1431	chr8	67062131	67062484	Exon (uc003xvu.3/84675, exon 6 of 11)	TRIM55
1065	84678	398	chr12	121981037	121981653	Intron (uc001uas.3/84678, intron 6 of 22)	KDM2B
1066	84681	1487	chr9	35815170	35815521	Promoter (<=1kb)	HINT2
1067	84717	717	chr19	4471366	4472174	Promoter (<=1kb)	HDGFL2
1068	84844	1051	chr22	41859412	41859664	Intron (uc003bab.3/84844, intron 3 of 3)	PHF5A
1069	84859	1174	chr3	197585920	197586206	Intron (uc003fyj.1/84859, intron 15 of 18)	LRCH3
1070	84859	1175	chr3	197598816	197599597	Intron (uc011bul.1/84859, intron 19 of 21)	LRCH3
1071	84873	1090	chr3	100334529	100334832	Intron (uc003duc.3/84873, intron 1 of 15)	ADGRG7
1072	84893	157	chr10	5944329	5944666	Intron (uc001iir.4/84893, intron 1 of 21)	FBH1
1073	84908	878	chr2	70596529	70596840	Distal Intergenic	FAM136A
1074	84909	1499	chr9	97632927	97633595	Intron (uc004aux.2/84909, intron 5 of 7)	AOPEP
1075	84909	1500	chr9	97697383	97697839	Intron (uc004auy.3/84909, intron 5 of 14)	AOPEP
1076	84919	130	chr1	204417317	204417707	Intron (uc001haw.3/5287, intron 15 of 33)	PPP1R15B
1077	84925	1104	chr3	122533786	122534248	Intron (uc003efw.4/84925, intron 2 of 8)	SLC49A4
1078	84957	309	chr11	73194770	73195220	Intron (uc001oty.1/23201, intron 1 of 7)	RELT
1079	84961	631	chr17	37489109	37489667	Intron (uc002hrt.3/84961, intron 2 of 14)	FBXL20
1080	84978	486	chr15	44287401	44288420	Intron (uc001ztk.1/84978, intron 2 of 15)	FRMD5
1081	84978	487	chr15	44296717	44297241	Intron (uc001ztk.1/84978, intron 2 of 15)	FRMD5
1082	84978	488	chr15	44427275	44427934	Intron (uc001ztk.1/84978, intron 1 of 15)	FRMD5
1083	84978	485	chr15	44193810	44194403	5' UTR	FRMD5
1084	85313	1299	chr6	149854739	149855075	Intron (uc003qmo.2/85313, intron 6 of 12)	PPIL4
1085	85376	1019	chr22	20509615	20509886	Distal Intergenic	RIMBP3
1086	85413	1292	chr6	110815616	110815863	Distal Intergenic	SLC22A16
1087	85413	1293	chr6	110876106	110876348	Distal Intergenic	SLC22A16
1088	85444	1435	chr8	85974668	85975001	Distal Intergenic	LRRCC1
1089	89122	1372	chr7	99504392	99505110	Intron (uc003usd.3/89122, intron 4 of 6)	TRIM4
1090	89782	1176	chr3	197737124	197737458	Intron (uc003fyt.3/89782, intron 12 of 16)	LMLN
1091	89853	1517	chr9	128912577	128912898	Distal Intergenic	MVB12B
1092	89853	1518	chr9	129026786	129027270	Distal Intergenic	MVB12B
1093	89853	1519	chr9	129081004	129081378	Distal Intergenic	MVB12B
1094	89891	1522	chr9	131406544	131407061	Intron (uc004bvq.1/89891, intron 1 of 8)	WDR34
1095	90199	989	chr20	44223155	44223482	Distal Intergenic	WFDC8
1096	90271	205	chr10	102132650	102132930	Promoter (<=1kb)	OLMALINC
1097	91010	355	chr12	50111714	50112637	Distal Intergenic	FMNL3
1098	91156	126	chr1	201170542	201170950	Exon (uc001gwb.3/91156, exon 9 of 26)	IGFN1
1099	91252	244	chr11	47426214	47426838	Promoter (1-2kb)	SLC39A13
1100	91272	1240	chr5	173093809	173094196	Distal Intergenic	BOD1
1101	91748	454	chr14	74251697	74251966	Promoter (1-2kb)	ELMSAN1
1102	91750	455	chr14	74570128	74570409	Intron (uc001xpp.2/91750, intron 5 of 5)	LIN52
1103	91851	1546	chrX	110087395	110087761	Distal Intergenic	CHRDL1
1104	91947	520	chr15	98727367	98727672	Distal Intergenic	ARRDC4
1105	91978	697	chr19	506881	507417	Promoter (<=1kb)	TPGS1
1106	92140	1440	chr8	98598965	98599375	Distal Intergenic	MTDH
1107	92196	923	chr2	159637926	159638239	Distal Intergenic	DAPL1
1108	92340	661	chr17	62065765	62066360	Distal Intergenic	PRR29
1109	92370	1124	chr3	140941543	140941792	Distal Intergenic	PXYLP1
1110	93408	1389	chr7	101217726	101218004	Distal Intergenic	MYL10
1111	93408	1390	chr7	101244471	101245080	Distal Intergenic	MYL10
1112	93408	1391	chr7	101252039	101252303	Distal Intergenic	MYL10
1113	96626	906	chr2	111235819	111236138	Distal Intergenic	LIMS3
1114	112399	431	chr14	34629782	34630111	Distal Intergenic	EGLN3
1115	112609	1284	chr6	84739557	84739949	Distal Intergenic	MRAP2
1116	112770	109	chr1	156262744	156263146	Promoter (2-3kb)	GLMP
1117	113201	489	chr15	44537703	44537952	Distal Intergenic	CASC4
1118	114034	63	chr1	45802989	45803422	Promoter (1-2kb)	TOE1
1119	114822	1480	chr8	144463885	144464370	Exon (uc003yyb.3/114822, exon 13 of 15)	RHPN1
1120	114826	582	chr17	1716293	1717546	Intron (uc002ftm.4/114826, intron 2 of 10)	SMYD4
1121	114826	581	chr17	1715031	1715277	Exon (uc002ftm.4/114826, exon 3 of 11)	SMYD4
1122	114960	1396	chr7	130363542	130363874	Intron (uc003vqi.3/114960, intron 5 of 7)	TSGA13
1123	115572	24	chr1	27365750	27366203	Intron (uc021ojq.1/uc021ojq.1, intron 1 of 1)	TENT5B
1124	116138	1273	chr6	42984074	42984377	Promoter (<=1kb)	KLHDC3
1125	116154	1002	chr20	58407360	58407626	Intron (uc002yat.3/116154, intron 8 of 12)	PHACTR3
1126	116362	8	chr1	10033229	10033979	Intron (uc001aqp.3/64802, intron 2 of 4)	RBP7
1127	116437	403	chr12	131917701	131918084	Distal Intergenic	LINC01257
1128	116447	1478	chr8	144414686	144415163	Promoter (1-2kb)	TOP1MT
1129	116447	1479	chr8	144423537	144423878	Intron (uc011lkd.3/116447, intron 2 of 14)	TOP1MT
1130	116541	711	chr19	3762643	3763109	Promoter (<=1kb)	MRPL54
1131	116840	604	chr17	7836583	7836840	Promoter (<=1kb)	CNTROB
1132	118460	557	chr16	70289275	70289527	Intron (uc010vlu.1/16, intron 12 of 16)	EXOSC6
1133	119180	167	chr10	31031689	31032373	Distal Intergenic	LYZL2
1134	121129	371	chr12	55973619	55973963	Distal Intergenic	OR2AP1
1135	121665	397	chr12	121249641	121250047	Intron (uc001tzd.3/121665, intron 1 of 10)	SPPL3
1136	122416	466	chr14	102987099	102987425	Distal Intergenic	ANKRD9
1137	124220	530	chr16	2882802	2883180	Promoter (2-3kb)	ZG16B
1138	124222	534	chr16	3022075	3022429	Promoter (1-2kb)	PAQR4
1139	124491	562	chr16	75485939	75486340	Intron (uc002feb.3/124491, intron 1 of 2)	TMEM170A
1140	124773	655	chr17	58518055	58518455	Downstream (2-3kb)	C17orf64
1141	124857	652	chr17	48915701	48916016	Intron (uc010dbu.3/124857, intron 1 of 1)	WFIKKN2
1142	124872	650	chr17	47188562	47189326	Distal Intergenic	B4GALNT2
1143	124935	578	chr17	1498629	1498945	Intron (uc002fsu.3/124935, intron 5 of 14)	SLC43A2
1144	125988	721	chr19	5680398	5680981	Promoter (<=1kb)	MICOS13
1145	126017	812	chr19	53980548	53981081	Intron (uc002qbu.2/126017, intron 1 of 3)	ZNF813
1146	126308	702	chr19	2096347	2096601	Promoter (<=1kb)	MOB3A
1147	126321	710	chr19	3557819	3558112	Promoter (<=1kb)	MFSD12
1148	127294	17	chr1	24415605	24415987	Intron (uc001bim.4/127294, intron 6 of 28)	MYOM3
1149	127391	54	chr1	40708908	40709191	Distal Intergenic	TMCO2
1150	127396	56	chr1	41016072	41016671	Distal Intergenic	ZNF684
1151	128611	1001	chr20	57692965	57693352	Distal Intergenic	ZNF831
1152	129563	947	chr2	232988340	232988599	Intron (uc002vsm.4/129563, intron 6 of 20)	DIS3L2
1153	130940	922	chr2	159249828	159250581	Intron (uc002tzq.3/130940, intron 1 of 13)	CCDC148
1154	131034	1117	chr3	131381329	131381816	Intron (uc003eok.3/131034, intron 7 of 15)	CPNE4
1155	131831	1132	chr3	150447886	150448224	Distal Intergenic	ERICH6
1156	131890	1125	chr3	141485862	141486126	Distal Intergenic	GRK7
1157	132954	1185	chr4	56435753	56436376	Exon (uc003hbb.3/132954, exon 4 of 6)	PDCL2
1158	133686	1199	chr5	36241922	36242170	Promoter (<=1kb)	NADK2
1159	134218	1198	chr5	34929916	34930200	Promoter (<=1kb)	DNAJC21
1160	134553	1223	chr5	134178068	134178381	Promoter (2-3kb)	C5orf24
1161	134701	1283	chr6	84522391	84522701	Distal Intergenic	RIPPLY2
1162	136227	1388	chr7	101126632	101126967	Intron (uc003uyo.1/136227, intron 3 of 12)	COL26A1
1163	137902	1421	chr8	51899342	51899876	Distal Intergenic	PXDNL
1164	137902	1422	chr8	52629276	52629873	Intron (uc003xqu.4/137902, intron 1 of 22)	PXDNL
1165	137902	1423	chr8	52713375	52713636	Intron (uc003xqu.4/137902, intron 1 of 22)	PXDNL
1166	140710	978	chr20	35454567	35455075	Intron (uc002xgd.1/140710, intron 3 of 14)	SOGA1
1167	140849	1005	chr20	63865283	63865676	Distal Intergenic	LINC00266-1
1168	140849	1006	chr20	63951150	63951475	Distal Intergenic	LINC00266-1
1169	140873	972	chr20	34111887	34112845	Intron (uc010gff.3/140873, intron 5 of 10)	C20orf173
1170	140876	997	chr20	49304982	49305306	Promoter (2-3kb)	RIPOR3
1171	140890	1207	chr5	65624383	65624636	Distal Intergenic	SREK1
1172	143098	164	chr10	28628615	28628965	Distal Intergenic	MPP7
1173	144233	356	chr12	50246997	50247432	Distal Intergenic	BCDIN3D
1174	144817	410	chr13	45418219	45418699	Distal Intergenic	LINC00330
1175	145241	449	chr14	70754918	70755540	Distal Intergenic	ADAM21P1
1176	145376	443	chr14	65102613	65103121	Distal Intergenic	PPP1R36
1177	145497	461	chr14	77321010	77321259	Intron (uc001xsx.2/145497, intron 9 of 13)	LRRC74A
1178	146691	608	chr17	17823875	17824133	Intron (uc002gry.4/146691, intron 1 of 13)	TOM1L2
1179	146713	674	chr17	77298380	77298668	Intron (uc010dhs.4/146713, intron 3 of 14)	RBFOX3
1180	148281	91	chr1	114757432	114758004	Distal Intergenic	SYT6
1181	148281	90	chr1	114670249	114670534	Intron (uc021orz.1/148281, intron 3 of 7)	SYT6
1182	149086	41	chr1	31938538	31938789	Distal Intergenic	LDC1P
1183	149373	147	chr1	231337818	231338217	Intron (uc009xfn.1/440730, intron 5 of 9)	LOC149373
1184	149685	985	chr20	37178213	37179284	Intron (uc002xiw.3/57148, intron 20 of 29)	ADIG
1185	150244	1022	chr22	23786995	23787266	Distal Intergenic	ZDHHC8P1
1186	150372	1054	chr22	42856999	42857251	Distal Intergenic	NFAM1
1187	150677	952	chr2	241102383	241102658	Distal Intergenic	OTOS
1188	150709	930	chr2	190578441	190578919	Intron (uc002uqu.3/150709, intron 11 of 25)	ANKAR
1189	150935	951	chr2	240586378	240586631	Distal Intergenic	LOC150935
1190	150946	839	chr2	26345483	26346338	Intron (uc002rgv.3/10890, intron 3 of 5)	GAREM2
1191	150946	840	chr2	26346828	26347144	Intron (uc002rgv.3/10890, intron 3 of 5)	GAREM2
1192	151171	950	chr2	239401399	239401671	Distal Intergenic	LINC01107
1193	151449	833	chr2	20930028	20930274	Intron (uc002rec.3/60526, intron 5 of 6)	GDF7
1194	151742	1141	chr3	160565837	160566124	Intron (uc003fdr.3/151742, intron 1 of 3)	PPM1L
1195	152002	1158	chr3	194672253	194672512	Distal Intergenic	XXYLT1
1196	152118	1136	chr3	153087651	153087915	Distal Intergenic	C3orf79
1197	152118	1137	chr3	153138485	153138868	Distal Intergenic	C3orf79
1198	152225	1093	chr3	101724623	101725153	Distal Intergenic	LINC02085
1199	153090	1510	chr9	124665466	124665717	Intron (uc004blr.3/158135, intron 5 of 7)	DAB2IP
1200	154449	1308	chr6	170553935	170554199	Distal Intergenic	LOC154449
1201	154810	321	chr11	94493410	94493787	Distal Intergenic	AMOTL1
1202	154881	1332	chr7	66081755	66082128	Distal Intergenic	KCTD7
1203	155185	1311	chr7	2757891	2758346	Distal Intergenic	AMZ1
1204	157285	1401	chr8	8333709	8334054	Distal Intergenic	PRAG1
1205	157313	1405	chr8	25457472	25457735	Intron (uc003xek.3/5520, intron 7 of 10)	CDCA2
1206	157378	1455	chr8	125272983	125273307	Distal Intergenic	TMEM65
1207	157567	1444	chr8	101492125	101492614	Distal Intergenic	ANKRD46
1208	157567	1445	chr8	101504457	101504733	Distal Intergenic	ANKRD46
1209	157807	1427	chr8	62164638	62165224	Distal Intergenic	CLVS1
1210	158135	1511	chr9	124818273	124818748	Intron (uc004blr.3/158135, intron 1 of 7)	TTLL11
1211	158427	1502	chr9	100426650	100426961	Exon (uc004axq.3/4686, exon 19 of 23)	TSTD2
1212	158763	1548	chrX	130117554	130117929	Distal Intergenic	ARHGAP36
1213	160428	386	chr12	105444752	105445152	Intron (uc009zuo.3/160428, intron 8 of 18)	ALDH1L2
1214	161829	478	chr15	41505819	41506062	Intron (uc001znk.3/161829, intron 4 of 9)	EXD1
1215	161829	479	chr15	41517234	41517513	Intron (uc001znk.3/161829, intron 1 of 9)	EXD1
1216	162632	606	chr17	16653316	16653622	Intron (uc002gqk.1/9720, intron 12 of 17)	USP32P1
1217	162979	773	chr19	45577375	45577820	Promoter (1-2kb)	ZNF296
1218	163049	738	chr19	12737027	12737471	Intron (uc002mua.2/163049, intron 3 of 3)	ZNF791
1219	164127	143	chr1	223705142	223705414	Distal Intergenic	CCDC185
1220	164656	1034	chr22	37521573	37521913	3' UTR	TMPRSS6
1221	166348	1113	chr3	127591286	127592016	Distal Intergenic	KBTBD12
1222	166348	1114	chr3	127645520	127645896	Intron (uc003ejy.4/166348, intron 1 of 4)	KBTBD12
1223	169611	1512	chr9	127556284	127556604	Intron (uc010mwr.1/169611, intron 2 of 4)	OLFML2A
1224	169611	1513	chr9	127574105	127574571	3' UTR	OLFML2A
1225	192669	50	chr1	36386210	36386549	3' UTR	AGO3
1226	192670	48	chr1	36300119	36300519	Intron (uc001bzj.2/192670, intron 12 of 17)	AGO4
1227	196051	213	chr10	122113132	122113459	Distal Intergenic	PLPP4
1228	196996	507	chr15	72473487	72474195	Intron (uc002atq.3/196996, intron 1 of 11)	GRAMD2A
1229	197187	566	chr16	88731421	88731681	Promoter (1-2kb)	SNAI3-AS1
1230	200081	42	chr1	32650359	32650691	Intron (uc001bui.3/200081, intron 4 of 10)	TXLNA
1231	200726	935	chr2	207505427	207505778	Promoter (1-2kb)	FAM237A
1232	200728	873	chr2	62705195	62705441	Distal Intergenic	TMEM17
1233	200772	956	chr2	241881328	241881578	Distal Intergenic	LOC200772
1234	200772	957	chr2	241901636	241901887	Intron (uc002waf.3/200772, intron 3 of 8)	LOC200772
1235	200958	1159	chr3	195438562	195438830	Exon (uc003fux.1/uc003fux.1, exon 3 of 3)	MUC20
1236	200958	1160	chr3	195443159	195443646	Distal Intergenic	MUC20
1237	201134	662	chr17	63827170	63827667	Intron (uc010deo.3/201134, intron 13 of 16)	CEP112
1238	201176	645	chr17	43453460	43453706	Distal Intergenic	ARHGAP27
1239	201305	592	chr17	4366842	4367119	Intron (uc002fxt.3/201305, intron 8 of 11)	SPNS3
1240	203102	1412	chr8	38996493	38996868	Intron (uc003xmt.4/203102, intron 3 of 24)	ADAM32
1241	203190	1404	chr8	22010349	22010773	Intron (uc003xav.3/203190, intron 5 of 7)	LGI3
1242	219956	247	chr11	57667504	57667752	Distal Intergenic	OR9Q1
1243	219956	248	chr11	57772324	57772651	Distal Intergenic	OR9Q1
1244	219970	249	chr11	58577816	58578425	Distal Intergenic	GLYATL2
1245	220359	267	chr11	65134564	65135163	Distal Intergenic	TIGD3
1246	221184	549	chr16	57146059	57146394	Promoter (1-2kb)	CPNE2
1247	221442	1267	chr6	41071955	41072938	Exon (uc003ops.3/221442, exon 3 of 23)	ADCY10P1
1248	221468	1263	chr6	37240112	37240373	Intron (uc003onn.3/55633, intron 2 of 12)	TMEM217
1249	221468	1264	chr6	37242528	37242922	Intron (uc003onn.3/55633, intron 2 of 12)	TMEM217
1250	221472	1262	chr6	37056763	37057012	Distal Intergenic	FGD2
1251	221545	1251	chr6	30617268	30617788	Promoter (2-3kb)	C6orf136
1252	221785	1365	chr7	99211560	99211914	Promoter (2-3kb)	ZSCAN25
1253	221786	1363	chr7	99133723	99134231	Distal Intergenic	FAM200A
1254	221786	1364	chr7	99142193	99142526	Downstream (1-2kb)	FAM200A
1255	222234	1393	chr7	102451591	102451841	Downstream (1-2kb)	FAM185A
1256	222545	1294	chr6	117167971	117168238	Distal Intergenic	GPRC6A
1257	222865	1358	chr7	98399628	98399940	Distal Intergenic	TMEM130
1258	222950	1374	chr7	100101035	100101376	Distal Intergenic	NYAP1
1259	222967	1315	chr7	6009243	6009522	Promoter (<=1kb)	RSPH10B
1260	246182	88	chr1	113388699	113388999	Intron (uc001ecw.1/uc001ecw.1, intron 2 of 6)	AKR7A2P1
1261	246330	286	chr11	66221792	66222414	Distal Intergenic	PELI3
1262	246744	646	chr17	44070964	44071290	Exon (uc010dau.3/4137, exon 10 of 15)	STH
1263	253724	383	chr12	104286297	104286838	5' UTR	TTC41P
1264	254225	315	chr11	74492888	74493748	Intron (uc001ovl.4/254225, intron 1 of 5)	RNF169
1265	254359	288	chr11	66311918	66312756	Promoter (<=1kb)	ZDHHC24
1266	254428	135	chr1	205775278	205775858	Intron (uc001hdh.1/254428, intron 2 of 10)	SLC41A1
1267	255426	1242	chr5	179559575	179559817	Intron (uc003mlp.4/255426, intron 1 of 10)	RASGEF1C
1268	255783	792	chr19	47778155	47778448	Promoter (<=1kb)	INAFM1
1269	255919	548	chr16	50066006	50066320	Intron (uc002eft.3/255919, intron 4 of 6)	CNEP1R1
1270	256329	218	chr11	560324	561151	Promoter (<=1kb)	LMNTD2
1271	256356	1127	chr3	141939892	141940237	Intron (uc003euq.2/256356, intron 1 of 15)	GK5
1272	256356	1128	chr3	141963123	141963499	Distal Intergenic	GK5
1273	257019	1492	chr9	85940971	85941466	Intron (uc022biz.1/257019, intron 1 of 9)	FRMD3
1274	259294	342	chr12	11171277	11171566	Intron (uc001qzb.4/100533464, intron 3 of 10)	TAS2R19
1275	260425	89	chr1	113904539	113904797	Distal Intergenic	MAGI3
1276	266722	416	chr13	97125682	97125977	Intron (uc001vmw.4/266722, intron 1 of 1)	HS6ST3
1277	283050	186	chr10	80471602	80471917	Distal Intergenic	ZMIZ1-AS1
1278	283209	313	chr11	74135469	74135762	Distal Intergenic	PGM2L1
1279	283232	222	chr11	695080	695669	Promoter (<=1kb)	TMEM80
1280	283375	373	chr12	56636168	56637191	3' UTR	SLC39A5
1281	283659	491	chr15	56042306	56042673	Distal Intergenic	PRTG
1282	283777	521	chr15	98873548	98873840	Distal Intergenic	FAM169B
1283	284009	584	chr17	2359155	2359793	Intron (uc002fut.3/79066, intron 6 of 9)	LOC284009
1284	284344	767	chr19	43757444	43757865	3' UTR	LOC284344
1285	284353	774	chr19	45630681	45630951	Intron (uc021uvs.1/284352, intron 1 of 12)	NKPD1
1286	284422	708	chr19	3434970	3435213	Exon (uc002lxo.3/4782, exon 6 of 11)	SMIM24
1287	284611	83	chr1	109050608	109050884	Distal Intergenic	FAM102B
1288	284751	995	chr20	48897552	48897853	Distal Intergenic	LINC01270
1289	284998	900	chr2	105396507	105396762	Distal Intergenic	LINC01114
1290	285148	824	chr2	9630909	9631171	Intron (uc010yiz.2/285148, intron 5 of 6)	IAH1
1291	285154	856	chr2	38462226	38462482	Distal Intergenic	CYP1B1-AS1
1292	285190	901	chr2	108448867	108449155	Intron (uc010ywk.2/285190, intron 1 of 22)	RGPD4
1293	285335	1094	chr3	111936388	111936708	5' UTR	SLC9C1
1294	285489	1183	chr4	3484535	3485129	Promoter (1-2kb)	DOK7
1295	285855	1271	chr6	42831151	42831438	Intron (uc003osn.1/23506, intron 12 of 12)	RPL7L1
1296	286122	1474	chr8	144137392	144137838	Distal Intergenic	C8orf31
1297	286122	1475	chr8	144147538	144148252	Distal Intergenic	C8orf31
1298	286122	1476	chr8	144148696	144148941	Distal Intergenic	C8orf31
1299	286151	1442	chr8	101159137	101159627	Promoter (1-2kb)	FBXO43
1300	286183	1428	chr8	63220173	63220427	Intron (uc010lyq.1/286183, intron 1 of 5)	NKAIN3
1301	286967	1550	chrX	153794128	153794372	Distal Intergenic	FAM223B
1302	317648	1182	chr4	2937031	2937330	Promoter (<=1kb)	NOP14-AS1
1303	338328	1477	chr8	144292191	144292519	Promoter (2-3kb)	GPIHBP1
1304	338785	359	chr12	53220468	53220727	Intron (uc001sba.3/338785, intron 2 of 6)	KRT79
1305	338917	456	chr14	74712675	74713008	Intron (uc001xpq.3/338917, intron 3 of 4)	VSX2
1306	339145	564	chr16	85114892	85115393	Exon (uc010voj.2/9764, exon 9 of 12)	FAM92B
1307	339240	612	chr17	18314797	18315126	Exon (uc002gtt.1/uc002gtt.1, exon 1 of 2)	KRT17P5
1308	339855	1119	chr3	134374751	134374994	Distal Intergenic	KY
1309	341567	347	chr12	48716516	48716912	Distal Intergenic	H1-7
1310	341880	436	chr14	58297900	58298348	Intron (uc021rtp.1/341880, intron 1 of 7)	SLC35F4
1311	343099	78	chr1	93701944	93702228	Exon (uc021opx.1/343099, exon 19 of 28)	CCDC18
1312	343990	898	chr2	99488768	99489137	Intron (uc002szf.1/343990, intron 1 of 9)	KIAA1211L
1313	344167	890	chr2	88627250	88627613	Distal Intergenic	FOXI3
1314	344167	891	chr2	88627887	88628139	Distal Intergenic	FOXI3
1315	344167	892	chr2	88691618	88691906	Distal Intergenic	FOXI3
1316	344807	1097	chr3	112562038	112562338	Promoter (2-3kb)	CD200R1L
1317	347344	1541	chrX	47650639	47651059	Distal Intergenic	ZNF81
1318	347731	170	chr10	68074348	68074662	Intron (uc009xpn.1/29119, intron 12 of 17)	LRRTM3
1319	347731	171	chr10	68955891	68956394	Intron (uc009xpn.1/29119, intron 6 of 17)	LRRTM3
1320	348254	616	chr17	20224103	20224419	Promoter (<=1kb)	CCDC144CP
1321	348645	1061	chr22	49851537	49851844	Intron (uc003biq.3/uc003biq.3, intron 1 of 4)	C22orf34
1322	348645	1062	chr22	49918184	49918441	Intron (uc003biq.3/uc003biq.3, intron 1 of 4)	C22orf34
1323	348793	1163	chr3	196287365	196287638	Intron (uc003fwt.3/348793, intron 3 of 3)	WDR53
1324	348840	1177	chr3	197751008	197751274	Intron (uc003fyt.3/89782, intron 14 of 16)	ANKRD18DP
1325	349149	1373	chr7	99537478	99537740	Distal Intergenic	GJC3
1326	375307	938	chr2	219218022	219218764	Promoter (2-3kb)	CATIP
1327	375387	1164	chr3	196332561	196332887	Distal Intergenic	NRROS
1328	375449	1208	chr5	66144361	66144832	Intron (uc003jur.4/375449, intron 3 of 5)	MAST4
1329	375607	1386	chr7	100826151	100826432	Promoter (2-3kb)	NAT16
1330	378938	269	chr11	65261918	65262346	Promoter (2-3kb)	MALAT1
1331	378938	268	chr11	65237004	65237286	Distal Intergenic	MALAT1
1332	387111	1290	chr6	109095074	109095731	Distal Intergenic	LINC00222
1333	388182	522	chr15	100917737	100918165	Distal Intergenic	SPATA41
1334	388389	641	chr17	42980090	42980418	5' UTR	CCDC103
1335	388394	648	chr17	45061016	45061578	Intron (uc010wkh.1/9570, intron 7 of 8)	RPRML
1336	388552	775	chr19	45692019	45692312	Distal Intergenic	BLOC1S3
1337	388555	779	chr19	46600654	46601154	Distal Intergenic	IGFL3
1338	388574	677	chr17	81118409	81118707	Distal Intergenic	RPL23AP87
1339	388574	680	chr17	82133843	82134094	Distal Intergenic	RPL23AP87
1340	388574	681	chr17	82206056	82206328	Distal Intergenic	RPL23AP87
1341	388574	678	chr17	82037437	82037706	Distal Intergenic	RPL23AP87
1342	388574	679	chr17	82133311	82133565	Distal Intergenic	RPL23AP87
1343	388574	684	chr17	82599460	82599780	Distal Intergenic	RPL23AP87
1344	388574	685	chr17	82649772	82650321	Distal Intergenic	RPL23AP87
1345	388574	682	chr17	82384754	82385041	Distal Intergenic	RPL23AP87
1346	388574	683	chr17	82418891	82419166	Distal Intergenic	RPL23AP87
1347	388946	865	chr2	46698618	46698865	Distal Intergenic	TMEM247
1348	389033	911	chr2	130342110	130342987	Distal Intergenic	PLAC9P1
1349	389170	1138	chr3	156630622	156630872	Intron (uc003fba.1/389170, intron 3 of 13)	LEKR1
1350	389610	1400	chr8	6708569	6708860	Distal Intergenic	XKR5
1351	389690	1468	chr8	142676089	142676349	Distal Intergenic	MROH5
1352	389791	1521	chr9	130897493	130897875	Distal Intergenic	PTGES2-AS1
1353	390326	370	chr12	55829586	55829905	Distal Intergenic	OR6C76
1354	390874	701	chr19	1719664	1719978	Distal Intergenic	ONECUT3
1355	392232	1433	chr8	73293680	73294162	Distal Intergenic	LOC392232
1356	399664	700	chr19	1574283	1574640	3' UTR	MEX3D
1357	399670	1348	chr7	77798347	77799015	Intron (uc003ugx.3/9863, intron 14 of 21)	RPL13AP17
1358	399671	451	chr14	74018970	74019265	Intron (uc010tuc.3/641371, intron 2 of 2)	HEATR4
1359	400500	535	chr16	11916359	11916651	Intron (uc010uyv.2/400500, intron 2 of 2)	BCAR4
1360	400581	613	chr17	19000810	19001123	Distal Intergenic	GRAPL
1361	400624	667	chr17	75855492	75855866	Distal Intergenic	LINC01973
1362	400624	668	chr17	75872737	75873030	Downstream (2-3kb)	LINC01973
1363	400935	1064	chr22	50435431	50435694	3' UTR	IL17REL
1364	400946	830	chr2	20051810	20052097	Distal Intergenic	LINC00954
1365	400952	864	chr2	45569055	45569311	Distal Intergenic	LINC01121
1366	400960	877	chr2	70293418	70293716	Intron (uc002sga.3/400960, intron 4 of 10)	PCBP1-AS1
1367	400960	876	chr2	70248513	70248995	Intron (uc002sga.3/400960, intron 7 of 10)	PCBP1-AS1
1368	401232	1244	chr6	2989285	2989539	Promoter (<=1kb)	LINC01011
1369	401647	200	chr10	99620844	99621246	Intron (uc001kos.3/401647, intron 2 of 4)	GOLGA7B
1370	401994	154	chr1	248858557	248858918	Distal Intergenic	OR14I1
1371	404672	1304	chr6	158644810	158645056	Distal Intergenic	GTF2H5
1372	404734	1230	chr5	139877170	139877480	Intron (uc003lfq.2/54882, intron 16 of 25)	ANKHD1-EIF4EBP3
1373	406939	1508	chr9	122931314	122931564	Distal Intergenic	MIR147A
1374	406965	495	chr15	63157332	63157706	Distal Intergenic	MIR190A
1375	406975	1100	chr3	120094634	120095841	Distal Intergenic	MIR198
1376	407017	939	chr2	219274181	219274786	Distal Intergenic	MIR26B
1377	407056	811	chr19	52190058	52190347	Distal Intergenic	MIR99B
1378	414243	185	chr10	80167145	80167422	Intron (uc010qlp.2/100132987, intron 1 of 3)	LINC00595
1379	439941	1454	chr8	124998076	124998383	Exon (uc003yqw.3/654463, exon 12 of 41)	FER1L6-AS1
1380	440081	341	chr12	9648322	9648580	Distal Intergenic	DDX12P
1381	440275	474	chr15	40238888	40239143	Intron (uc001zkl.3/440275, intron 3 of 10)	EIF2AK4
1382	440275	475	chr15	40239449	40239705	Intron (uc001zkl.3/440275, intron 3 of 10)	EIF2AK4
1383	440508	731	chr19	7869353	7869640	Distal Intergenic	CLEC4GP1
1384	440567	11	chr1	16145513	16146019	Distal Intergenic	UQCRHL
1385	440894	905	chr2	110725447	110725691	Exon (uc021vlz.1/100271835, exon 18 of 18)	LINC01123
1386	440905	912	chr2	130808622	130808866	Promoter (<=1kb)	FAR2P1
1387	440905	913	chr2	130837369	130837689	Intron (uc010fmh.2/728378, intron 15 of 16)	FAR2P1
1388	440955	1077	chr3	48663035	48663289	3' UTR	TMEM89
1389	441369	1438	chr8	93751219	93751612	Intron (uc031tbr.1/441369, intron 1 of 2)	FLJ46284
1390	441369	1439	chr8	93874182	93874542	Distal Intergenic	FLJ46284
1391	442117	1193	chr4	173334542	173334948	Intron (uc003isv.3/442117, intron 5 of 12)	GALNTL6
1392	442891	133	chr1	205440937	205441275	Distal Intergenic	MIR135B
1393	497634	1417	chr8	47513646	47514204	Distal Intergenic	LINC00293
1394	497634	1418	chr8	47833168	47833895	Distal Intergenic	LINC00293
1395	497634	1419	chr8	47841253	47841531	Distal Intergenic	LINC00293
1396	503834	813	chr19	54137246	54137611	Promoter (1-2kb)	DPRX
1397	574459	814	chr19	54159949	54160228	Distal Intergenic	MIR512-2
1398	574466	815	chr19	54189185	54191198	Promoter (<=1kb)	MIR519C
1399	574475	816	chr19	54208413	54208829	Promoter (<=1kb)	MIR526A1
1400	641364	1191	chr4	139015546	139015815	Intron (uc003ihi.2/641364, intron 2 of 6)	SLC7A11-AS1
1401	641372	452	chr14	74084157	74085083	Promoter (<=1kb)	ACOT6
1402	643355	85	chr1	112704674	112704920	Distal Intergenic	LINC01750
1403	643529	189	chr10	91613570	91613825	Distal Intergenic	LINC00865
1404	644444	1088	chr3	99896137	99896382	Intron (uc003dtl.3/84319, intron 9 of 9)	TMEM30CP
1405	645332	300	chr11	67630510	67630942	Distal Intergenic	FAM86C2P
1406	645528	163	chr10	26860907	26861245	Distal Intergenic	FAM238A
1407	645752	514	chr15	78175199	78175599	Distal Intergenic	LOC645752
1408	646268	113	chr1	158115569	158115941	Distal Intergenic	LINC01704
1409	646719	1200	chr5	36875720	36876217	Promoter (<=1kb)	NIPBL-DT
1410	646903	1131	chr3	149813410	149813688	Distal Intergenic	LOC646903
1411	647024	1269	chr6	42099923	42100217	Intron (uc003orw.2/647024, intron 1 of 4)	C6orf132
1412	647288	414	chr13	75549463	75549735	Distal Intergenic	CTAGE11P
1413	647946	692	chr18	36398543	36398803	Distal Intergenic	MIR924HG
1414	653121	45	chr1	32988990	32989406	Intron (uc001bvk.3/653121, intron 4 of 9)	ZBTB8A
1415	653399	1024	chr22	24402365	24402620	Promoter (<=1kb)	GSTTP2
1416	653427	1489	chr9	70258662	70259554	Distal Intergenic	FOXD4L5
1417	653808	542	chr16	29790261	29790645	Promoter (<=1kb)	ZG16
1418	677781	665	chr17	75087701	75088110	Promoter (2-3kb)	SCARNA16
1419	677802	150	chr1	235160842	235161297	Distal Intergenic	SNORA14B
1420	692200	36	chr1	31434485	31436042	Intron (uc001bsf.1/9698, intron 8 of 15)	SNORD103C
1421	692200	37	chr1	31436837	31437667	Exon (uc001bsf.1/9698, exon 8 of 16)	SNORD103C
1422	692200	35	chr1	31432213	31434066	Intron (uc001bsf.1/9698, intron 8 of 15)	SNORD103C
1423	693139	100	chr1	151547517	151547803	Intron (uc001eyl.3/7286, intron 9 of 12)	MIR554
1424	693139	99	chr1	151539732	151540098	Intron (uc001eyl.3/7286, intron 6 of 12)	MIR554
1425	693211	482	chr15	41971728	41972043	Intron (uc001zog.1/23269, intron 2 of 8)	MIR626
1426	693223	736	chr19	10835902	10836206	Intron (uc010dxk.2/1785, intron 2 of 13)	MIR638
1427	693230	996	chr20	49186620	49187202	Intron (uc002xvl.3/5770, intron 4 of 9)	MIR645
1428	724102	1229	chr5	138575456	138575721	Distal Intergenic	SNHG4
1429	728116	44	chr1	32963940	32964236	Intron (uc001bvk.3/653121, intron 4 of 9)	ZBTB8B
1430	728262	1178	chr3	197949926	197950332	Intron (uc003fza.3/uc003fza.3, intron 7 of 7)	FAM157A
1431	728392	597	chr17	5419421	5420153	Intron (uc002gcg.1/22861, intron 15 of 15)	LOC728392
1432	728568	384	chr12	104355129	104356328	Intron (uc001tkf.3/728568, intron 1 of 2)	C12orf73
1433	728724	1456	chr8	129985381	129985624	Distal Intergenic	LINC00977
1434	728724	1457	chr8	129999716	129999964	Distal Intergenic	LINC00977
1435	728724	1458	chr8	130195511	130195811	Distal Intergenic	LINC00977
1436	729059	14	chr1	23343357	23343599	Promoter (1-2kb)	TEX46
1437	729234	893	chr2	96601863	96602225	Intron (uc002sva.1/uc002sva.1, intron 3 of 41)	FAHD2CP
1438	729582	937	chr2	218568573	218569021	Intron (uc002vgo.3/729582, intron 1 of 12)	DIRC3
1439	730051	821	chr19	58401024	58401395	Promoter (<=1kb)	ZNF814
1440	731275	153	chr1	243255664	243256241	Exon (uc001hzq.2/731275, exon 4 of 18)	LINC01347
1441	100093631	1340	chr7	74635939	74636226	Intron (uc003ubx.4/100093631, intron 1 of 23)	GTF2IP4
1442	100093631	1341	chr7	74660829	74661087	Intron (uc003ubw.2/2970, intron 1 of 22)	GTF2IP4
1443	100101629	1543	chrX	49191075	49191321	Promoter (1-2kb)	GAGE8
1444	100125556	1112	chr3	125595218	125595876	Distal Intergenic	FAM86JP
1445	100126314	1249	chr6	30556340	30557178	Intron (uc003nql.3/23, intron 20 of 24)	MIR877
1446	100126321	1172	chr3	197394673	197395150	Distal Intergenic	MIR922
1447	100126356	619	chr17	30000734	30001035	Distal Intergenic	MIR365B
1448	100128338	1482	chr8	144826893	144827153	3' UTR	FAM83H-AS1
1449	100128731	842	chr2	27293290	27293556	Promoter (1-2kb)	OST4
1450	100128993	1403	chr8	19041414	19041659	Exon (uc022asm.1/100128993, exon 5 of 5)	LOC100128993
1451	100129066	1494	chr9	92293941	92294347	Intron (uc004aqs.2/100129066, intron 3 of 5)	UNQ6494
1452	100129066	1495	chr9	92325379	92325911	Intron (uc004aqs.2/100129066, intron 5 of 5)	UNQ6494
1453	100129196	32	chr1	30824174	30824508	Distal Intergenic	MATN1-AS1
1454	100129196	33	chr1	31065463	31065743	Distal Intergenic	MATN1-AS1
1455	100129196	31	chr1	30718823	30719074	Distal Intergenic	MATN1-AS1
1456	100129405	107	chr1	155688768	155689012	Intron (uc001flr.3/7818, intron 3 of 12)	MSTO2P
1457	100129917	1179	chr4	781780	782333	Intron (uc003gbi.3/10815, intron 3 of 3)	LOC100129917
1458	100130274	1481	chr8	144792580	144792934	Promoter (2-3kb)	CCDC166
1459	100130771	1394	chr7	105219605	105219853	Promoter (2-3kb)	EFCAB10
1460	100131094	718	chr19	4694379	4694622	Intron (uc002mba.3/91039, intron 13 of 21)	DPP9-AS1
1461	100131117	1098	chr3	114056318	114056941	Downstream (<1kb)	ZBTB20-AS1
1462	100131244	476	chr15	40564681	40565066	Exon (uc010bbl.3/56924, exon 6 of 11)	ANKRD63
1463	100132399	1544	chrX	49269026	49269635	Intron (uc004dnl.4/729396, intron 4 of 4)	GAGE12D
1464	100170218	796	chr19	48469274	48469645	Downstream (1-2kb)	SNAR-C2
1465	100233209	346	chr12	47820787	47821031	Distal Intergenic	PCED1B-AS1
1466	100271927	1392	chr7	102152986	102153832	Promoter (<=1kb)	RASA4B
1467	100287029	523	chr16	53193	53578	Distal Intergenic	DDX11L10
1468	100287846	1420	chr8	47960880	47961635	Distal Intergenic	LOC100287846
1469	100288527	1436	chr8	86507981	86508663	Distal Intergenic	REXO1L2P
1470	100302129	162	chr10	21751281	21751728	Distal Intergenic	MIR1915
1471	100302136	380	chr12	79689405	79689707	Intron (uc001sys.3/6857, intron 7 of 11)	MIR1252
1472	100302149	1056	chr22	45587883	45588282	3' UTR	MIR1249
1473	100302174	210	chr10	105149232	105149509	Intron (uc001kww.2/84833, intron 4 of 4)	MIR1307
1474	100302190	23	chr1	26900115	26900402	Intron (uc001bmr.1/6195, intron 21 of 21)	MIR1976
1475	100302213	734	chr19	10502806	10503049	Intron (uc002mof.1/11140, intron 7 of 7)	MIR1181
1476	100302237	1047	chr22	41447652	41448257	Distal Intergenic	MIR1281
1477	100302237	1048	chr22	41468777	41469031	Distal Intergenic	MIR1281
1478	100422835	569	chr17	929082	929629	Intron (uc010vqf.3/29, intron 1 of 7)	MIR3183
1479	100422835	568	chr17	927376	928323	Promoter (1-2kb)	MIR3183
1480	100422866	16	chr1	23368278	23368862	Promoter (1-2kb)	MIR3115
1481	100422885	946	chr2	232592845	232593146	Distal Intergenic	MIR1244-2
1482	100422914	13	chr1	23197141	23197403	Intron (uc009vqj.1/2048, intron 5 of 16)	MIR4253
1483	100422979	805	chr19	49817826	49818502	Intron (uc002pmz.3/28968, intron 1 of 11)	MIR4324
1484	100423027	904	chr2	110101696	110102113	Intron (uc010ywt.1/344558, intron 8 of 9)	MIR4266
1485	100423037	525	chr16	589342	589843	Exon (uc002chg.3/6650, exon 4 of 4)	MIR3176
1486	100499483	1501	chr9	100099502	100100047	Intron (uc004axe.2/57653, intron 32 of 48)	CCDC180
1487	100500843	385	chr12	105107767	105108072	Intron (uc001tky.3/50515, intron 2 of 2)	MIR3922
1488	100500862	1007	chr21	6370528	6370850	Distal Intergenic	MIR3648-1
1489	100500878	916	chr2	134918620	134919043	Distal Intergenic	MIR3679
1490	100500885	1261	chr6	36594321	36594575	Distal Intergenic	MIR3925
1491	100500888	726	chr19	6412371	6412817	3' UTR	MIR3940
1492	100505566	1149	chr3	177177788	177178411	Intron (uc031sch.1/100505566, intron 1 of 3)	LINC00578
1493	100506100	1523	chr9	131495353	131495598	Exon (uc031tfi.1/100506100, exon 2 of 2)	LOC100506100
1494	100506403	1011	chr21	36990533	36990875	Intron (uc002yut.1/861, intron 5 of 10)	LOC100506403
1495	100506540	228	chr11	18634580	18634835	Intron (uc001moy.3/144108, intron 3 of 5)	SPTY2D1OS
1496	100506765	1099	chr3	118536632	118536916	Distal Intergenic	IGSF11-AS1
1497	100506810	149	chr1	235018065	235018395	Distal Intergenic	LINC01132
1498	100507043	464	chr14	96391447	96391772	Exon (uc001yfe.3/100507043, exon 2 of 2)	TUNAR
1499	100507050	317	chr11	74948535	74949093	Promoter (2-3kb)	TPBGL
1500	100507057	1165	chr3	196712440	196713137	Distal Intergenic	MELTF-AS1
1501	100507066	400	chr12	122887137	122887437	Intron (uc001ucg.2/6249, intron 1 of 25)	CLIP1-AS1
1502	100507246	664	chr17	74552432	74552681	Promoter (1-2kb)	SNHG16
1503	100507290	819	chr19	56121465	56121885	Distal Intergenic	ZNF865
1504	100507321	529	chr16	2720897	2721219	Promoter (2-3kb)	ERVK13-1
1505	100507470	187	chr10	87093009	87093262	Distal Intergenic	GRID1-AS1
1506	100528018	264	chr11	64778695	64779121	Promoter (2-3kb)	ARL2-SNX15
1507	100529211	602	chr17	7306938	7307366	Promoter (<=1kb)	TMEM256-PLSCR3
1508	100551499	1008	chr21	33479493	33479914	Distal Intergenic	LINC00159
1509	100551499	1009	chr21	33542555	33543289	Distal Intergenic	LINC00159
1510	100616118	229	chr11	19598197	19598598	Promoter (1-2kb)	MIR4486
1511	100616203	629	chr17	36851008	36851383	Distal Intergenic	MIR4734
1512	100616268	1469	chr8	143013325	143013599	Distal Intergenic	MIR4472-1
1513	100616268	1470	chr8	143039008	143039251	Distal Intergenic	MIR4472-1
1514	100616268	1471	chr8	143219316	143219708	Distal Intergenic	MIR4472-1
1515	100616268	1472	chr8	143219977	143220401	Distal Intergenic	MIR4472-1
1516	100616283	1043	chr22	41197097	41197378	Intron (uc003azc.3/10478, intron 1 of 8)	MIR4766
1517	100616283	1044	chr22	41205143	41205551	Intron (uc003azc.3/10478, intron 1 of 8)	MIR4766
1518	100616328	120	chr1	178608827	178609082	Distal Intergenic	MIR4424
1519	100616331	1333	chr7	66558700	66558978	Intron (uc003tvn.4/55253, intron 11 of 15)	MIR4650-2
1520	100616331	1334	chr7	66628263	66628684	Intron (uc003tvn.4/55253, intron 13 of 15)	MIR4650-2
1521	100616352	1278	chr6	44387556	44387959	Intron (uc003oxl.3/988, intron 9 of 15)	MIR4642
1522	100616371	716	chr19	4444492	4444812	Promoter (1-2kb)	MIR4746
1523	100616398	212	chr10	121159463	121159844	Intron (uc001led.3/2869, intron 4 of 15)	MIR4681
1524	100616499	907	chr2	112055189	112055661	Intron (uc002the.2/541471, intron 3 of 5)	MIR4435-1
1525	100652846	332	chr12	2812643	2812913	Distal Intergenic	CACNA1C-AS1
1526	100846991	1234	chr5	143061409	143061667	Promoter (1-2kb)	MIR5197
1527	100847035	941	chr2	226673658	226673914	Distal Intergenic	MIR548AR
1528	100847036	1133	chr3	151305311	151305611	Distal Intergenic	MIR5186
1529	100847039	1108	chr3	124878729	124879054	Intron (uc003ehv.4/84561, intron 5 of 13)	MIR5092
1530	100847048	1259	chr6	35596819	35597120	Intron (uc011dte.1/2289, intron 3 of 10)	MIR5690
1531	100847048	1260	chr6	35601777	35602159	Intron (uc011dte.1/2289, intron 3 of 10)	MIR5690
1532	100861540	1369	chr7	99330650	99331048	Promoter (1-2kb)	CYP3A7-CYP3A51P
1533	100873753	1325	chr7	25862207	25863057	Distal Intergenic	RNU6-16P
1534	100874047	1192	chr4	139454890	139455132	Distal Intergenic	LINC00499
1535	100874053	323	chr11	96207597	96207839	Intron (uc031qdh.1/100874053, intron 1 of 4)	JRKL-AS1
1536	100874095	1154	chr3	186567495	186568019	Intron (uc003fra.3/9370, intron 1 of 2)	ADIPOQ-AS1
1537	100874095	1155	chr3	186570341	186570731	Exon (uc031sct.1/100874095, exon 3 of 3)	ADIPOQ-AS1
1538	100874126	415	chr13	79481301	79481769	Distal Intergenic	LINC00331
1539	100885775	1490	chr9	71911137	71911844	Exon (uc031tea.1/100885775, exon 4 of 4)	BANCR
1540	100887754	417	chr13	97433556	97433867	Intron (uc001vmw.4/266722, intron 1 of 1)	LINC00359
1541	100996295	669	chr17	76501058	76501439	Exon (uc010dhp.2/8632, exon 31 of 81)	DNAH17-AS1
1542	100996455	260	chr11	64185465	64186147	Distal Intergenic	LINC02724
1543	100996455	261	chr11	64241082	64241658	Distal Intergenic	LINC02724
1544	100996669	694	chr18	59358749	59359078	Distal Intergenic	LINC01544
