# Supplementary material for: FOXI3 establishes the ectodermal niche in pharyngeal arches for cranial neural crest cells and their lineages
Source: Bone Res. 2026 Feb 4;14:16. doi: 10.1038/s41413-025-00499-w (PMC12873258; doi:10.1038/s41413-025-00499-w)
Supplement: Supplementary file 1 — Supplemental Tables [file 41413_2025_499_MOESM1_ESM.zip › Supplemental tables/Table S6.xlsx]

## Sheet: Suppl Table S6
Table S6 Chromatin accessibility profiling in HaCaT cells.
Chr	start	end	width	V4	Peak_Classification	geneStart	geneEnd	geneLength	geneStrand	geneId	transcriptId	distanceToTSS	ENSEMBL	SYMBOL	GENENAME
chr11	13073528	13073927	400	3.94997	Intron (ENST00000531136.1/ENST00000531136.1, intron 1 of 1)	13009316	13012119	2804	1	644943	ENST00000529419.3	64212	ENSG00000189431	RASSF10	Ras association domain family member 10
chr2	116490976	116491375	400	4.08381	Distal Intergenic	115814663	115836682	22020	1	57628	ENST00000473362.1	676313	ENSG00000175497	DPP10	dipeptidyl peptidase like 10
chr6	159984291	159984690	400	2.64809	Intron (ENST00000356956.5/3482, intron 1 of 47)	159969099	160111504	142406	1	3482	ENST00000356956.5	15192	ENSG00000197081	IGF2R	insulin like growth factor 2 receptor
chr7	51019382	51019781	400	1.8013	Intron (ENST00000420449.1/ENST00000420449.1, intron 3 of 3)	51017280	51035955	18676	2	23242	ENST00000462395.1	16174	ENSG00000106078	COBL	cordon-bleu WH2 repeat protein
chr1	239250328	239250727	400	1.97186	Exon (ENST00000561926.1/ENST00000561926.1, exon 1 of 1)	239386565	239886596	500032	1	1131	ENST00000468573.5	-135838	ENSG00000133019	CHRM3	cholinergic receptor muscarinic 3
chr9	80699459	80699858	400	3.07486	Distal Intergenic	80030579	80034555	3977	1	101927477	ENST00000417801.1	668880	NA	LINC01507	long intergenic non-protein coding RNA 1507
chr11	88420186	88420585	400	1.92241	Distal Intergenic	88320811	88337761	16951	2	1075	ENST00000524463.5	-82425	ENSG00000109861	CTSC	cathepsin C
chr11	3797562	3797961	400	0.754189	Promoter (<=1kb)	3797724	3826371	28648	1	27315	ENST00000528216.5	0	ENSG00000148985	PGAP2	post-GPI attachment to proteins 2
chr6	165106359	165106758	400	3.07364	Distal Intergenic	165280033	165282022	1990	2	168090	ENST00000491176.1	175264	ENSG00000112539	C6orf118	chromosome 6 open reading frame 118
chr3	96266770	96267169	400	1.77324	Distal Intergenic	96359964	96360039	76	1	102465864	ENST00000615894.1	-92795	ENSG00000278103	MIR8060	microRNA 8060
chr11	27468601	27469000	400	0.890618	Promoter (2-3kb)	27471729	27476221	4493	1	105376671	ENST00000525833.5	-2729	ENSG00000254862	LGR4-AS1	LGR4 antisense RNA 1
chr1	227934927	227935326	400	1.09782	Intron (ENST00000272164.6/7483, intron 1 of 3)	227941590	227941683	94	2	100847072	ENST00000584300.1	6357	ENSG00000264483	MIR5008	microRNA 5008
chr11	13668311	13668710	400	0.746607	Promoter (<=1kb)	13668668	13732346	63679	1	84188	ENST00000354817.8	0	ENSG00000197601	FAR1	fatty acyl-CoA reductase 1
chr20	14521664	14522063	400	1.5863	Promoter (1-2kb)	14523391	14895581	372191	1	140733	ENST00000464883.5	-1328	ENSG00000172264	MACROD2	mono-ADP ribosylhydrolase 2
chr11	126268788	126269187	400	0.87423	Promoter (<=1kb)	126269055	126276477	7423	1	55572	ENST00000533839.5	0	ENSG00000110074	FOXRED1	FAD dependent oxidoreductase domain containing 1
chr2	10947054	10947453	400	1.79816	Distal Intergenic	10911934	10914225	2292	1	3754	ENST00000295082.3	35120	ENSG00000162975	KCNF1	potassium voltage-gated channel modifier subfamily F member 1
chr1	238606886	238607285	400	2.53383	Distal Intergenic	238480373	238486060	5688	2	339535	ENST00000657655.1	-120826	ENSG00000215808	LINC01139	long intergenic non-protein coding RNA 1139
chr11	13009015	13009414	400	0.891947	Promoter (<=1kb)	13009316	13012119	2804	1	644943	ENST00000529419.3	0	ENSG00000189431	RASSF10	Ras association domain family member 10
chr11	134024468	134024867	400	1.372	Intron (ENST00000661634.1/ENST00000661634.1, intron 1 of 1)	134032216	134041325	9110	1	100128239	ENST00000532706.2	-7349	ENSG00000204241	LINC02731	long intergenic non-protein coding RNA 2731
chr11	87926591	87926990	400	1.40373	Intron (ENST00000649399.1/ENST00000649399.1, intron 3 of 3)	87718354	87719411	1058	2	105369423	ENST00000532606.1	-207180	ENSG00000255183	LINC02711	long intergenic non-protein coding RNA 2711
chr12	21073748	21074147	400	1.05007	Intron (ENST00000381541.7/338821, intron 12 of 13)	21067351	21075784	8434	1	338821	ENST00000541784.1	6397	ENSG00000205754	SLCO1B7	solute carrier organic anion transporter family member 1B7 (putative)
chr5	151745278	151745677	400	1.96827	Promoter (<=1kb)	151742822	151746563	3742	2	475	ENST00000522145.5	886	ENSG00000177556	ATOX1	antioxidant 1 copper chaperone
chr20	15703180	15703579	400	1.38784	Intron (ENST00000217246.8/140733, intron 8 of 16)	15862743	16053197	190455	1	140733	ENST00000378058.7	-159164	ENSG00000172264	MACROD2	mono-ADP ribosylhydrolase 2
chrX	58014160	58014559	400	1.86303	Distal Intergenic	57906708	57910820	4113	2	7789	ENST00000358697.5	-103340	ENSG00000198205	ZXDA	zinc finger X-linked duplicated A
chr6	163309490	163309889	400	1.84818	Promoter (2-3kb)	163312778	163314987	2210	1	135138	ENST00000611387.1	-2889	ENSG00000112530	PACRG	parkin coregulated
chr2	108972045	108972444	400	0.828231	Intron (ENST00000258443.7/10913, intron 1 of 11)	108894471	108989220	94750	2	10913	ENST00000258443.7	16776	ENSG00000135960	EDAR	ectodysplasin A receptor
chr9	109477081	109477480	400	1.21118	Intron (ENST00000262539.7/5774, intron 1 of 25)	109375700	109498307	122608	2	5774	ENST00000374541.4	20827	ENSG00000070159	PTPN3	protein tyrosine phosphatase non-receptor type 3
chr20	18314767	18315166	400	0.953086	Promoter (2-3kb)	18312636	18316996	4361	1	7692	ENST00000462170.1	2131	ENSG00000125846	ZNF133	zinc finger protein 133
chr2	230680770	230681169	400	3.69755	Distal Intergenic	230690065	230700340	10276	2	151475	ENST00000660361.1	19171	ENSG00000226125	LINC01907	long intergenic non-protein coding RNA 1907
chr1	209657140	209657539	400	0.876884	Distal Intergenic	209614870	209652425	37556	2	3914	ENST00000356082.9	-4715	ENSG00000196878	LAMB3	laminin subunit beta 3
chr11	12377892	12378291	400	1.01223	Promoter (<=1kb)	12377571	12535356	157786	1	55742	ENST00000334956.15	321	ENSG00000197702	PARVA	parvin alpha
chr3	164962456	164962855	400	0.915726	Distal Intergenic	165074425	165076014	1590	2	6476	ENST00000463607.1	113159	ENSG00000090402	SI	sucrase-isomaltase
chr6	165118771	165119170	400	2.15226	Distal Intergenic	165280033	165282022	1990	2	168090	ENST00000491176.1	162852	ENSG00000112539	C6orf118	chromosome 6 open reading frame 118
chr2	228613125	228613524	400	2.20824	Promoter (1-2kb)	228483261	228611395	128135	2	101928765	ENST00000432481.2	-1730	ENSG00000232023	LINC01807	long intergenic non-protein coding RNA 1807
chr14	46985733	46986132	400	1.55229	Intron (ENST00000399232.8/161357, intron 8 of 16)	46873919	46920174	46256	2	161357	ENST00000555521.1	-65559	ENSG00000139915	MDGA2	MAM domain containing glycosylphosphatidylinositol anchor 2
chr2	125168934	125169333	400	1.03711	Distal Intergenic	124221705	124242441	20737	1	129684	ENST00000470921.1	947229	ENSG00000155052	CNTNAP5	contactin associated protein family member 5
chr10	34110311	34110710	400	2.78304	3' UTR	34269787	34336320	66534	2	56288	ENST00000466092.1	225610	ENSG00000148498	PARD3	par-3 family cell polarity regulator
chr11	9573369	9573768	400	0.605897	Promoter (<=1kb)	9573670	9589985	16316	1	7465	ENST00000450114.7	0	ENSG00000166483	WEE1	WEE1 G2 checkpoint kinase
chr11	50075816	50076215	400	2.85353	Distal Intergenic	50032874	50033794	921	1	403257	ENST00000673480.1	42942	ENSG00000260811	OR4C45	olfactory receptor family 4 subfamily C member 45 (gene/pseudogene)
chr11	120121573	120121972	400	0.756777	Promoter (<=1kb)	120115340	120121980	6641	2	23650	ENST00000524956.4	8	ENSG00000137699	TRIM29	tripartite motif containing 29
chr3	184765223	184765622	400	1.17752	Exon (ENST00000657359.1/101928992, exon 2 of 4)	184756389	184773155	16767	2	101928992	ENST00000457449.1	7533	ENSG00000229433	LINC02069	long intergenic non-protein coding RNA 2069
chr3	163773186	163773585	400	1.4157	Distal Intergenic	164171471	164171556	86	2	100302148	ENST00000408324.1	397971	ENSG00000221251	MIR1263	microRNA 1263
chr11	125887546	125887945	400	0.90463	Promoter (<=1kb)	125887782	125900617	12836	1	219844	ENST00000526028.1	0	ENSG00000198331	HYLS1	HYLS1 centriolar and ciliogenesis associated
chrX	122582281	122582680	400	1.96694	Distal Intergenic	123184153	123204683	20531	1	2892	ENST00000616590.4	-601473	ENSG00000125675	GRIA3	glutamate ionotropic receptor AMPA type subunit 3
chr1	115179424	115179823	400	0.864312	Distal Intergenic	115048011	115089503	41493	2	10100	ENST00000369516.7	-89921	ENSG00000134198	TSPAN2	tetraspanin 2
chr1	190864179	190864578	400	1.06245	Distal Intergenic	190624890	190801658	176769	1	440704	ENST00000413356.1	239289	ENSG00000231175	LINC01720	long intergenic non-protein coding RNA 1720
chr1	28111169	28111568	400	1.37151	Distal Intergenic	27970347	28088637	118291	2	2140	ENST00000540618.5	-22532	ENSG00000158161	EYA3	EYA transcriptional coactivator and phosphatase 3
chr14	27366514	27366913	400	3.57786	Intron (ENST00000553392.5/728755, intron 2 of 5)	27612577	27614250	1674	1	100505967	ENST00000662039.1	-245664	ENSG00000258548	LINC00645	long intergenic non-protein coding RNA 645
chr6	164109016	164109415	400	1.25078	Exon (ENST00000451328.1/ENST00000451328.1, exon 1 of 2)	163566458	163571452	4995	1	9444	ENST00000541696.1	542558	ENSG00000112531	QKI	QKI, KH domain containing RNA binding
chr11	133956816	133957215	400	1.32721	Promoter (<=1kb)	133896438	133956985	60548	2	22997	ENST00000533871.7	0	ENSG00000080854	IGSF9B	immunoglobulin superfamily member 9B
chr2	103434996	103435395	400	1.4931	Distal Intergenic	102967408	102984429	17022	2	105373519	ENST00000431897.1	-450567	ENSG00000224095	LINC01935	long intergenic non-protein coding RNA 1935
chr2	153593027	153593426	400	3.24184	Exon (ENST00000424322.1/ENST00000424322.1, exon 1 of 2)	153477338	153478762	1425	2	56475	ENST00000325926.4	-114265	ENSG00000177519	RPRM	reprimo, TP53 dependent G2 arrest mediator homolog
chr15	63250324	63250723	400	1.34951	Intron (ENST00000558990.5/51762, intron 5 of 6)	63276018	63305735	29718	1	83464	ENST00000560890.5	-25295	ENSG00000138613	APH1B	aph-1 homolog B, gamma-secretase subunit
chr13	106535575	106535974	400	0.692771	Promoter (<=1kb)	106489745	106535662	45918	2	1948	ENST00000646441.1	0	ENSG00000125266	EFNB2	ephrin B2
chr7	155205540	155205939	400	3.16896	Distal Intergenic	155297776	155310233	12458	1	3638	ENST00000344756.8	-91837	ENSG00000186480	INSIG1	insulin induced gene 1
chr7	33773088	33773487	400	0.987586	Intron (ENST00000672453.1/27241, intron 20 of 22)	33904308	34046374	142067	1	168667	ENST00000436222.6	-130821	ENSG00000164619	BMPER	BMP binding endothelial regulator
chr2	122643751	122644150	400	1.08516	Intron (ENST00000657880.1/ENST00000657880.1, intron 4 of 8)	123066151	123073481	7331	2	107985818	ENST00000432894.1	429331	ENSG00000232740	LINC01826	long intergenic non-protein coding RNA 1826
chr5	176546113	176546512	400	1.42895	Promoter (2-3kb)	176543541	176568767	25227	1	54825	ENST00000510124.5	2572	ENSG00000074276	CDHR2	cadherin related family member 2
chr2	31337840	31338239	400	0.906093	Intron (ENST00000379416.4/7498, intron 34 of 35)	31383082	31384395	1314	2	7498	ENST00000476043.1	46156	ENSG00000158125	XDH	xanthine dehydrogenase
chr5	4083630	4084029	400	1.4574	Distal Intergenic	3595832	3601403	5572	1	79192	ENST00000302006.4	487798	ENSG00000170549	IRX1	iroquois homeobox 1
chr2	20578133	20578532	400	0.878665	Intron (ENST00000446825.1/64342, intron 5 of 5)	20590775	20592548	1774	2	100874343	ENST00000449391.2	14016	ENSG00000231948	HS1BP3-IT1	HS1BP3 intronic transcript 1
chr11	119057111	119057510	400	0.715298	Promoter (<=1kb)	119044188	119057205	13018	2	10525	ENST00000617285.5	0	ENSG00000149428	HYOU1	hypoxia up-regulated 1
chr5	98880183	98880582	400	1.59815	Intron (ENST00000614616.4/1105, intron 22 of 35)	98883134	98886231	3098	2	1105	ENST00000505982.1	5649	ENSG00000153922	CHD1	chromodomain helicase DNA binding protein 1
chr13	27549604	27550003	400	1.13612	Intron (ENST00000316334.5/222484, intron 9 of 9)	27545925	27608013	62089	2	222484	ENST00000649248.1	58010	ENSG00000139517	LNX2	ligand of numb-protein X 2
chr11	35214769	35215168	400	1.18422	Promoter (<=1kb)	35214666	35229446	14781	1	960	ENST00000527326.1	103	ENSG00000026508	CD44	CD44 molecule (Indian blood group)
chr9	116952162	116952561	400	1.26221	Intron (ENST00000313400.8/23245, intron 10 of 22)	117180628	117181095	468	2	100124538	ENST00000431607.1	228534	ENSG00000207268	SNORA70C	small nucleolar RNA, H/ACA box 70C
chr2	24021068	24021467	400	1.359	Promoter (2-3kb)	24024153	24063321	39169	1	2281	ENST00000453731.1	-2686	ENSG00000119782	FKBP1B	FKBP prolyl isomerase 1B
chr19	28425381	28425780	400	1.71324	Intron (ENST00000567877.1/ENST00000567877.1, intron 1 of 1)	28460339	28466682	6344	2	100420587	ENST00000585697.1	40902	ENSG00000283403	LOC100420587	SHC binding and spindle associated 1 pseudogene
chrX	93166671	93167070	400	1.58934	Distal Intergenic	93670930	93673578	2649	2	4675	ENST00000373079.4	506508	ENSG00000186310	NAP1L3	nucleosome assembly protein 1 like 3
chr2	34549761	34550160	400	1.02363	Intron (ENST00000650021.1/104355288, intron 4 of 6)	34677385	34738231	60847	1	104355288	ENST00000658168.1	-127225	ENSG00000228262	LINC01320	long intergenic non-protein coding RNA 1320
chr5	4387297	4387696	400	2.29242	Distal Intergenic	4773481	4774865	1385	1	101929153	ENST00000503757.1	-385785	ENSG00000249521	LINC02114	long intergenic non-protein coding RNA 2114
chr13	112690032	112690431	400	1.59399	Promoter (<=1kb)	112690329	112887168	196840	1	23250	ENST00000375630.6	0	ENSG00000068650	ATP11A	ATPase phospholipid transporting 11A
chr16	53130632	53131031	400	0.675246	Promoter (<=1kb)	53130921	53327451	196531	1	80205	ENST00000564845.5	0	ENSG00000177200	CHD9	chromodomain helicase DNA binding protein 9
chr2	120104084	120104483	400	0.99866	3' UTR	120100710	120108473	7764	1	57669	ENST00000495030.1	3374	ENSG00000115109	EPB41L5	erythrocyte membrane protein band 4.1 like 5
chr13	73816678	73817077	400	1.20486	Intron (ENST00000377669.6/11278, intron 3 of 6)	73686089	73995049	308961	2	11278	ENST00000377669.6	177972	ENSG00000118922	KLF12	Kruppel like factor 12
chr11	128522426	128522825	400	0.694114	Promoter (<=1kb)	128522390	128522449	60	1	102466104	ENST00000622481.1	36	ENSG00000276176	MIR6090	microRNA 6090
chr12	79563315	79563714	400	1.75073	Distal Intergenic	79584879	79596534	11656	2	5074	ENST00000550603.1	32820	ENSG00000177425	PAWR	pro-apoptotic WT1 regulator
chr2	202276258	202276657	400	1.26835	Promoter (<=1kb)	202276431	202276518	88	1	692110	ENST00000391232.1	0	ENSG00000212534	SNORD70	small nucleolar RNA, C/D box 70
chr1	209613027	209613426	400	1.20694	3' UTR	209607794	209611944	4151	1	57172	ENST00000494990.1	5233	ENSG00000008118	CAMK1G	calcium/calmodulin dependent protein kinase IG
chr11	12674184	12674583	400	0.77331	Promoter (<=1kb)	12674421	12944737	270317	1	7003	ENST00000527636.6	0	ENSG00000187079	TEAD1	TEA domain transcription factor 1
chr5	4614079	4614478	400	1.63376	Intron (ENST00000507435.1/ENST00000507435.1, intron 3 of 5)	4773481	4774865	1385	1	101929153	ENST00000503757.1	-159003	ENSG00000249521	LINC02114	long intergenic non-protein coding RNA 2114
chr2	70381763	70382162	400	0.77531	Distal Intergenic	70295975	70302090	6116	2	84908	ENST00000037869.7	-79673	ENSG00000035141	FAM136A	family with sequence similarity 136 member A
chr3	168077059	168077458	400	1.7104	Intron (ENST00000470487.6/27333, intron 1 of 15)	168010235	168095344	85110	2	27333	ENST00000309027.4	17886	ENSG00000173905	GOLIM4	golgi integral membrane protein 4
chr11	8343134	8343533	400	0.685796	Distal Intergenic	8224314	8268716	44403	2	4004	ENST00000428101.6	-74418	ENSG00000166407	LMO1	LIM domain only 1
chr2	20650947	20651346	400	0.634824	Promoter (<=1kb)	20560448	20651082	90635	2	64342	ENST00000446825.1	0	ENSG00000118960	HS1BP3	HCLS1 binding protein 3
chr11	112537957	112538356	400	1.15525	Intron (ENST00000528496.1/101928823, intron 2 of 2)	112534220	112555802	21583	2	387810	ENST00000525984.2	17446	ENSG00000255484	LINC02764	long intergenic non-protein coding RNA 2764
chrX	111114762	111115161	400	1.17114	Intron (ENST00000425146.5/5063, intron 1 of 14)	111123076	111152416	29341	1	5063	ENST00000429193.5	-7915	ENSG00000077264	PAK3	p21 (RAC1) activated kinase 3
chr1	223888110	223888509	400	0.94589	Distal Intergenic	223810464	223845954	35491	2	7159	ENST00000465119.1	-42156	ENSG00000143514	TP53BP2	tumor protein p53 binding protein 2
chr1	241213142	241213541	400	1.20724	Intron (ENST00000348120.6/6000, intron 1 of 14)	241132272	241132346	75	1	100422856	ENST00000583417.1	80870	ENSG00000265831	MIR3123	microRNA 3123
chr15	46848642	46849041	400	0.935901	Distal Intergenic	47184101	47774221	590121	1	80031	ENST00000558014.5	-335060	ENSG00000137872	SEMA6D	semaphorin 6D
chr2	178194133	178194532	400	0.834306	Promoter (<=1kb)	178194481	178395772	201292	1	114880	ENST00000392505.6	0	ENSG00000079156	OSBPL6	oxysterol binding protein like 6
chr6	155341296	155341695	400	0.810603	Distal Intergenic	155297081	155314493	17413	2	51106	ENST00000475849.1	-26803	ENSG00000029639	TFB1M	transcription factor B1, mitochondrial
chr2	43068648	43069047	400	1.1733	Distal Intergenic	43031799	43040662	8864	2	102723854	ENST00000668762.1	-27986	ENSG00000231826	LINC01819	long intergenic non-protein coding RNA 1819
chr3	163605881	163606280	400	1.41252	Distal Intergenic	163199623	163361563	161941	2	647107	ENST00000489012.5	-244318	ENSG00000241369	LINC01192	long intergenic non-protein coding RNA 1192
chr11	12746752	12747151	400	1.47464	Intron (ENST00000527636.6/7003, intron 2 of 12)	12764233	12937222	172990	1	7003	ENST00000638666.1	-17082	ENSG00000187079	TEAD1	TEA domain transcription factor 1
chr3	171374684	171375083	400	1.6686	Intron (ENST00000436636.7/23043, intron 1 of 32)	171063881	171460063	396183	2	23043	ENST00000284483.12	84980	ENSG00000154310	TNIK	TRAF2 and NCK interacting kinase
chr15	100687437	100687836	400	1.2673	Distal Intergenic	100609547	100612512	2966	1	140460	ENST00000561192.1	77890	ENSG00000183475	ASB7	ankyrin repeat and SOCS box containing 7
chr12	46524144	46524543	400	1.47591	Intron (ENST00000667191.1/100288798, intron 2 of 2)	46537502	46652550	115049	1	100288798	ENST00000607353.1	-12959	NA	LOC100288798	uncharacterized LOC100288798
chr11	57424915	57425314	400	1.99559	Promoter (<=1kb)	57417880	57425856	7977	2	29015	ENST00000529113.5	542	ENSG00000134802	SLC43A3	solute carrier family 43 member 3
chr3	118110164	118110563	400	2.19431	Intron (ENST00000482142.5/105374060, intron 3 of 6)	117678698	117691005	12308	2	105374057	ENST00000659069.1	-419159	ENSG00000241213	LINC02024	long intergenic non-protein coding RNA 2024
chr1	202113692	202114091	400	1.12332	Distal Intergenic	202122917	202133592	10676	1	9283	ENST00000367282.6	-8826	ENSG00000170075	GPR37L1	G protein-coupled receptor 37 like 1
chr18	3618166	3618565	400	2.68068	Intron (ENST00000400147.6/9229, intron 4 of 9)	3603738	3608336	4599	1	84777	ENST00000572856.1	14428	NA	DLGAP1-AS2	DLGAP1 antisense RNA 2
chr2	9112196	9112595	400	0.662735	Intron (ENST00000492300.2/ENST00000492300.2, intron 1 of 2)	9206765	9405683	198919	1	8853	ENST00000315273.4	-94170	ENSG00000151693	ASAP2	ArfGAP with SH3 domain, ankyrin repeat and PH domain 2
chr2	122340925	122341324	400	1.49581	Intron (ENST00000657880.1/ENST00000657880.1, intron 3 of 8)	121756171	121765661	9491	1	7247	ENST00000409193.1	584754	ENSG00000211460	TSN	translin
chr16	68802219	68802618	400	2.25715	Promoter (<=1kb)	68801740	68812240	10501	1	999	ENST00000561751.1	479	ENSG00000039068	CDH1	cadherin 1
chr13	73421491	73421890	400	1.0439	Intron (ENST00000443621.1/ENST00000443621.1, intron 1 of 1)	73564244	73588070	23827	1	100874155	ENST00000430033.1	-142354	NA	LINC00392	long intergenic non-protein coding RNA 392
chr10	79331514	79331913	400	1.14187	Distal Intergenic	79347469	79351609	4141	1	10105	ENST00000498681.5	-15556	ENSG00000108179	PPIF	peptidylprolyl isomerase F
chr2	219279083	219279482	400	0.564021	Promoter (<=1kb)	219279267	219286900	7634	1	3300	ENST00000336576.9	0	ENSG00000135924	DNAJB2	DnaJ heat shock protein family (Hsp40) member B2
chr2	116449916	116450315	400	2.20329	Distal Intergenic	115814663	115836682	22020	1	57628	ENST00000473362.1	635253	ENSG00000175497	DPP10	dipeptidyl peptidase like 10
chr1	203706438	203706837	400	0.825018	Intron (ENST00000357681.9/493, intron 8 of 20)	203723897	203728310	4414	1	493	ENST00000458092.5	-17060	ENSG00000058668	ATP2B4	ATPase plasma membrane Ca2+ transporting 4
chr13	22703723	22704122	400	1.51267	Distal Intergenic	22869944	22896477	26534	2	100996930	ENST00000669934.1	192355	NA	LINC00621	long intergenic non-protein coding RNA 621
chr18	31498024	31498423	400	0.775632	Promoter (<=1kb)	31498177	31549008	50832	1	1829	ENST00000261590.13	0	ENSG00000046604	DSG2	desmoglein 2
chr15	40047507	40047906	400	1.10231	Intron (ENST00000559012.2/100131089, intron 2 of 6)	40039349	40057000	17652	1	100131089	ENST00000560341.2	8158	ENSG00000248508	SRP14-AS1	SRP14 antisense RNA1 (head to head)
chr11	15793221	15793620	400	1.1457	Distal Intergenic	15969533	15969621	89	2	102464826	ENST00000352083.7	176001	ENSG00000284094	MIR6073	microRNA 6073
chr11	131888436	131888835	400	1.49473	Intron (ENST00000374791.7/50863, intron 1 of 7)	131909697	131922263	12567	1	50863	ENST00000463395.5	-20862	ENSG00000182667	NTM	neurotrimin
chr10	37489398	37489797	400	0.957179	Distal Intergenic	37601440	37602974	1535	2	100288485	ENST00000544824.2	113177	ENSG00000256892	MTRNR2L7	MT-RNR2 like 7
chr16	35565749	35566148	400	1.9017	Distal Intergenic	35504370	35506567	2198	2	100130700	ENST00000662587.1	-59182	NA	TP53TG3HP	TP53 target 3 family member H, pseudogene
chr1	47190050	47190449	400	0.628608	Promoter (<=1kb)	47183582	47190036	6455	2	10158	ENST00000294338.7	-14	ENSG00000162366	PDZK1IP1	PDZK1 interacting protein 1
chr13	62642966	62643365	400	1.00779	Distal Intergenic	62672285	62732180	59896	2	100874176	ENST00000448411.1	88815	NA	LINC00448	long intergenic non-protein coding RNA 448
chr4	28167445	28167844	400	1.23492	Distal Intergenic	28819582	28819668	87	1	100422937	ENST00000636486.1	-651738	ENSG00000283275	MIR4275	microRNA 4275
chr11	6319811	6320210	400	0.507424	Promoter (<=1kb)	6318946	6320062	1117	2	112464	ENST00000532354.1	0	ENSG00000170955	CAVIN3	caveolae associated protein 3
chr18	24995112	24995511	400	1.54382	Distal Intergenic	24932771	24987919	55149	2	105372030	ENST00000670277.1	-7193	ENSG00000264345	LINC01894	long intergenic non-protein coding RNA 1894
chr11	6481243	6481642	400	0.554118	Promoter (<=1kb)	6474683	6481479	6797	2	23647	ENST00000614314.4	0	ENSG00000132254	ARFIP2	ADP ribosylation factor interacting protein 2
chr2	214809785	214810184	400	0.595668	Promoter (<=1kb)	214810181	214963346	153166	1	101928103	ENST00000655899.1	0	ENSG00000229267	SNHG31	small nucleolar RNA host gene 31
chr13	88153443	88153842	400	1.741	Intron (ENST00000430214.1/105370306, intron 1 of 4)	88142867	88236082	93216	1	105370306	ENST00000430214.1	10576	ENSG00000231019	LINC00373	long intergenic non-protein coding RNA 373
chr2	48440563	48440962	400	0.511192	Promoter (<=1kb)	48440598	48511468	70871	1	129285	ENST00000431614.5	0	ENSG00000162869	PPP1R21	protein phosphatase 1 regulatory subunit 21
chr11	128343974	128344373	400	1.39074	Distal Intergenic	128462544	128463950	1407	2	2113	ENST00000530924.2	119577	ENSG00000134954	ETS1	ETS proto-oncogene 1, transcription factor
chr11	12110297	12110696	400	0.629569	Promoter (<=1kb)	12110591	12263785	153195	1	9645	ENST00000256194.8	0	ENSG00000133816	MICAL2	microtubule associated monooxygenase, calponin and LIM domain containing 2
chr5	76303898	76304297	400	1.59199	Intron (ENST00000502798.7/22987, intron 12 of 12)	76291765	76296122	4358	1	22987	ENST00000506257.1	12133	ENSG00000122012	SV2C	synaptic vesicle glycoprotein 2C
chr22	45200994	45201393	400	1.49752	Promoter (<=1kb)	45200954	45201019	66	2	100302149	ENST00000408671.3	0	ENSG00000221598	MIR1249	microRNA 1249
chr20	15951687	15952086	400	1.27561	Intron (ENST00000217246.8/140733, intron 12 of 16)	15933276	16044592	111317	1	140733	ENST00000486914.1	18411	ENSG00000172264	MACROD2	mono-ADP ribosylhydrolase 2
chr8	37905695	37906094	400	1.95932	Distal Intergenic	37858618	37899497	40880	2	80223	ENST00000330843.9	-6198	ENSG00000156675	RAB11FIP1	RAB11 family interacting protein 1
chr2	10390335	10390734	400	1.71153	Intron (ENST00000423674.5/3241, intron 1 of 3)	10368764	10427616	58853	1	3241	ENST00000620771.4	21571	ENSG00000115756	HPCAL1	hippocalcin like 1
chr2	20514884	20515283	400	1.6673	Distal Intergenic	20499571	20501311	1741	2	107985856	ENST00000441870.1	-13573	NA	LOC107985856	uncharacterized LOC107985856
chr11	86068972	86069371	400	0.510028	Promoter (<=1kb)	85957175	86069084	111910	2	8301	ENST00000393346.8	0	ENSG00000073921	PICALM	phosphatidylinositol binding clathrin assembly protein
chr18	58087946	58088345	400	1.10601	Promoter (2-3kb)	58090791	58165839	75049	1	23327	ENST00000587547.1	-2446	ENSG00000049759	NEDD4L	NEDD4 like E3 ubiquitin protein ligase
chr11	132142065	132142464	400	1.63	Promoter (1-2kb)	132141011	132314703	173693	1	50863	ENST00000467255.5	1054	ENSG00000182667	NTM	neurotrimin
chr11	130146320	130146719	400	0.646707	Distal Intergenic	130141412	130144273	2862	1	334	ENST00000525604.1	4908	ENSG00000084234	APLP2	amyloid beta precursor like protein 2
chr3	126304738	126305137	400	1.00662	Distal Intergenic	126352675	126354285	1611	2	28999	ENST00000509675.1	49148	ENSG00000163884	KLF15	Kruppel like factor 15
chr19	10871080	10871479	400	0.768618	Promoter (<=1kb)	10871513	10923070	51558	1	10498	ENST00000327064.8	-34	ENSG00000142453	CARM1	coactivator associated arginine methyltransferase 1
chr12	54411351	54411750	400	0.981035	Promoter (1-2kb)	54411908	54413428	1521	2	3678	ENST00000547744.1	1678	ENSG00000161638	ITGA5	integrin subunit alpha 5
chr2	54081513	54081912	400	0.971068	Intron (ENST00000607452.6/98, intron 4 of 6)	54115403	54143314	27912	1	98	ENST00000406041.5	-33491	ENSG00000170634	ACYP2	acylphosphatase 2
chr7	14233442	14233841	400	1.13793	Intron (ENST00000399322.7/1607, intron 22 of 24)	14149157	14269201	120045	2	1607	ENST00000493142.1	35360	ENSG00000136267	DGKB	diacylglycerol kinase beta
chr12	101830789	101831188	400	0.616592	Promoter (<=1kb)	101745499	101830959	85461	2	79158	ENST00000299314.12	0	ENSG00000111670	GNPTAB	N-acetylglucosamine-1-phosphate transferase subunits alpha and beta
chr16	48611701	48612100	400	0.667647	Promoter (1-2kb)	48538726	48610180	71455	2	9683	ENST00000262384.4	-1521	ENSG00000102921	N4BP1	NEDD4 binding protein 1
chr11	116853574	116853973	400	0.832129	Exon (ENST00000669664.1/104326055, exon 2 of 3)	116845184	116849138	3955	2	23387	ENST00000454905.5	-4436	ENSG00000160584	SIK3	SIK family kinase 3
chr5	12320422	12320821	400	1.71143	Distal Intergenic	12574830	12760795	185966	1	404663	ENST00000513051.6	-254009	NA	LINC01194	long intergenic non-protein coding RNA 1194
chr9	95313045	95313444	400	1.00346	Promoter (2-3kb)	95205950	95316152	110203	2	2176	ENST00000648415.1	2708	ENSG00000158169	FANCC	FA complementation group C
chr1	226870532	226870931	400	0.728006	Promoter (<=1kb)	226870616	226885568	14953	1	5664	ENST00000495488.5	0	ENSG00000143801	PSEN2	presenilin 2
chr11	18394279	18394678	400	0.584591	Promoter (<=1kb)	18394560	18402891	8332	1	3939	ENST00000543445.5	0	ENSG00000134333	LDHA	lactate dehydrogenase A
chr2	69997474	69997873	400	1.02376	Intron (ENST00000435880.6/400960, intron 7 of 10)	69996758	70012216	15459	2	400960	ENST00000598586.1	14343	ENSG00000179818	PCBP1-AS1	PCBP1 antisense RNA 1
chr3	101849260	101849659	400	0.513244	Promoter (<=1kb)	101849514	101859523	10010	1	64332	ENST00000326151.9	0	ENSG00000144802	NFKBIZ	NFKB inhibitor zeta
chr7	145053838	145054237	400	1.30141	Distal Intergenic	144591424	144836395	244972	2	27010	ENST00000552881.1	-217443	ENSG00000196511	TPK1	thiamin pyrophosphokinase 1
chr9	81266683	81267082	400	1.5043	Distal Intergenic	81599865	81613522	13658	2	7088	ENST00000376484.1	346440	ENSG00000196781	TLE1	TLE family member 1, transcriptional corepressor
chr5	75602051	75602450	400	0.890514	Distal Intergenic	75597417	75597988	572	1	51426	ENST00000502567.1	4634	ENSG00000122008	POLK	DNA polymerase kappa
chr11	119121277	119121676	400	0.593922	Promoter (<=1kb)	119121580	119136059	14480	1	25988	ENST00000350777.7	0	ENSG00000172273	HINFP	histone H4 transcription factor
chr12	77032399	77032798	400	1.9626	Intron (ENST00000416496.6/144455, intron 9 of 11)	77034006	77050741	16736	2	144455	ENST00000552907.5	17943	ENSG00000165891	E2F7	E2F transcription factor 7
chrX	145506258	145506657	400	1.83748	Distal Intergenic	145247503	145256208	8706	1	494118	ENST00000370493.4	258755	ENSG00000203923	SPANXN1	SPANX family member N1
chr16	6132110	6132509	400	1.31188	Intron (ENST00000569895.3/54715, intron 4 of 6)	6019703	7709781	1690079	1	54715	ENST00000422070.8	112407	ENSG00000078328	RBFOX1	RNA binding fox-1 homolog 1
chr11	106077258	106077657	400	0.531981	Promoter (<=1kb)	106051098	106077347	26250	2	143879	ENST00000531837.2	0	ENSG00000182359	KBTBD3	kelch repeat and BTB domain containing 3
chr12	27336276	27336675	400	0.860837	Intron (ENST00000544915.5/56938, intron 1 of 15)	27333055	27420894	87840	1	56938	ENST00000266503.9	3221	ENSG00000029153	ARNTL2	aryl hydrocarbon receptor nuclear translocator like 2
chrX	22795659	22796058	400	1.94485	Intron (ENST00000608254.1/100873065, intron 3 of 5)	22999960	23003589	3630	1	168400	ENST00000327968.7	-203902	ENSG00000184735	DDX53	DEAD-box helicase 53
chr6	15417874	15418273	400	1.49942	Intron (ENST00000341776.7/3720, intron 3 of 17)	15501358	15508393	7036	1	3720	ENST00000474854.1	-83085	ENSG00000008083	JARID2	jumonji and AT-rich interaction domain containing 2
chr4	94641845	94642244	400	1.54769	Intron (ENST00000437932.5/10611, intron 8 of 11)	94585627	94657547	71921	1	10611	ENST00000506632.2	56218	ENSG00000163110	PDLIM5	PDZ and LIM domain 5
chr2	159286526	159286925	400	0.576174	Promoter (<=1kb)	159235793	159286799	51007	2	151525	ENST00000359774.8	0	ENSG00000196151	WDSUB1	WD repeat, sterile alpha motif and U-box domain containing 1
chr11	134331825	134332224	400	1.15088	Promoter (<=1kb)	134331874	134376321	44448	1	89944	ENST00000339772.9	0	ENSG00000149328	GLB1L2	galactosidase beta 1 like 2
chr20	10519559	10519958	400	1.36594	Intron (ENST00000334534.10/128710, intron 2 of 7)	10598675	10636829	38155	1	128710	ENST00000488816.1	-78717	ENSG00000149346	SLX4IP	SLX4 interacting protein
chr17	13347069	13347468	400	1.06284	Distal Intergenic	13299200	13306771	7572	2	105371541	ENST00000649037.1	-40298	ENSG00000234634	LINC02093	long intergenic non-protein coding RNA 2093
chr7	107595169	107595568	400	0.930649	Promoter (<=1kb)	107595833	107600435	4603	1	55973	ENST00000490060.1	-265	ENSG00000075790	BCAP29	B cell receptor associated protein 29
chr4	57023068	57023467	400	1.6499	Promoter (<=1kb)	57023227	57023751	525	1	5431	ENST00000464918.1	0	ENSG00000047315	POLR2B	RNA polymerase II subunit B
chr11	27040411	27040810	400	0.496223	Promoter (<=1kb)	27040725	27127675	86951	1	8424	ENST00000529202.5	0	ENSG00000129151	BBOX1	gamma-butyrobetaine hydroxylase 1
chr3	173977809	173978208	400	1.07344	Intron (ENST00000457714.5/22871, intron 4 of 6)	173910498	173920796	10299	2	100874010	ENST00000423873.5	-57013	ENSG00000228213	NLGN1-AS1	NLGN1 antisense RNA 1
chr11	9314522	9314921	400	0.525402	Promoter (<=1kb)	9280654	9314567	33914	2	440026	ENST00000299596.8	0	ENSG00000166471	TMEM41B	transmembrane protein 41B
chr11	132072123	132072522	400	0.880973	Intron (ENST00000374791.7/50863, intron 2 of 7)	132141011	132314703	173693	1	50863	ENST00000467255.5	-68489	ENSG00000182667	NTM	neurotrimin
chr11	19442181	19442580	400	0.511314	Intron (ENST00000360655.8/89797, intron 1 of 37)	19504891	19505900	1010	2	100874012	ENST00000530652.1	63320	ENSG00000255043	NAV2-AS5	NAV2 antisense RNA 5
chr12	127987285	127987684	400	1.43297	Distal Intergenic	127933689	127983854	50166	2	104472718	ENST00000653038.1	-3431	NA	LINC00508	long intergenic non-protein coding RNA 508
chr6	100998127	100998526	400	1.79824	Distal Intergenic	100647288	100881372	234085	2	10973	ENST00000324696.8	-116755	ENSG00000112249	ASCC3	activating signal cointegrator 1 complex subunit 3
chr18	73689031	73689430	400	1.46453	Distal Intergenic	73332272	73333842	1571	1	100505817	ENST00000577634.1	356759	ENSG00000261780	LINC02582	long intergenic non-protein coding RNA 2582
chr20	10673981	10674380	400	0.465152	Promoter (<=1kb)	10637684	10673999	36316	2	182	ENST00000254958.10	0	ENSG00000101384	JAG1	jagged canonical Notch ligand 1
chr2	186105220	186105619	400	1.78613	Intron (ENST00000668985.1/101927217, intron 2 of 7)	186033619	186099837	66219	2	101927217	ENST00000427108.6	-5383	NA	LINC01473	long intergenic non-protein coding RNA 1473
chr15	42100336	42100735	400	1.45952	Distal Intergenic	42067009	42094562	27554	2	283748	ENST00000290472.4	-5774	ENSG00000159337	PLA2G4D	phospholipase A2 group IVD
chr2	2665230	2665629	400	0.969979	Intron (ENST00000655823.1/ENST00000655823.1, intron 2 of 2)	2302965	2331664	28700	2	23040	ENST00000648688.1	-333566	ENSG00000186487	MYT1L	myelin transcription factor 1 like
chr17	52790410	52790809	400	0.954857	Distal Intergenic	52862121	52899588	37468	1	105371831	ENST00000412360.1	-71312	ENSG00000226364	LINC02089	long intergenic non-protein coding RNA 2089
chr12	61250328	61250727	400	1.65218	Distal Intergenic	61708277	61827233	118957	2	338811	ENST00000550003.1	576506	ENSG00000198673	TAFA2	TAFA chemokine like family member 2
chr20	23361779	23362178	400	0.450126	Promoter (<=1kb)	23362182	23373062	10881	1	64412	ENST00000338121.10	-4	ENSG00000125812	GZF1	GDNF inducible zinc finger protein 1
chr1	82453677	82454076	400	1.52217	Intron (ENST00000653483.1/ENST00000653483.1, intron 4 of 4)	82903183	83166815	263633	1	103283057	ENST00000452901.5	-449107	ENSG00000230817	LINC01362	long intergenic non-protein coding RNA 1362
chr15	27124454	27124853	400	1.73202	Intron (ENST00000615808.5/2567, intron 3 of 9)	27157747	27161223	3477	2	101928869	ENST00000657653.1	36370	ENSG00000228740	GABRG3-AS1	GABRG3 antisense RNA 1
chr9	80874315	80874714	400	1.22634	Distal Intergenic	81599865	81613522	13658	2	7088	ENST00000376484.1	738808	ENSG00000196781	TLE1	TLE family member 1, transcriptional corepressor
chr7	149558410	149558809	400	1.71215	Exon (ENST00000463567.5/79970, exon 4 of 8)	149472696	149497817	25122	2	155061	ENST00000644635.1	-60593	ENSG00000181220	ZNF746	zinc finger protein 746
chr11	130069404	130069803	400	0.576982	Promoter (<=1kb)	130069837	130110637	40801	1	334	ENST00000532456.5	-34	ENSG00000084234	APLP2	amyloid beta precursor like protein 2
chr11	132064942	132065341	400	1.33775	Intron (ENST00000374791.7/50863, intron 2 of 7)	132141011	132314703	173693	1	50863	ENST00000467255.5	-75670	ENSG00000182667	NTM	neurotrimin
chr11	18012937	18013336	400	0.621642	Promoter (<=1kb)	17788048	18013036	224989	2	26297	ENST00000525422.5	0	ENSG00000129158	SERGEF	secretion regulating guanine nucleotide exchange factor
chr1	212712449	212712848	400	1.55147	Distal Intergenic	212686417	212699840	13424	2	55509	ENST00000243440.2	-12609	ENSG00000123685	BATF3	basic leucine zipper ATF-like transcription factor 3
chr2	10448159	10448558	400	0.601239	Promoter (<=1kb)	10439968	10448327	8360	2	4953	ENST00000234111.9	0	ENSG00000115758	ODC1	ornithine decarboxylase 1
chr18	35502033	35502432	400	1.14084	Distal Intergenic	35468333	35497991	29659	2	125476	ENST00000334598.11	-4042	ENSG00000153391	INO80C	INO80 complex subunit C
chr11	32817581	32817980	400	1.45275	Distal Intergenic	32829927	32858120	28194	1	79056	ENST00000257836.4	-11947	ENSG00000135378	PRRG4	proline rich and Gla domain 4
chr11	129705170	129705569	400	0.885725	Distal Intergenic	129612116	129617269	5154	2	101929557	ENST00000631195.1	-87901	ENSG00000281097	LINC01395	long intergenic non-protein coding RNA 1395
chr11	10489120	10489519	400	0.631817	Intron (ENST00000444303.6/272, intron 5 of 13)	10493367	10495632	2266	1	272	ENST00000533116.1	-3848	ENSG00000133805	AMPD3	adenosine monophosphate deaminase 3
chr11	108222713	108223112	400	0.463201	Promoter (<=1kb)	108222832	108369099	146268	1	472	ENST00000278616.8	0	ENSG00000149311	ATM	ATM serine/threonine kinase
chr6	117482615	117483014	400	0.574897	Promoter (<=1kb)	117482640	117503899	21260	1	285761	ENST00000528162.1	0	ENSG00000164465	DCBLD1	discoidin, CUB and LCCL domain containing 1
chr9	121902820	121903219	400	0.89011	Intron (ENST00000321582.9/158135, intron 6 of 8)	121760340	121768526	8187	1	153090	ENST00000459906.1	142480	ENSG00000136848	DAB2IP	DAB2 interacting protein
chrX	94123032	94123431	400	1.42081	Distal Intergenic	93674206	93712265	38060	1	286499	ENST00000332647.5	448826	ENSG00000179083	FAM133A	family with sequence similarity 133 member A
chr2	38076741	38077140	400	0.456304	Promoter (<=1kb)	38076280	38131567	55288	1	285154	ENST00000589303.5	461	ENSG00000232973	CYP1B1-AS1	CYP1B1 antisense RNA 1
chr9	114277306	114277705	400	0.551145	Intron (ENST00000356083.8/85301, intron 37 of 60)	114268807	114274230	5424	1	85301	ENST00000477421.2	8499	ENSG00000196739	COL27A1	collagen type XXVII alpha 1 chain
chr5	31021155	31021554	400	1.08848	Distal Intergenic	31193686	31329146	135461	1	1004	ENST00000265071.3	-172132	ENSG00000113361	CDH6	cadherin 6
chr12	39443076	39443475	400	0.486772	Promoter (<=1kb)	39293229	39443390	150162	2	55605	ENST00000361961.7	0	ENSG00000139116	KIF21A	kinesin family member 21A
chr11	19715351	19715750	400	0.646168	Promoter (1-2kb)	19713597	20118574	404978	1	89797	ENST00000396087.7	1754	ENSG00000166833	NAV2	neuron navigator 2
chr11	27934363	27934762	400	0.663379	Distal Intergenic	28056815	28056910	96	1	693195	ENST00000385139.1	-122053	ENSG00000207874	MIR610	microRNA 610
chr13	76991867	76992266	400	0.541129	Promoter (<=1kb)	76991952	77000969	9018	1	1203	ENST00000650992.1	0	ENSG00000102805	CLN5	CLN5 intracellular trafficking protein
chr2	184554702	184555101	400	0.871859	Distal Intergenic	184598529	184939492	340964	1	91752	ENST00000302277.7	-43428	ENSG00000170396	ZNF804A	zinc finger protein 804A
chr2	102803209	102803608	400	1.19914	Intron (ENST00000639249.1/130827, intron 4 of 4)	102797766	102816316	18551	1	130827	ENST00000484094.1	5443	ENSG00000170417	TMEM182	transmembrane protein 182
chr6	132209369	132209768	400	0.963396	Distal Intergenic	132160764	132169361	8598	1	100507254	ENST00000436112.1	48605	ENSG00000228495	LINC01013	long intergenic non-protein coding RNA 1013
chr5	4584979	4585378	400	1.03232	Intron (ENST00000507435.1/ENST00000507435.1, intron 3 of 5)	4773481	4774865	1385	1	101929153	ENST00000503757.1	-188103	ENSG00000249521	LINC02114	long intergenic non-protein coding RNA 2114
chr11	118938537	118938936	400	0.7857	Intron (ENST00000534788.1/7379, intron 1 of 5)	118897746	118925608	27863	2	283149	ENST00000526143.2	-12929	ENSG00000186174	BCL9L	BCL9 like
chr21	25370273	25370672	400	1.1155	Intron (ENST00000672784.1/ENST00000672784.1, intron 2 of 2)	25385402	25399363	13962	2	54072	ENST00000664370.1	28691	ENSG00000185433	LINC00158	long intergenic non-protein coding RNA 158
chr2	47076853	47077252	400	1.20375	Intron (ENST00000496939.1/ENST00000496939.1, intron 1 of 2)	47046315	47050827	4513	1	57217	ENST00000496991.3	30538	ENSG00000068724	TTC7A	tetratricopeptide repeat domain 7A
chr2	8685428	8685827	400	0.900204	Promoter (2-3kb)	8682780	8684031	1252	1	3398	ENST00000472142.1	2648	ENSG00000115738	ID2	inhibitor of DNA binding 2
chr11	122856568	122856967	400	1.07555	Intron (ENST00000227348.9/56253, intron 5 of 9)	122862303	122872637	10335	1	56253	ENST00000533709.1	-5336	ENSG00000109943	CRTAM	cytotoxic and regulatory T cell molecule
chr2	62305055	62305454	400	1.32551	Distal Intergenic	62215518	62224549	9032	1	10678	ENST00000405767.1	89537	ENSG00000170340	B3GNT2	UDP-GlcNAc:betaGal beta-1,3-N-acetylglucosaminyltransferase 2
chr10	133274911	133275310	400	0.598027	Promoter (<=1kb)	133271814	133275994	4181	2	101	ENST00000537099.5	684	ENSG00000151651	ADAM8	ADAM metallopeptidase domain 8
chr20	41391607	41392006	400	1.15404	Distal Intergenic	41404523	41415065	10543	2	84181	ENST00000480022.1	23059	ENSG00000124177	CHD6	chromodomain helicase DNA binding protein 6
chr2	48723134	48723533	400	0.765521	Promoter (<=1kb)	48708770	48723514	14745	2	3973	ENST00000477576.1	0	ENSG00000138039	LHCGR	luteinizing hormone/choriogonadotropin receptor
chr11	125592525	125592924	400	0.459436	Promoter (<=1kb)	125570284	125592568	22285	2	105369550	ENST00000530526.1	0	ENSG00000149557	STT3A-AS1	STT3A antisense RNA 1
chr20	53893169	53893568	400	1.18178	Distal Intergenic	53875252	53875557	306	2	391257	ENST00000497904.1	-17612	NA	SUMO1P1	SUMO1 pseudogene 1
chr11	133934693	133935092	400	0.934462	Intron (ENST00000533871.7/22997, intron 7 of 19)	133922576	133938100	15525	2	22997	ENST00000527648.2	3008	ENSG00000080854	IGSF9B	immunoglobulin superfamily member 9B
chr12	83763383	83763782	400	0.801206	Distal Intergenic	82758555	83134302	375748	1	160335	ENST00000549919.1	1004828	ENSG00000179104	TMTC2	transmembrane O-mannosyltransferase targeting cadherins 2
chr6	23420995	23421394	400	1.4962	Distal Intergenic	24126186	24147529	21344	1	140767	ENST00000378478.5	-704792	ENSG00000152954	NRSN1	neurensin 1
chr3	111712332	111712731	400	1.32344	Intron (ENST00000636933.1/257068, intron 2 of 3)	111732461	111778458	45998	1	90102	ENST00000474484.1	-19730	ENSG00000144824	PHLDB2	pleckstrin homology like domain family B member 2
chr14	71142236	71142635	400	1.10783	Exon (ENST00000602957.1/ENST00000602957.1, exon 1 of 1)	71109020	71110161	1142	1	22990	ENST00000555780.1	33216	ENSG00000100731	PCNX1	pecanex 1
chr9	80867770	80868169	400	1.47327	Distal Intergenic	81599865	81613522	13658	2	7088	ENST00000376484.1	745353	ENSG00000196781	TLE1	TLE family member 1, transcriptional corepressor
chr10	44301074	44301473	400	0.524699	Intron (ENST00000658643.1/ENST00000658643.1, intron 1 of 2)	44292750	44294649	1900	1	100130539	ENST00000649743.1	8324	ENSG00000277288	LINC02881	long intergenic non-protein coding RNA 2881
chr6	125904880	125905279	400	1.04184	Intron (ENST00000368357.7/135112, intron 11 of 16)	125899909	125927758	27850	1	135112	ENST00000433571.2	4971	ENSG00000111912	NCOA7	nuclear receptor coactivator 7
chr11	113875329	113875728	400	0.769496	Promoter (<=1kb)	113797874	113875570	77697	2	57646	ENST00000003302.8	0	ENSG00000048028	USP28	ubiquitin specific peptidase 28
chr1	197321137	197321536	400	0.631594	Intron (ENST00000535699.5/23418, intron 1 of 12)	197360349	197421441	61093	1	23418	ENST00000476483.1	-38813	ENSG00000134376	CRB1	crumbs cell polarity complex component 1
chr2	37085854	37086253	400	1.01551	Promoter (1-2kb)	37084518	37099244	14727	1	253635	ENST00000281932.5	1336	ENSG00000152133	GPATCH11	G-patch domain containing 11
chr2	231287664	231288063	400	1.28876	Intron (ENST00000349938.8/80210, intron 17 of 20)	231293820	231345202	51383	1	80210	ENST00000486787.1	-5757	ENSG00000135931	ARMC9	armadillo repeat containing 9
chr2	117360501	117360900	400	0.987829	Distal Intergenic	117814691	117832377	17687	1	8886	ENST00000263239.7	-453791	ENSG00000088205	DDX18	DEAD-box helicase 18
chr14	89801072	89801471	400	0.849118	Intron (ENST00000555070.1/1112, intron 2 of 3)	89848433	89932594	84162	2	90141	ENST00000550103.2	131123	ENSG00000140025	EFCAB11	EF-hand calcium binding domain 11
chr9	128192845	128193244	400	0.771852	Promoter (<=1kb)	128166066	128191939	25874	2	25792	ENST00000538431.5	-906	ENSG00000148337	CIZ1	CDKN1A interacting zinc finger protein 1
chr18	67771182	67771581	400	1.43097	Intron (ENST00000583687.1/643542, intron 1 of 4)	67808505	67814822	6318	2	101927430	ENST00000580659.1	43241	ENSG00000265555	LINC01903	long intergenic non-protein coding RNA 1903
chr13	29758653	29759052	400	1.35389	Distal Intergenic	29764371	29850617	86247	2	5412	ENST00000380680.5	91565	ENSG00000122042	UBL3	ubiquitin like 3
chr3	115784287	115784686	400	0.366129	Distal Intergenic	115810276	115842497	32222	2	4045	ENST00000475403.2	57811	ENSG00000185565	LSAMP	limbic system associated membrane protein
chr9	127621392	127621791	400	1.16038	Intron (ENST00000637521.2/6812, intron 1 of 19)	127612361	127613751	1391	1	6812	ENST00000476182.3	9031	ENSG00000136854	STXBP1	syntaxin binding protein 1
chr3	162945517	162945916	400	1.22622	Distal Intergenic	163199578	163278573	78996	2	647107	ENST00000462928.5	332657	ENSG00000241369	LINC01192	long intergenic non-protein coding RNA 1192
chr1	7783894	7784293	400	0.642936	Promoter (<=1kb)	7784320	7803958	19639	1	8863	ENST00000377541.5	-27	ENSG00000049246	PER3	period circadian regulator 3
chr4	168569090	168569489	400	0.799393	Intron (ENST00000505667.6/23022, intron 2 of 21)	168511568	168700900	189333	1	23022	ENST00000508898.5	57522	ENSG00000129116	PALLD	palladin, cytoskeletal associated protein
chr10	97687166	97687565	400	0.458009	Promoter (<=1kb)	97677424	97687241	9818	2	60370	ENST00000370626.4	0	ENSG00000119986	AVPI1	arginine vasopressin induced 1
chr11	9460695	9461094	400	0.413548	Promoter (<=1kb)	9459556	9460702	1147	2	644656	ENST00000596206.2	0	ENSG00000268403	LOC644656	uncharacterized LOC644656
chr13	46211540	46211939	400	1.18673	Promoter (<=1kb)	46158856	46211871	53016	2	3936	ENST00000442275.1	0	ENSG00000136167	LCP1	lymphocyte cytosolic protein 1
chr4	171117472	171117871	400	1.23705	Distal Intergenic	171186184	171186292	109	1	102466953	ENST00000613604.1	-68313	ENSG00000278502	MIR6082	microRNA 6082
chr6	158026469	158026868	400	0.712724	Intron (ENST00000355585.9/8871, intron 2 of 26)	158033490	158063872	30383	1	8871	ENST00000485863.1	-6622	ENSG00000078269	SYNJ2	synaptojanin 2
chr11	114400329	114400728	400	0.504955	Promoter (<=1kb)	114400529	114408924	8396	1	10179	ENST00000375490.9	0	ENSG00000076053	RBM7	RNA binding motif protein 7
chr10	116440467	116440866	400	1.1815	Intron (ENST00000369230.4/119548, intron 2 of 11)	116427847	116477957	50111	1	119548	ENST00000369230.4	12620	ENSG00000203837	PNLIPRP3	pancreatic lipase related protein 3
chr3	195442945	195443344	400	0.391905	Promoter (<=1kb)	195274745	195443020	168276	2	23527	ENST00000326793.11	0	ENSG00000114331	ACAP2	ArfGAP with coiled-coil, ankyrin repeat and PH domains 2
chr10	128630816	128631215	400	1.17561	Distal Intergenic	128912810	128916429	3620	1	728327	ENST00000667048.1	-281595	ENSG00000224190	LINC02667	long intergenic non-protein coding RNA 2667
chr12	66449458	66449857	400	1.14096	Intron (ENST00000398016.7/23426, intron 10 of 23)	66445396	66465422	20027	2	23426	ENST00000535002.1	15565	ENSG00000155974	GRIP1	glutamate receptor interacting protein 1
chr10	127150086	127150485	400	0.99802	Intron (ENST00000280333.9/1793, intron 27 of 51)	127136194	127177009	40816	2	642938	ENST00000424811.2	26524	ENSG00000188916	INSYN2A	inhibitory synaptic factor 2A
chr1	209607364	209607763	400	0.613322	Promoter (<=1kb)	209607794	209611944	4151	1	57172	ENST00000494990.1	-31	ENSG00000008118	CAMK1G	calcium/calmodulin dependent protein kinase IG
chr1	238581355	238581754	400	1.3282	Distal Intergenic	238480373	238486060	5688	2	339535	ENST00000657655.1	-95295	ENSG00000215808	LINC01139	long intergenic non-protein coding RNA 1139
chr2	101410720	101411119	400	0.508413	Intron (ENST00000428343.6/731220, intron 8 of 11)	101345550	101387503	41954	2	200407	ENST00000324768.6	-23217	ENSG00000175874	CREG2	cellular repressor of E1A stimulated genes 2
chr11	111879022	111879421	400	0.518508	Promoter (<=1kb)	111874056	111879165	5110	2	91893	ENST00000260257.9	0	ENSG00000255561	FDXACB1	ferredoxin-fold anticodon binding domain containing 1
chr2	221518345	221518744	400	0.709153	Intron (ENST00000281821.7/2043, intron 3 of 17)	221457954	221502560	44607	2	2043	ENST00000441679.1	-15785	ENSG00000116106	EPHA4	EPH receptor A4
chr3	4978515	4978914	400	0.483105	Promoter (<=1kb)	4979437	4983268	3832	1	8553	ENST00000467610.1	-523	ENSG00000134107	BHLHE40	basic helix-loop-helix family member e40
chr20	13231350	13231749	400	0.75175	Intron (ENST00000262487.5/140862, intron 1 of 5)	13237801	13239674	1874	2	100505536	ENST00000431407.1	7925	NA	ISM1-AS1	ISM1 antisense RNA 1
chr2	5546179	5546578	400	1.06349	Distal Intergenic	5677142	5691046	13905	2	102723818	ENST00000420221.1	144468	NA	LINC01248	long intergenic non-protein coding RNA 1248
chr21	31559180	31559579	400	0.592733	Promoter (<=1kb)	31559245	31560487	1243	1	150051	ENST00000433071.2	0	ENSG00000237594	LOC150051	uncharacterized LOC150051
chr11	64870519	64870918	400	1.29179	Intron (ENST00000320631.8/10938, intron 2 of 4)	64859945	64875666	15722	2	10938	ENST00000455148.1	4748	ENSG00000110047	EHD1	EH domain containing 1
chr11	111602018	111602417	400	0.634076	Promoter (<=1kb)	111602449	111730855	128407	1	23235	ENST00000304987.4	-32	ENSG00000170145	SIK2	salt inducible kinase 2
chr9	120842867	120843266	400	0.394441	Promoter (<=1kb)	120842996	120851440	8445	1	253039	ENST00000640391.1	0	ENSG00000226752	CUTALP	cutA divalent cation tolerance like, pseudogene
chr11	14337063	14337462	400	0.573952	Promoter (<=1kb)	14281690	14337166	55477	2	22800	ENST00000531421.5	0	ENSG00000133818	RRAS2	RAS related 2
chr5	14476908	14477307	400	1.24946	Promoter (2-3kb)	14479321	14481796	2476	1	7204	ENST00000511019.1	-2014	ENSG00000038382	TRIO	trio Rho guanine nucleotide exchange factor
chr15	52496769	52497168	400	0.847661	Intron (ENST00000399231.7/4644, intron 1 of 40)	52313304	52528841	215538	2	4644	ENST00000553916.5	31673	ENSG00000197535	MYO5A	myosin VA
chr9	128972964	128973363	400	1.09807	Exon (ENST00000372577.2/23511, exon 12 of 44)	128983514	128985262	1749	1	23511	ENST00000465344.1	-10151	ENSG00000095319	NUP188	nucleoporin 188
chr12	27843777	27844176	400	0.921279	Distal Intergenic	27787635	27791926	4292	1	57542	ENST00000540301.1	56142	ENSG00000087448	KLHL42	kelch like family member 42
chrX	74104640	74105039	400	0.888805	Intron (ENST00000603672.5/100302692, intron 5 of 5)	74028140	74112334	84195	2	100302692	ENST00000652609.1	7295	ENSG00000230590	FTX	FTX transcript, XIST regulator
chr11	132060537	132060936	400	1.27634	Intron (ENST00000374791.7/50863, intron 2 of 7)	132141011	132314703	173693	1	50863	ENST00000467255.5	-80075	ENSG00000182667	NTM	neurotrimin
chr2	118403772	118404171	400	1.17139	Distal Intergenic	118182939	118222250	39312	2	100506797	ENST00000647942.1	-181522	ENSG00000226856	THORLNC	testis associated oncogenic lncRNA
chr12	115155958	115156357	400	0.618998	Distal Intergenic	114670255	114684175	13921	2	6926	ENST00000349155.7	-471783	ENSG00000135111	TBX3	T-box transcription factor 3
chr3	61686222	61686621	400	1.03663	Intron (ENST00000495879.1/5793, intron 1 of 2)	61561911	62293329	731419	1	5793	ENST00000295874.14	124311	ENSG00000144724	PTPRG	protein tyrosine phosphatase receptor type G
chr10	3323854	3324253	400	1.09723	Distal Intergenic	3137730	3172841	35112	2	10531	ENST00000451104.6	-151013	ENSG00000107959	PITRM1	pitrilysin metallopeptidase 1
chr11	26677517	26677916	400	0.547735	Intron (ENST00000396005.8/159963, intron 13 of 14)	26691658	26721999	30342	2	159963	ENST00000280467.10	44083	ENSG00000148942	SLC5A12	solute carrier family 5 member 12
chr12	64404097	64404496	400	0.556804	Promoter (<=1kb)	64404392	64451125	46734	1	11260	ENST00000332707.10	0	ENSG00000184575	XPOT	exportin for tRNA
chr11	130159680	130160079	400	0.714566	Promoter (<=1kb)	130159782	130210362	50581	1	6768	ENST00000278742.6	0	ENSG00000149418	ST14	ST14 transmembrane serine protease matriptase
chr1	106659816	106660215	400	0.85208	Distal Intergenic	106818224	106851312	33089	1	105378889	ENST00000659929.1	-158009	NA	LINC01661	long intergenic non-protein coding RNA 1661
chr2	185187431	185187830	400	1.25611	Distal Intergenic	184866365	184939489	73125	1	91752	ENST00000613975.1	321066	ENSG00000170396	ZNF804A	zinc finger protein 804A
chrX	21943753	21944152	400	1.07163	Promoter (2-3kb)	21941045	21978111	37067	1	6611	ENST00000457085.1	2708	ENSG00000102172	SMS	spermine synthase
chr18	72375724	72376123	400	1.00537	Distal Intergenic	72536684	72540298	3615	2	147381	ENST00000581425.1	164175	ENSG00000141668	CBLN2	cerebellin 2 precursor
chrX	68833824	68834223	400	0.86474	Intron (ENST00000204961.5/1947, intron 1 of 4)	68829021	68842160	13140	1	1947	ENST00000204961.5	4803	ENSG00000090776	EFNB1	ephrin B1
chr10	110225908	110226307	400	0.613907	Promoter (<=1kb)	110225993	110286506	60514	1	4601	ENST00000239007.11	0	ENSG00000119950	MXI1	MAX interactor 1, dimerization protein
chr9	102867503	102867902	400	0.778677	Distal Intergenic	102995311	103006378	11068	1	1539	ENST00000612124.4	-127409	ENSG00000155833	CYLC2	cylicin 2
chr12	12439623	12440022	400	1.14444	Intron (ENST00000314565.9/118426, intron 3 of 3)	12477886	12506187	28302	2	80824	ENST00000545864.1	66165	ENSG00000111266	DUSP16	dual specificity phosphatase 16
chr12	25958559	25958958	400	0.624026	Promoter (<=1kb)	25944857	25958578	13722	2	100506451	ENST00000500276.6	0	NA	RASSF8-AS1	RASSF8 antisense RNA 1
chr13	109494706	109495105	400	1.23273	Intron (ENST00000650264.1/ENST00000650264.1, intron 3 of 3)	109400696	109401641	946	1	104326054	ENST00000439008.1	94010	ENSG00000229792	LINC00399	long intergenic non-protein coding RNA 399
chr6	23174907	23175306	400	0.851017	Distal Intergenic	22569566	22571666	2101	1	154150	ENST00000510882.4	605341	ENSG00000112273	HDGFL1	HDGF like 1
chr3	98901615	98902014	400	0.410994	Promoter (<=1kb)	98795941	98901695	105755	2	131566	ENST00000326840.11	0	ENSG00000057019	DCBLD2	discoidin, CUB and LCCL domain containing 2
chr3	113947637	113948036	400	0.545557	Promoter (<=1kb)	113947901	113962982	15082	1	254887	ENST00000330212.7	0	ENSG00000184307	ZDHHC23	zinc finger DHHC-type palmitoyltransferase 23
chr6	166382924	166383323	400	0.470335	Promoter (<=1kb)	166364919	166382940	18022	2	51660	ENST00000360961.11	0	ENSG00000060762	MPC1	mitochondrial pyruvate carrier 1
chr3	100709267	100709666	400	0.446179	Promoter (<=1kb)	100709331	100747448	38118	1	10342	ENST00000620299.4	0	ENSG00000114354	TFG	trafficking from ER to golgi regulator
chr4	128060983	128061382	400	0.473942	Promoter (<=1kb)	128061286	128123869	62584	1	55132	ENST00000512292.5	0	ENSG00000138709	LARP1B	La ribonucleoprotein 1B
chr2	9234830	9235229	400	0.390619	Intron (ENST00000315273.4/8853, intron 1 of 26)	9206812	9405678	198867	1	8853	ENST00000281419.8	28018	ENSG00000151693	ASAP2	ArfGAP with SH3 domain, ankyrin repeat and PH domain 2
chr11	83865148	83865547	400	0.82682	Intron (ENST00000280241.12/1740, intron 10 of 21)	83532751	83725403	192653	2	1740	ENST00000529399.1	-139745	ENSG00000150672	DLG2	discs large MAGUK scaffold protein 2
chr12	70556238	70556637	400	1.10959	Intron (ENST00000334414.10/5787, intron 18 of 33)	70539414	70540059	646	2	5787	ENST00000549400.1	-16179	ENSG00000127329	PTPRB	protein tyrosine phosphatase receptor type B
chr1	58573875	58574274	400	0.637403	Promoter (2-3kb)	58575433	58577252	1820	2	4070	ENST00000371225.4	2978	ENSG00000184292	TACSTD2	tumor associated calcium signal transducer 2
chrX	62842735	62843134	400	1.20151	Exon (ENST00000449206.1/ENST00000449206.1, exon 1 of 1)	63347228	63351332	4105	2	139886	ENST00000374884.3	508198	ENSG00000186767	SPIN4	spindlin family member 4
chr11	111926844	111927243	400	0.640693	Promoter (<=1kb)	111927144	111975995	48852	1	85458	ENST00000529225.5	0	ENSG00000150764	DIXDC1	DIX domain containing 1
chr2	191305328	191305727	400	0.542423	Intron (ENST00000418908.5/4430, intron 3 of 5)	191276885	191425389	148505	1	4430	ENST00000392316.5	28443	ENSG00000128641	MYO1B	myosin IB
chr10	119315483	119315882	400	0.850834	Intron (ENST00000392870.3/2869, intron 1 of 15)	119377972	119378043	72	1	100616398	ENST00000580598.1	-62090	ENSG00000265719	MIR4681	microRNA 4681
chr2	11754052	11754451	400	0.661098	Intron (ENST00000449576.6/23175, intron 2 of 21)	11746638	11765625	18988	1	23175	ENST00000423495.1	7414	ENSG00000134324	LPIN1	lipin 1
chr2	88691376	88691775	400	0.394465	Promoter (<=1kb)	88691673	88750929	59257	1	22934	ENST00000283646.5	0	ENSG00000153574	RPIA	ribose 5-phosphate isomerase A
chr11	119084811	119085210	400	0.617062	Promoter (<=1kb)	119084866	119089739	4874	1	3145	ENST00000536185.5	0	ENSG00000256269	HMBS	hydroxymethylbilane synthase
chr11	19428507	19428906	400	1.00365	Intron (ENST00000360655.8/89797, intron 1 of 37)	19504891	19505900	1010	2	100874012	ENST00000530652.1	76994	ENSG00000255043	NAV2-AS5	NAV2 antisense RNA 5
chr6	85678731	85679130	400	0.42667	Promoter (<=1kb)	85676637	85678748	2112	2	26799	ENST00000663073.1	0	NA	SNORD50A	small nucleolar RNA, C/D box 50A
chr9	108835397	108835796	400	0.728766	Distal Intergenic	108854588	108855986	1399	2	10880	ENST00000374667.5	20190	ENSG00000148156	ACTL7B	actin like 7B
chr11	128095531	128095930	400	0.662578	Exon (ENST00000670942.1/ENST00000670942.1, exon 1 of 6)	128208749	128241433	32685	1	105369564	ENST00000650607.1	-112819	ENSG00000272575	LINC02098	long intergenic non-protein coding RNA 2098
chr15	64883972	64884371	400	0.895823	Intron (ENST00000502574.1/80301, intron 5 of 5)	64911902	64931967	20066	1	348094	ENST00000496480.5	-27531	ENSG00000166839	ANKDD1A	ankyrin repeat and death domain containing 1A
chr15	41940551	41940950	400	1.09201	Intron (ENST00000220325.9/30844, intron 3 of 5)	41921417	41929286	7870	1	101928363	ENST00000564168.2	19134	ENSG00000259883	EHD4-AS1	EHD4 antisense RNA 1
chr1	96560084	96560483	400	0.710909	Distal Intergenic	96721665	96813711	92047	1	58155	ENST00000482253.5	-161182	ENSG00000117569	PTBP2	polypyrimidine tract binding protein 2
chr6	125749341	125749740	400	0.57188	Promoter (<=1kb)	125749632	125761269	11638	1	23493	ENST00000368364.4	0	ENSG00000135547	HEY2	hes related family bHLH transcription factor with YRPW motif 2
chr11	22625522	22625921	400	0.425471	Promoter (<=1kb)	22622890	22625841	2952	2	2188	ENST00000327470.5	0	ENSG00000183161	FANCF	FA complementation group F
chr18	28658044	28658443	400	1.05216	Intron (ENST00000649159.1/ENST00000649159.1, intron 1 of 2)	27950966	28177130	226165	2	1000	ENST00000269141.8	-480914	ENSG00000170558	CDH2	cadherin 2
chr11	125111517	125111916	400	0.473766	Promoter (<=1kb)	125096545	125111708	15164	2	219854	ENST00000531909.5	0	ENSG00000150433	TMEM218	transmembrane protein 218
chr9	120714381	120714780	400	0.44419	Promoter (<=1kb)	120600811	120714470	113660	2	1955	ENST00000373930.4	0	ENSG00000106780	MEGF9	multiple EGF like domains 9
chr2	120252572	120252971	400	0.462572	Promoter (<=1kb)	120252805	120293665	40861	1	5899	ENST00000420510.5	0	ENSG00000144118	RALB	RAS like proto-oncogene B
chr14	94373727	94374126	400	0.909327	Downstream (2-3kb)	94364313	94366698	2386	2	390502	ENST00000553483.3	-7029	ENSG00000258597	SERPINA2	serpin family A member 2 (gene/pseudogene)
chr13	76969878	76970277	400	0.837738	Distal Intergenic	76952477	76958636	6160	1	730249	ENST00000449753.2	17401	ENSG00000102794	ACOD1	aconitate decarboxylase 1
chr4	57030814	57031213	400	1.13785	3' UTR	57023491	57024962	1472	1	5431	ENST00000484821.1	7323	ENSG00000047315	POLR2B	RNA polymerase II subunit B
chr2	69437200	69437599	400	0.586318	Promoter (<=1kb)	69396115	69437435	41321	2	27247	ENST00000471185.5	0	ENSG00000169599	NFU1	NFU1 iron-sulfur cluster scaffold
chr2	98608319	98608718	400	0.560674	Promoter (<=1kb)	98608579	98618515	9937	1	25972	ENST00000357765.6	0	ENSG00000115446	UNC50	unc-50 inner nuclear membrane RNA binding protein
chr11	6234682	6235081	400	0.368854	Promoter (<=1kb)	6234765	6241991	7227	1	1262	ENST00000533426.5	0	ENSG00000132259	CNGA4	cyclic nucleotide gated channel subunit alpha 4
chr5	137214525	137214924	400	1.04815	Intron (ENST00000394945.6/6695, intron 3 of 10)	136975300	137267055	291756	2	6695	ENST00000282223.11	52131	ENSG00000152377	SPOCK1	SPARC (osteonectin), cwcv and kazal like domains proteoglycan 1
chr6	166627279	166627678	400	0.415229	Promoter (<=1kb)	166498611	166627522	128912	2	6196	ENST00000507350.5	0	ENSG00000071242	RPS6KA2	ribosomal protein S6 kinase A2
chr2	178450917	178451316	400	0.415476	Promoter (<=1kb)	178431414	178451175	19762	2	8575	ENST00000325748.9	0	ENSG00000180228	PRKRA	protein activator of interferon induced protein kinase EIF2AK2
chr2	231708230	231708629	400	0.475266	Promoter (<=1kb)	231708509	231713541	5033	1	5757	ENST00000409115.7	0	ENSG00000187514	PTMA	prothymosin alpha
chr11	119381515	119381914	400	0.547605	Promoter (<=1kb)	119381710	119410771	29062	1	100499227	ENST00000669703.1	0	NA	USP2-AS1	USP2 antisense RNA 1 (head to head)
chr11	18395988	18396387	400	0.467065	Promoter (<=1kb)	18396266	18408218	11953	1	3939	ENST00000540430.5	0	ENSG00000134333	LDHA	lactate dehydrogenase A
chr2	193518042	193518441	400	0.924169	Distal Intergenic	192749967	192776068	26102	1	64002	ENST00000606314.1	768075	ENSG00000227418	PCGEM1	PCGEM1 prostate-specific transcript
chr13	93227928	93228327	400	0.699967	Promoter (1-2kb)	93226807	94408020	1181214	1	10082	ENST00000377047.9	1121	ENSG00000183098	GPC6	glypican 6
chr1	61302252	61302651	400	1.04191	Intron (ENST00000371191.5/4774, intron 3 of 10)	61277306	61457876	180571	1	4774	ENST00000655770.1	24946	ENSG00000162599	NFIA	nuclear factor I A
chr14	76203425	76203824	400	0.613128	3' UTR	76195908	76254342	58435	1	55668	ENST00000556372.2	7517	ENSG00000089916	GPATCH2L	G-patch domain containing 2 like
chr13	27022825	27023224	400	0.68004	Distal Intergenic	27089438	27095706	6269	2	219333	ENST00000612674.1	72482	ENSG00000152484	USP12	ubiquitin specific peptidase 12
chr3	168095771	168096170	400	0.350507	Promoter (<=1kb)	168008689	168095924	87236	2	27333	ENST00000470487.6	0	ENSG00000173905	GOLIM4	golgi integral membrane protein 4
chr10	27155075	27155474	400	0.44539	Promoter (<=1kb)	27145419	27155266	9848	2	10730	ENST00000477432.1	0	ENSG00000136758	YME1L1	YME1 like 1 ATPase
chr16	57812555	57812954	400	0.900337	Promoter (1-2kb)	57810637	57816946	6310	1	388282	ENST00000335616.3	1918	ENSG00000187185	LOC388282	uncharacterized LOC388282
chr16	30065282	30065681	400	0.373603	Promoter (<=1kb)	30065760	30070420	4661	1	226	ENST00000642816.2	-79	ENSG00000149925	ALDOA	aldolase, fructose-bisphosphate A
chr2	124254736	124255135	400	1.02845	Intron (ENST00000431078.1/129684, intron 3 of 23)	124221705	124242441	20737	1	129684	ENST00000470921.1	33031	ENSG00000155052	CNTNAP5	contactin associated protein family member 5
chr6	166999065	166999464	400	0.43428	Promoter (<=1kb)	166999317	167042418	43102	1	11116	ENST00000622353.4	0	ENSG00000213066	CEP43	centrosomal protein 43
chr12	101697783	101698182	400	0.697506	Promoter (<=1kb)	101697854	101714284	16431	1	56994	ENST00000546490.1	0	ENSG00000111666	CHPT1	choline phosphotransferase 1
chr9	81431669	81432068	400	1.09692	Distal Intergenic	81599865	81613522	13658	2	7088	ENST00000376484.1	181454	ENSG00000196781	TLE1	TLE family member 1, transcriptional corepressor
chr2	128585699	128586098	400	0.484953	Distal Intergenic	128265480	128318868	53389	2	9394	ENST00000259241.7	-266831	ENSG00000136720	HS6ST1	heparan sulfate 6-O-sulfotransferase 1
chr11	9001752	9002151	400	0.987745	Promoter (1-2kb)	8980576	9004001	23426	2	56675	ENST00000309166.8	1850	ENSG00000175352	NRIP3	nuclear receptor interacting protein 3
chr12	33795573	33795972	400	0.566621	Distal Intergenic	34022468	34029694	7227	1	84920	ENST00000538927.1	-226496	ENSG00000139133	ALG10	ALG10 alpha-1,2-glucosyltransferase
chr3	96209653	96210052	400	0.966474	Distal Intergenic	96359964	96360039	76	1	102465864	ENST00000615894.1	-149912	ENSG00000278103	MIR8060	microRNA 8060
chr1	243850452	243850851	400	0.628697	Promoter (<=1kb)	243499724	243850243	350520	2	10000	ENST00000673466.1	-209	ENSG00000117020	AKT3	AKT serine/threonine kinase 3
chr6	2810125	2810524	400	0.411194	Distal Intergenic	2833512	2837999	4488	2	1992	ENST00000468511.5	27475	ENSG00000021355	SERPINB1	serpin family B member 1
chr10	108375639	108376038	400	1.06023	Distal Intergenic	108040381	108197849	157469	2	103695365	ENST00000629275.2	-177790	ENSG00000229981	LINC01435	long intergenic non-protein coding RNA 1435
chr6	36755719	36756118	400	0.95244	Promoter (1-2kb)	36740775	36757381	16607	2	57699	ENST00000459703.5	1263	ENSG00000124772	CPNE5	copine 5
chr10	12129358	12129757	400	0.540829	Promoter (<=1kb)	12129637	12155404	25768	1	55176	ENST00000379051.5	0	ENSG00000065665	SEC61A2	SEC61 translocon subunit alpha 2
chr2	96265943	96266342	400	0.369022	Promoter (<=1kb)	96248516	96265994	17479	2	55654	ENST00000258439.7	0	ENSG00000135956	TMEM127	transmembrane protein 127
chr12	33825583	33825982	400	1.02217	Distal Intergenic	34022468	34029694	7227	1	84920	ENST00000538927.1	-196486	ENSG00000139133	ALG10	ALG10 alpha-1,2-glucosyltransferase
chr20	18587766	18588165	400	0.497165	Promoter (<=1kb)	18587893	18763917	176025	1	92675	ENST00000377452.3	0	ENSG00000125821	DTD1	D-aminoacyl-tRNA deacylase 1
chr11	3885830	3886229	400	0.970828	Promoter (1-2kb)	3888087	4023987	135901	1	6786	ENST00000524822.5	-1858	ENSG00000167323	STIM1	stromal interaction molecule 1
chr17	9685078	9685477	400	1.0193	Intron (ENST00000570827.6/124739, intron 7 of 14)	9669706	9686863	17158	1	124739	ENST00000575346.1	15372	ENSG00000154914	USP43	ubiquitin specific peptidase 43
chrX	88735812	88736211	400	0.872296	Distal Intergenic	88747225	88754781	7557	1	53336	ENST00000276127.9	-11014	ENSG00000147183	CPXCR1	CPX chromosome region candidate 1
chr3	197906223	197906622	400	0.669936	Exon (ENST00000469822.1/84223, exon 3 of 3)	197906368	197912952	6585	2	84223	ENST00000469822.1	6330	ENSG00000114473	IQCG	IQ motif containing G
chr11	120138074	120138473	400	0.690501	Promoter (<=1kb)	120111286	120138113	26828	2	23650	ENST00000341846.10	0	ENSG00000137699	TRIM29	tripartite motif containing 29
chr11	129440028	129440427	400	0.58726	Intron (ENST00000281437.6/8538, intron 2 of 3)	129375848	129452279	76432	1	8538	ENST00000281437.6	64180	ENSG00000043039	BARX2	BARX homeobox 2
chr12	95774665	95775064	400	0.966403	Intron (ENST00000343702.9/59277, intron 2 of 9)	95738089	95789948	51860	2	59277	ENST00000547980.1	14884	ENSG00000074527	NTN4	netrin 4
chr11	18322171	18322570	400	0.462072	Promoter (<=1kb)	18278668	18322174	43507	2	11234	ENST00000396253.7	0	ENSG00000110756	HPS5	HPS5 biogenesis of lysosomal organelles complex 2 subunit 2
chr11	124876266	124876665	400	0.984118	Promoter (<=1kb)	124876466	124881466	5001	1	64221	ENST00000527245.5	0	ENSG00000154134	ROBO3	roundabout guidance receptor 3
chr2	84905426	84905825	400	0.592601	Promoter (<=1kb)	84905656	84906671	1016	1	9168	ENST00000233143.6	0	ENSG00000034510	TMSB10	thymosin beta 10
chr2	42937147	42937546	400	0.905211	Distal Intergenic	43027823	43029897	2075	2	102723854	ENST00000654608.1	92351	ENSG00000231826	LINC01819	long intergenic non-protein coding RNA 1819
chr6	71407355	71407754	400	0.922627	Intron (ENST00000602823.1/79940, intron 2 of 6)	71403551	71403621	71	2	407029	ENST00000385092.1	-3734	ENSG00000207827	MIR30A	microRNA 30a
chr15	40953080	40953479	400	0.565313	Promoter (<=1kb)	40953471	40956512	3042	1	79094	ENST00000617768.5	0	ENSG00000128965	CHAC1	ChaC glutathione specific gamma-glutamylcyclotransferase 1
chr13	102773580	102773979	400	0.509062	Promoter (<=1kb)	102765888	102773786	7899	2	93081	ENST00000376032.9	0	ENSG00000151287	TEX30	testis expressed 30
chr2	112645467	112645866	400	0.38673	Promoter (<=1kb)	112641832	112645690	3859	2	400999	ENST00000457336.1	0	NA	FLJ42351	uncharacterized LOC400999
chr11	111735712	111736111	400	0.869484	Promoter (<=1kb)	111726970	111735323	8354	2	5519	ENST00000530787.1	-389	ENSG00000137713	PPP2R1B	protein phosphatase 2 scaffold subunit Abeta
chr11	132024586	132024985	400	0.721073	Intron (ENST00000374791.7/50863, intron 2 of 7)	131911468	132315070	403603	1	50863	ENST00000374784.5	113118	ENSG00000182667	NTM	neurotrimin
chr11	35260638	35261037	400	0.757747	3' UTR	35260801	35264143	3343	2	6506	ENST00000645542.1	3106	ENSG00000110436	SLC1A2	solute carrier family 1 member 2
chr11	8227418	8227817	400	0.684006	Intron (ENST00000335790.8/4004, intron 2 of 3)	8224449	8263388	38940	2	4004	ENST00000524379.1	35571	ENSG00000166407	LMO1	LIM domain only 1
chr15	47437393	47437792	400	1.04389	Intron (ENST00000558014.5/80031, intron 2 of 19)	47339067	47759802	420736	1	80031	ENST00000560636.5	98326	ENSG00000137872	SEMA6D	semaphorin 6D
chr9	133149011	133149410	400	0.462418	Promoter (<=1kb)	133097720	133149334	51615	2	5900	ENST00000393160.7	0	ENSG00000160271	RALGDS	ral guanine nucleotide dissociation stimulator
chr9	120926068	120926467	400	0.604678	Promoter (<=1kb)	120902393	120926796	24404	2	7185	ENST00000373887.8	329	ENSG00000056558	TRAF1	TNF receptor associated factor 1
chr18	31042648	31043047	400	0.501976	Promoter (<=1kb)	30989365	31042742	53378	2	1825	ENST00000360428.9	0	ENSG00000134762	DSC3	desmocollin 3
chr11	8964436	8964835	400	0.399991	Promoter (<=1kb)	8964510	8971123	6614	1	493900	ENST00000657967.1	0	ENSG00000254860	TMEM9B-AS1	TMEM9B antisense RNA 1
chr8	86748875	86749274	400	1.03524	Intron (ENST00000519041.1/ENST00000519041.1, intron 1 of 2)	86573935	86743675	169741	2	54714	ENST00000320005.5	-5200	ENSG00000170289	CNGB3	cyclic nucleotide gated channel subunit beta 3
chr2	127014642	127015041	400	0.670564	Distal Intergenic	127048033	127056491	8459	2	274	ENST00000462958.5	41450	ENSG00000136717	BIN1	bridging integrator 1
chr4	184845470	184845869	400	0.815374	Intron (ENST00000651765.1/ENST00000651765.1, intron 3 of 3)	184850062	184851092	1031	2	100500818	ENST00000656525.1	5223	ENSG00000266698	MIR3945	microRNA 3945
chr15	31326337	31326736	400	0.436054	Promoter (<=1kb)	31326835	31377899	51065	1	51621	ENST00000307145.4	-99	ENSG00000169926	KLF13	Kruppel like factor 13
chrX	132489172	132489571	400	0.571061	Promoter (<=1kb)	132384663	132489015	104353	2	55796	ENST00000421707.1	-157	ENSG00000076770	MBNL3	muscleblind like splicing regulator 3
chr2	10955047	10955446	400	1.02927	Distal Intergenic	10911934	10914225	2292	1	3754	ENST00000295082.3	43113	ENSG00000162975	KCNF1	potassium voltage-gated channel modifier subfamily F member 1
chr15	40744048	40744447	400	1.03512	Promoter (<=1kb)	40737629	40744305	6677	2	55177	ENST00000560779.5	0	ENSG00000137824	RMDN3	regulator of microtubule dynamics 3
chr6	72132447	72132846	400	0.740356	Intron (ENST00000370419.6/22999, intron 4 of 18)	72182752	72401088	218337	1	22999	ENST00000517433.5	-49906	ENSG00000079841	RIMS1	regulating synaptic membrane exocytosis 1
chr11	57427103	57427502	400	0.773182	Promoter (<=1kb)	57406956	57427121	20166	2	29015	ENST00000395124.5	0	ENSG00000134802	SLC43A3	solute carrier family 43 member 3
chrX	118495832	118496231	400	0.90445	Promoter (<=1kb)	118495898	118686163	190266	1	139818	ENST00000276204.10	0	ENSG00000147251	DOCK11	dedicator of cytokinesis 11
chr16	60642938	60643337	400	0.987047	Distal Intergenic	60358455	60359480	1026	2	729159	ENST00000614215.2	-283458	NA	NPAP1L	nuclear pore associated protein 1 like
chr4	155433724	155434123	400	0.717231	Distal Intergenic	155352684	155376970	24287	2	79884	ENST00000424373.5	-56754	ENSG00000164114	MAP9	microtubule associated protein 9
chr13	79485030	79485429	400	0.475031	Intron (ENST00000612570.4/54602, intron 1 of 7)	79481474	79554096	72623	1	54602	ENST00000620924.1	3556	ENSG00000102471	NDFIP2	Nedd4 family interacting protein 2
chr12	19171871	19172270	400	0.843945	Intron (ENST00000540972.5/54477, intron 3 of 3)	19205262	19265817	60556	1	54477	ENST00000538305.5	-32992	ENSG00000052126	PLEKHA5	pleckstrin homology domain containing A5
chr9	103364766	103365165	400	0.660526	Exon (ENST00000421507.2/ENST00000421507.2, exon 2 of 3)	103140523	103325034	184512	2	101928496	ENST00000411575.5	-39732	ENSG00000225564	LINC01492	long intergenic non-protein coding RNA 1492
chr1	59296623	59297022	400	0.454011	Promoter (<=1kb)	59296638	59321712	25075	1	55277	ENST00000582567.1	0	ENSG00000172456	FGGY	FGGY carbohydrate kinase domain containing
chr11	23288091	23288490	400	0.952694	Distal Intergenic	23419105	23419190	86	2	102465860	ENST00000620877.1	130700	ENSG00000275868	MIR8054	microRNA 8054
chr18	38241695	38242094	400	0.933872	Distal Intergenic	37657135	37657215	81	1	100422857	ENST00000580543.1	584560	ENSG00000266530	MIR4318	microRNA 4318
chr3	172213175	172213574	400	0.885708	Intron (ENST00000415807.7/64778, intron 3 of 25)	172126974	172251456	124483	1	64778	ENST00000443501.1	86201	ENSG00000075420	FNDC3B	fibronectin type III domain containing 3B
chr2	26978066	26978465	400	0.892905	Intron (ENST00000494788.1/22924, intron 1 of 1)	26970661	27024221	53561	1	22924	ENST00000475633.5	7405	ENSG00000084764	MAPRE3	microtubule associated protein RP/EB family member 3
chr1	110235822	110236221	400	0.504808	3' UTR	110223830	110229151	5322	1	3749	ENST00000636402.1	11992	ENSG00000116396	KCNC4	potassium voltage-gated channel subfamily C member 4
chr18	68262867	68263266	400	0.92093	Intron (ENST00000661028.1/ENST00000661028.1, intron 2 of 2)	68676710	68679577	2868	2	54495	ENST00000578816.1	416311	ENSG00000166479	TMX3	thioredoxin related transmembrane protein 3
chr1	152566744	152567143	400	0.974501	Promoter (<=1kb)	152565654	152566780	1127	2	353145	ENST00000368789.2	0	ENSG00000185966	LCE3E	late cornified envelope 3E
chr6	158737745	158738144	400	0.727972	Intron (ENST00000360448.7/94120, intron 12 of 18)	158764661	158764753	93	2	100500851	ENST00000581555.1	26609	ENSG00000265558	MIR3918	microRNA 3918
chr14	28651104	28651503	400	0.83191	Distal Intergenic	28726675	28730791	4117	2	103695363	ENST00000654854.1	79288	NA	FOXG1-AS1	FOXG1 antisense RNA 1
chr11	20387268	20387667	400	0.434174	Promoter (<=1kb)	20387558	20509294	121737	1	10196	ENST00000330796.9	0	ENSG00000185238	PRMT3	protein arginine methyltransferase 3
chr7	69367662	69368061	400	1.00832	Intron (ENST00000435148.1/ENST00000435148.1, intron 1 of 2)	69595958	69597448	1491	2	100507468	ENST00000436600.2	229387	ENSG00000234215	CT66	cancer/testis associated transcript 66
chr11	13160738	13161137	400	0.594969	Distal Intergenic	13276652	13354377	77726	1	406	ENST00000529050.5	-115515	ENSG00000133794	ARNTL	aryl hydrocarbon receptor nuclear translocator like
chr15	90935133	90935532	400	0.431272	Promoter (<=1kb)	90930312	90935196	4885	2	374659	ENST00000643068.1	0	ENSG00000184508	HDDC3	HD domain containing 3
chr11	18383684	18384083	400	0.38346	Distal Intergenic	18387787	18387860	74	1	100423016	ENST00000584572.1	-3704	ENSG00000264603	MIR3159	microRNA 3159
chr12	122841171	122841570	400	0.772103	Intron (ENST00000535831.5/9026, intron 1 of 17)	122835481	122857384	21904	1	9026	ENST00000452196.6	5690	ENSG00000130787	HIP1R	huntingtin interacting protein 1 related
chr2	184686421	184686820	400	0.981054	Intron (ENST00000302277.7/91752, intron 1 of 3)	184598529	184939492	340964	1	91752	ENST00000302277.7	87892	ENSG00000170396	ZNF804A	zinc finger protein 804A
chr2	68252549	68252948	400	0.511042	Promoter (<=1kb)	68178857	68252532	73676	2	5534	ENST00000234310.8	-17	ENSG00000221823	PPP3R1	protein phosphatase 3 regulatory subunit B, alpha
chr11	122803397	122803796	400	0.411921	Intron (ENST00000284273.6/84959, intron 11 of 13)	122794778	122797264	2487	1	84959	ENST00000530578.1	8619	ENSG00000154127	UBASH3B	ubiquitin associated and SH3 domain containing B
chr15	27454311	27454710	400	0.950498	Intron (ENST00000615808.5/2567, intron 5 of 9)	27519972	27530920	10949	1	2567	ENST00000451330.2	-65262	ENSG00000182256	GABRG3	gamma-aminobutyric acid type A receptor subunit gamma3
chr6	71420640	71421039	400	0.556497	Promoter (<=1kb)	71407864	71420745	12882	2	79940	ENST00000651660.1	0	ENSG00000233237	LINC00472	long intergenic non-protein coding RNA 472
chr2	228615546	228615945	400	0.984337	Intron (ENST00000665053.1/101928765, intron 2 of 5)	228483261	228611395	128135	2	101928765	ENST00000432481.2	-4151	ENSG00000232023	LINC01807	long intergenic non-protein coding RNA 1807
chr11	108121397	108121796	400	0.550303	Promoter (<=1kb)	108121553	108147587	26035	1	38	ENST00000672580.1	0	ENSG00000075239	ACAT1	acetyl-CoA acetyltransferase 1
chr11	133832142	133832541	400	0.98301	Distal Intergenic	133840631	133845513	4883	2	219938	ENST00000299140.8	12972	ENSG00000166118	SPATA19	spermatogenesis associated 19
chr6	35400928	35401327	400	0.671994	Intron (ENST00000360694.8/5467, intron 2 of 7)	35452356	35466961	14606	1	2178	ENST00000648059.1	-51029	ENSG00000112039	FANCE	FA complementation group E
chr4	142408050	142408449	400	0.887306	Promoter (2-3kb)	142270663	142405260	134598	2	8821	ENST00000507462.5	-2790	ENSG00000109452	INPP4B	inositol polyphosphate-4-phosphatase type II B
chr18	59899617	59900016	400	0.424199	Promoter (<=1kb)	59899948	59904306	4359	1	5366	ENST00000316660.6	0	ENSG00000141682	PMAIP1	phorbol-12-myristate-13-acetate-induced protein 1
chr2	10493562	10493961	400	0.372474	Distal Intergenic	10453798	10457693	3896	1	101929715	ENST00000670859.1	39764	NA	ODC1-DT	ODC1 divergent transcript
chr14	49620422	49620821	400	0.387727	Promoter (<=1kb)	49620799	49623481	2683	1	4247	ENST00000305386.4	0	ENSG00000168282	MGAT2	alpha-1,6-mannosyl-glycoprotein 2-beta-N-acetylglucosaminyltransferase
chr6	169289663	169290062	400	0.803074	Distal Intergenic	169215780	169254044	38265	2	7058	ENST00000366787.7	-35619	ENSG00000186340	THBS2	thrombospondin 2
chr8	6648949	6649348	400	0.716905	Promoter (<=1kb)	6618475	6648807	30333	2	100507530	ENST00000515608.5	-142	NA	MCPH1-AS1	MCPH1 antisense RNA 1
chr21	22200372	22200771	400	0.571837	Distal Intergenic	22098617	22116528	17912	1	54143	ENST00000419431.2	101755	ENSG00000184856	LINC00308	long intergenic non-protein coding RNA 308
chr11	124832573	124832972	400	0.82182	Exon (ENST00000499143.6/100507283, exon 5 of 5)	124800910	124806745	5836	1	100507283	ENST00000529392.1	31663	ENSG00000245498	LOC100507283	uncharacterized LOC100507283
chr9	134056027	134056426	400	0.66645	Promoter (<=1kb)	134052433	134056012	3580	2	8019	ENST00000371842.2	-15	ENSG00000169925	BRD3	bromodomain containing 3
chr11	117327747	117328146	400	0.541231	Promoter (<=1kb)	117327850	117362463	34614	1	22897	ENST00000533153.5	0	ENSG00000110274	CEP164	centrosomal protein 164
chr11	57657374	57657773	400	0.39745	Promoter (<=1kb)	57657752	57659873	2122	1	10978	ENST00000533905.1	0	ENSG00000172409	CLP1	cleavage factor polyribonucleotide kinase subunit 1
chr3	179322759	179323158	400	0.411365	Promoter (<=1kb)	179323031	179338583	15553	1	51193	ENST00000496856.6	0	ENSG00000121864	ZNF639	zinc finger protein 639
chr19	57302054	57302453	400	0.705711	Distal Intergenic	57320472	57330770	10299	1	125919	ENST00000321545.5	-18019	ENSG00000178229	ZNF543	zinc finger protein 543
chr1	156003404	156003803	400	0.748627	5' UTR	156009049	156013040	3992	2	6746	ENST00000472467.1	9237	ENSG00000163479	SSR2	signal sequence receptor subunit 2
chr6	63732420	63732819	400	0.709993	Intron (ENST00000505138.1/23469, intron 3 of 4)	63706800	63779208	72409	1	23469	ENST00000505138.1	25620	ENSG00000118482	PHF3	PHD finger protein 3
chr6	161128555	161128954	400	0.967598	Downstream (1-2kb)	161108879	161109886	1008	1	4216	ENST00000539610.1	19676	ENSG00000085511	MAP3K4	mitogen-activated protein kinase kinase kinase 4
chr2	207769701	207770100	400	0.385719	Promoter (<=1kb)	207762598	207769906	7309	2	7855	ENST00000295417.4	0	ENSG00000163251	FZD5	frizzled class receptor 5
chr2	64606570	64606969	400	0.41753	Promoter (<=1kb)	64606975	64615999	9025	1	339807	ENST00000445738.5	-6	ENSG00000233694	LINC02579	long intergenic non-protein coding RNA 2579
chr2	11658207	11658606	400	0.683995	3' UTR	11658178	11670195	12018	2	23620	ENST00000306928.6	11589	ENSG00000169006	NTSR2	neurotensin receptor 2
chr6	18216500	18216899	400	0.953817	Intron (ENST00000546309.6/221656, intron 2 of 3)	18211495	18223848	12354	1	221656	ENST00000642162.1	5005	ENSG00000165097	KDM1B	lysine demethylase 1B
chr11	130002826	130003225	400	0.415946	Promoter (<=1kb)	130002938	130004356	1419	1	440072	ENST00000530583.1	0	NA	LINC00167	long intergenic non-protein coding RNA 167
chr3	156211600	156211999	400	0.739426	Intron (ENST00000478609.5/7881, intron 2 of 3)	156215560	156227883	12324	2	100874083	ENST00000473876.1	15884	ENSG00000240596	KCNAB1-AS2	KCNAB1 antisense RNA 2
chr5	17217905	17218304	400	0.956013	Promoter (<=1kb)	17217631	17276834	59204	1	10409	ENST00000322611.4	274	ENSG00000176788	BASP1	brain abundant membrane attached signal protein 1
chr11	122655549	122655948	400	0.53154	Promoter (<=1kb)	122655722	122814473	158752	1	84959	ENST00000284273.6	0	ENSG00000154127	UBASH3B	ubiquitin associated and SH3 domain containing B
chr3	134471699	134472098	400	0.783946	Distal Intergenic	134478478	134483253	4776	2	25847	ENST00000508755.1	11155	ENSG00000129055	ANAPC13	anaphase promoting complex subunit 13
chr15	45634776	45635175	400	0.422378	Promoter (<=1kb)	45635029	45691281	56253	1	58472	ENST00000260324.12	0	ENSG00000137767	SQOR	sulfide quinone oxidoreductase
chr21	18354928	18355327	400	0.953327	Intron (ENST00000284885.8/5651, intron 8 of 24)	18269116	18403785	134670	2	5651	ENST00000284885.8	48458	ENSG00000154646	TMPRSS15	transmembrane serine protease 15
chr13	88802870	88803269	400	0.900171	Distal Intergenic	88626853	88630397	3545	1	100861553	ENST00000564593.1	176017	ENSG00000261666	LINC00560	long intergenic non-protein coding RNA 560
chr3	134348569	134348968	400	0.786095	Exon (ENST00000568384.1/ENST00000568384.1, exon 1 of 1)	134356185	134366841	10657	2	51421	ENST00000506326.1	17873	ENSG00000114019	AMOTL2	angiomotin like 2
chr7	80918992	80919391	400	0.453393	Promoter (<=1kb)	80742538	80919051	176514	2	10512	ENST00000265361.8	0	ENSG00000075223	SEMA3C	semaphorin 3C
chr17	64115849	64116248	400	0.750561	Intron (ENST00000433197.4/2081, intron 1 of 21)	64075077	64130142	55066	2	2081	ENST00000584041.1	13894	ENSG00000178607	ERN1	endoplasmic reticulum to nucleus signaling 1
chr11	108593491	108593890	400	0.508831	Promoter (<=1kb)	108505435	108593768	88334	2	23086	ENST00000265843.9	0	ENSG00000110723	EXPH5	exophilin 5
chr6	224971	225370	400	0.859271	Distal Intergenic	187661	205519	17859	2	285766	ENST00000661946.1	-19452	ENSG00000263667	LOC285766	uncharacterized LOC285766
chr1	167617121	167617520	400	0.923092	Distal Intergenic	167630093	167706248	76156	1	92241	ENST00000537350.5	-12573	ENSG00000198771	RCSD1	RCSD domain containing 1
chr11	117144014	117144413	400	0.583103	Promoter (<=1kb)	117144284	117176874	32591	1	5049	ENST00000419197.6	0	ENSG00000168092	PAFAH1B2	platelet activating factor acetylhydrolase 1b catalytic subunit 2
chr2	127701541	127701940	400	0.391778	Promoter (<=1kb)	127701497	127705242	3746	1	84826	ENST00000310981.6	44	ENSG00000173349	SFT2D3	SFT2 domain containing 3
chr10	129690547	129690946	400	0.926088	Intron (ENST00000306010.8/4255, intron 2 of 4)	129701627	129717867	16241	1	4255	ENST00000462672.1	-10681	ENSG00000170430	MGMT	O-6-methylguanine-DNA methyltransferase
chr3	4831133	4831532	400	0.920732	Exon (ENST00000496600.5/ENST00000496600.5, exon 1 of 4)	4814639	4847181	32543	1	3708	ENST00000649908.1	16494	ENSG00000150995	ITPR1	inositol 1,4,5-trisphosphate receptor type 1
chr6	116571136	116571535	400	0.394313	Promoter (<=1kb)	116571409	116590298	18890	1	51389	ENST00000368590.9	0	ENSG00000111832	RWDD1	RWD domain containing 1
chr11	8604177	8604576	400	0.519137	Distal Intergenic	8474793	8594289	119497	2	65975	ENST00000454443.2	-9888	ENSG00000130413	STK33	serine/threonine kinase 33
chr1	182029584	182029983	400	0.405523	Distal Intergenic	182054570	182061712	7143	2	127665	ENST00000339948.3	31729	ENSG00000179930	ZNF648	zinc finger protein 648
chr6	161583859	161584258	400	0.893502	Intron (ENST00000366898.6/5071, intron 7 of 11)	161548754	161569420	20667	2	5071	ENST00000612485.1	-14439	ENSG00000185345	PRKN	parkin RBR E3 ubiquitin protein ligase
chr2	60881405	60881804	400	0.481633	Promoter (<=1kb)	60881521	60931610	50090	1	5966	ENST00000295025.12	0	ENSG00000162924	REL	REL proto-oncogene, NF-kB subunit
chr15	99104800	99105199	400	0.663385	Promoter (<=1kb)	99105080	99135583	30504	1	23336	ENST00000328642.11	0	ENSG00000182253	SYNM	synemin
chrX	69027542	69027941	400	0.514627	Distal Intergenic	69160854	69165437	4584	2	64219	ENST00000374584.3	137496	ENSG00000181191	PJA1	praja ring finger ubiquitin ligase 1
chr12	12510905	12511304	400	0.936798	Intron (ENST00000298573.9/80824, intron 3 of 6)	12477886	12506187	28302	2	80824	ENST00000545864.1	-4718	ENSG00000111266	DUSP16	dual specificity phosphatase 16
chr7	112239077	112239476	400	0.809106	Intron (ENST00000361946.8/11179, intron 1 of 11)	112206701	112330474	123774	1	11179	ENST00000450657.1	32376	ENSG00000198839	ZNF277	zinc finger protein 277
chr11	16924896	16925295	400	0.497794	Intron (ENST00000531066.6/144100, intron 3 of 26)	16854889	16881619	26731	2	144100	ENST00000528637.5	-43277	ENSG00000166689	PLEKHA7	pleckstrin homology domain containing A7
chr11	12287729	12288128	400	0.466169	Promoter (<=1kb)	12286900	12359144	72245	1	84953	ENST00000643523.1	829	ENSG00000133816	MICALCL	MICAL C-terminal like
chr17	34781292	34781691	400	0.891104	Distal Intergenic	34635793	34637506	1714	1	124842	ENST00000577271.1	145499	ENSG00000181291	TMEM132E	transmembrane protein 132E
chr1	157431705	157432104	400	0.926561	Distal Intergenic	157513377	157516073	2697	2	83416	ENST00000462218.1	83969	ENSG00000143297	FCRL5	Fc receptor like 5
chr10	13894344	13894743	400	0.861972	Promoter (2-3kb)	13858847	13892296	33450	2	55691	ENST00000648400.1	-2048	ENSG00000151474	FRMD4A	FERM domain containing 4A
chr12	121276966	121277365	400	0.924171	Promoter (2-3kb)	121237691	121274531	36841	2	10645	ENST00000392474.6	-2435	ENSG00000110931	CAMKK2	calcium/calmodulin dependent protein kinase kinase 2
chr15	52679186	52679585	400	0.406591	Promoter (<=1kb)	52611601	52679372	67772	2	56204	ENST00000566768.5	0	ENSG00000047346	FAM214A	family with sequence similarity 214 member A
chr6	70413182	70413581	400	0.450257	Promoter (<=1kb)	70413308	70561174	147867	1	57579	ENST00000418814.6	0	ENSG00000082269	FAM135A	family with sequence similarity 135 member A
chr2	219543678	219544077	400	0.449264	Promoter (<=1kb)	219544006	219548020	4015	1	130612	ENST00000421791.1	0	ENSG00000188760	TMEM198	transmembrane protein 198
chr16	67806531	67806930	400	0.383334	Promoter (<=1kb)	67806765	67828014	21250	1	55815	ENST00000415766.7	0	ENSG00000102904	TSNAXIP1	translin associated factor X interacting protein 1
chr11	33011451	33011850	400	0.706551	Distal Intergenic	33015876	33026717	10842	1	91614	ENST00000427755.2	-4026	ENSG00000121690	DEPDC7	DEP domain containing 7
chr13	81738349	81738748	400	0.790707	Distal Intergenic	81225865	81226983	1119	2	100861546	ENST00000567258.1	-511366	ENSG00000260094	LINC00564	long intergenic non-protein coding RNA 564
chr10	30062671	30063070	400	0.844583	Intron (ENST00000465712.1/57608, intron 2 of 2)	30012803	30059586	46784	2	57608	ENST00000375377.2	-3085	ENSG00000165757	JCAD	junctional cadherin 5 associated
chr2	222860793	222861192	400	0.503486	Promoter (<=1kb)	222860942	222942222	81281	1	2181	ENST00000392066.7	0	ENSG00000123983	ACSL3	acyl-CoA synthetase long chain family member 3
chr1	106232185	106232584	400	0.921795	Distal Intergenic	105935332	106028277	92946	2	105378884	ENST00000635636.1	-203908	NA	LINC01677	long intergenic non-protein coding RNA 1677
chr3	111674297	111674696	400	0.375995	Promoter (<=1kb)	111674676	111726996	52321	1	257068	ENST00000636933.1	0	ENSG00000240891	PLCXD2	phosphatidylinositol specific phospholipase C X domain containing 2
chr4	34932548	34932947	400	0.830911	Distal Intergenic	34120842	34335351	214510	2	105374394	ENST00000658479.1	-597197	NA	LINC02484	long intergenic non-protein coding RNA 2484
chr11	124800290	124800689	400	0.542284	Promoter (<=1kb)	124800424	124806732	6309	1	100507283	ENST00000653593.1	0	ENSG00000245498	LOC100507283	uncharacterized LOC100507283
chr12	122517930	122518329	400	0.86839	Promoter (<=1kb)	122514773	122517396	2624	2	65117	ENST00000524399.1	-534	ENSG00000111011	RSRC2	arginine and serine rich coiled-coil 2
chr15	70852452	70852851	400	0.92059	Promoter (<=1kb)	70853239	71053657	200419	1	54839	ENST00000544974.6	-388	ENSG00000137821	LRRC49	leucine rich repeat containing 49
chr11	57667600	57667999	400	0.327718	Promoter (<=1kb)	57667747	57700363	32617	1	25921	ENST00000527985.5	0	ENSG00000156599	ZDHHC5	zinc finger DHHC-type palmitoyltransferase 5
chr7	80288379	80288778	400	0.912276	Intron (ENST00000447198.2/ENST00000447198.2, intron 2 of 4)	80210112	80217812	7701	1	2770	ENST00000649208.1	78267	ENSG00000127955	GNAI1	G protein subunit alpha i1
chrX	122850391	122850790	400	0.91315	Distal Intergenic	123184153	123204683	20531	1	2892	ENST00000616590.4	-333363	ENSG00000125675	GRIA3	glutamate ionotropic receptor AMPA type subunit 3
chr11	133927700	133928099	400	0.639608	Intron (ENST00000533871.7/22997, intron 12 of 19)	133922576	133938100	15525	2	22997	ENST00000527648.2	10001	ENSG00000080854	IGSF9B	immunoglobulin superfamily member 9B
chr11	12066064	12066463	400	0.471206	Distal Intergenic	12094008	12204280	110273	1	9645	ENST00000532179.5	-27545	ENSG00000133816	MICAL2	microtubule associated monooxygenase, calponin and LIM domain containing 2
chr5	7185712	7186111	400	0.914457	Intron (ENST00000512838.2/ENST00000512838.2, intron 5 of 6)	7299774	7306592	6819	2	442132	ENST00000512854.1	120481	NA	LOC442132	golgin A6 family-like 1 pseudogene
chr2	79437467	79437866	400	0.735938	Intron (ENST00000466387.5/1496, intron 4 of 21)	79492882	79500844	7963	2	101927987	ENST00000443301.2	62978	NA	CTNNA2-AS1	CTNNA2 antisense RNA 1
chr13	46182034	46182433	400	0.790747	Promoter (<=1kb)	46125923	46182177	56255	2	3936	ENST00000323076.7	0	ENSG00000136167	LCP1	lymphocyte cytosolic protein 1
chr4	56307365	56307764	400	0.900173	Promoter (1-2kb)	56308929	56311621	2693	1	57482	ENST00000505410.1	-1165	ENSG00000109265	CRACD	capping protein inhibiting regulator of actin dynamics
chr1	27112084	27112483	400	0.550444	Intron (ENST00000263980.8/6548, intron 2 of 11)	27098815	27104022	5208	2	6548	ENST00000374089.5	-8062	ENSG00000090020	SLC9A1	solute carrier family 9 member A1
chr13	68257313	68257712	400	0.905031	Distal Intergenic	68870929	68885313	14385	2	338862	ENST00000629570.1	627601	ENSG00000281778	LINC00550	long intergenic non-protein coding RNA 550
chr14	91243430	91243829	400	0.885042	Promoter (<=1kb)	91232533	91244508	11976	2	8111	ENST00000535815.5	679	ENSG00000119714	GPR68	G protein-coupled receptor 68
chr11	32583587	32583986	400	0.47947	Promoter (<=1kb)	32583798	32596015	12218	1	10480	ENST00000531921.5	0	ENSG00000149100	EIF3M	eukaryotic translation initiation factor 3 subunit M
chr11	19919179	19919578	400	0.664265	Intron (ENST00000360655.8/89797, intron 6 of 37)	19931765	19933719	1955	1	89797	ENST00000528008.1	-12187	ENSG00000166833	NAV2	neuron navigator 2
chr6	83199759	83200158	400	0.684782	Distal Intergenic	83187025	83193936	6912	2	5238	ENST00000507554.1	-5823	ENSG00000013375	PGM3	phosphoglucomutase 3
chr1	191279273	191279672	400	0.90025	Distal Intergenic	191221159	191228467	7309	2	105371660	ENST00000434983.2	-50806	ENSG00000233882	LINC01680	long intergenic non-protein coding RNA 1680
chr6	69796853	69797252	400	0.45667	Promoter (<=1kb)	69674010	69797010	123001	2	55788	ENST00000649934.3	0	ENSG00000168216	LMBRD1	LMBR1 domain containing 1
chr20	60695139	60695538	400	0.842083	Distal Intergenic	60564562	60564625	64	1	100616440	ENST00000581228.1	130577	ENSG00000265617	MIR548AG2	microRNA 548ag-2
chr1	104765107	104765506	400	0.896413	Distal Intergenic	104073851	104125845	51995	1	100129138	ENST00000634997.1	691256	ENSG00000215869	LOC100129138	THAP domain containing 3 pseudogene
chr1	212285039	212285438	400	0.30937	Promoter (<=1kb)	212285410	212361853	76444	1	5525	ENST00000261461.7	0	ENSG00000066027	PPP2R5A	protein phosphatase 2 regulatory subunit B'alpha
chrX	68504146	68504545	400	0.803986	Intron (ENST00000451537.5/286451, intron 1 of 5)	68499081	68513405	14325	1	286451	ENST00000462972.1	5065	ENSG00000181704	YIPF6	Yip1 domain family member 6
chr11	133343984	133344383	400	0.699173	Intron (ENST00000524381.5/4978, intron 1 of 7)	132419860	133532402	1112543	2	4978	ENST00000529038.5	188019	ENSG00000183715	OPCML	opioid binding protein/cell adhesion molecule like
chr20	7695629	7696028	400	0.855171	Distal Intergenic	7882985	7940458	57474	2	54363	ENST00000378789.4	244430	ENSG00000101323	HAO1	hydroxyacid oxidase 1
chrX	20829860	20830259	400	0.728471	Intron (ENST00000636678.1/ENST00000636678.1, intron 7 of 7)	21372801	21645440	272640	1	22866	ENST00000642501.1	-542542	ENSG00000149970	CNKSR2	connector enhancer of kinase suppressor of Ras 2
chr21	41766930	41767329	400	0.529084	Promoter (<=1kb)	41739369	41767089	27721	2	54101	ENST00000352483.3	0	ENSG00000183421	RIPK4	receptor interacting serine/threonine kinase 4
chr8	88957734	88958133	400	0.679815	Distal Intergenic	88167923	88328025	160103	2	4325	ENST00000522726.1	-629709	ENSG00000156103	MMP16	matrix metallopeptidase 16
chr3	82474684	82475083	400	0.874096	Distal Intergenic	82031985	82416593	384609	1	105377180	ENST00000666096.1	442699	ENSG00000239440	LINC02008	long intergenic non-protein coding RNA 2008
chr15	26026303	26026702	400	0.848689	Promoter (1-2kb)	26028320	26053122	24803	1	100128714	ENST00000659028.1	-1618	ENSG00000206187	LINC02346	long intergenic non-protein coding RNA 2346
chr12	29242105	29242504	400	0.663184	Intron (ENST00000551451.5/55711, intron 1 of 2)	29223745	29334072	110328	1	55711	ENST00000547116.5	18360	ENSG00000064763	FAR2	fatty acyl-CoA reductase 2
chr11	2400222	2400621	400	0.37096	Promoter (<=1kb)	2400488	2403878	3391	1	10078	ENST00000380996.9	0	ENSG00000184281	TSSC4	tumor suppressing subtransferable candidate 4
chr3	105830016	105830415	400	0.883001	Intron (ENST00000394030.8/868, intron 3 of 18)	105762122	105853646	91525	2	868	ENST00000643403.1	23231	ENSG00000114423	CBLB	Cbl proto-oncogene B
chr7	80877035	80877434	400	0.86276	Intron (ENST00000265361.8/10512, intron 2 of 17)	80827430	80918429	91000	2	10512	ENST00000411788.5	40995	ENSG00000075223	SEMA3C	semaphorin 3C
chr12	120012263	120012662	400	0.877436	Intron (ENST00000397558.6/92558, intron 2 of 8)	119999853	120000554	702	1	92558	ENST00000550245.1	12410	ENSG00000135127	BICDL1	BICD family like cargo adaptor 1
chr6	150734245	150734644	400	0.85982	Intron (ENST00000644968.1/57480, intron 2 of 15)	150721088	150843665	122578	1	57480	ENST00000358517.6	13157	ENSG00000120278	PLEKHG1	pleckstrin homology and RhoGEF domain containing G1
chr15	62444512	62444911	400	0.747725	Intron (ENST00000561322.1/ENST00000561322.1, intron 1 of 1)	62343029	62343138	110	1	102464834	ENST00000618314.1	101483	ENSG00000275451	MIR6085	microRNA 6085
chr12	120182332	120182731	400	0.88506	Intron (ENST00000300648.7/10985, intron 5 of 57)	120175790	120177790	2001	2	10985	ENST00000548821.1	-4542	ENSG00000089154	GCN1	GCN1 activator of EIF2AK4
chr3	184229317	184229716	400	0.688444	Promoter (<=1kb)	184230429	184242329	11901	1	90113	ENST00000426955.6	-713	ENSG00000145198	VWA5B2	von Willebrand factor A domain containing 5B2
chr1	15780650	15781049	400	0.719221	Intron (ENST00000375771.5/54751, intron 9 of 9)	15777073	15784838	7766	1	54751	ENST00000509138.1	3577	ENSG00000162458	FBLIM1	filamin binding LIM protein 1
chr3	105387357	105387756	400	0.62433	Intron (ENST00000306107.9/214, intron 1 of 15)	105367343	105576861	209519	1	214	ENST00000472644.6	20014	ENSG00000170017	ALCAM	activated leukocyte cell adhesion molecule
chr12	127550300	127550699	400	0.879223	Distal Intergenic	127631274	127632826	1553	2	101927637	ENST00000663397.1	82127	ENSG00000256022	LINC02411	long intergenic non-protein coding RNA 2411
chr20	12394869	12395268	400	0.668233	Distal Intergenic	11921566	11923130	1565	1	22903	ENST00000473180.1	473303	ENSG00000132640	BTBD3	BTB domain containing 3
chr15	46601763	46602162	400	0.876887	Intron (ENST00000661853.1/ENST00000661853.1, intron 1 of 1)	47184101	47774221	590121	1	80031	ENST00000558014.5	-581939	ENSG00000137872	SEMA6D	semaphorin 6D
chr14	91281362	91281761	400	0.845835	Promoter (1-2kb)	91278141	91279977	1837	2	440193	ENST00000557455.1	-1385	ENSG00000015133	CCDC88C	coiled-coil domain containing 88C
chr15	100879594	100879993	400	0.529903	Promoter (<=1kb)	100879813	100896014	16202	1	220	ENST00000558033.5	0	ENSG00000184254	ALDH1A3	aldehyde dehydrogenase 1 family member A3
chr1	59814511	59814910	400	0.547499	Promoter (<=1kb)	59814786	59835350	20565	1	51361	ENST00000455990.5	0	ENSG00000134709	HOOK1	hook microtubule tethering protein 1
chr3	196726832	196727231	400	0.815563	Intron (ENST00000426755.5/54965, intron 4 of 5)	196739857	196832647	92791	1	5062	ENST00000327134.7	-12626	ENSG00000180370	PAK2	p21 (RAC1) activated kinase 2
chr11	15519300	15519699	400	0.772446	Distal Intergenic	15605484	15705376	99893	1	102724957	ENST00000532242.2	-85785	NA	NA	NA
chr9	94165936	94166335	400	0.339244	Exon (ENST00000652769.1/ENST00000652769.1, exon 1 of 2)	94175957	94176036	80	1	406881	ENST00000362295.3	-9622	ENSG00000199165	MIRLET7A1	microRNA let-7a-1
chr1	11316676	11317075	400	0.804337	Intron (ENST00000641979.1/ENST00000641979.1, intron 1 of 3)	11273934	11296049	22116	1	29914	ENST00000483738.1	42742	ENSG00000120942	UBIAD1	UbiA prenyltransferase domain containing 1
chr1	92329350	92329749	400	0.579166	Intron (ENST00000610020.2/79871, intron 8 of 12)	92333242	92387233	53992	1	79871	ENST00000477322.1	-3493	ENSG00000122484	RPAP2	RNA polymerase II associated protein 2
chr1	114083120	114083519	400	0.762874	Distal Intergenic	114089292	114152440	63149	2	148281	ENST00000607941.5	68921	ENSG00000134207	SYT6	synaptotagmin 6
chr3	45154732	45155131	400	0.725545	Distal Intergenic	45110216	45146422	36207	2	64866	ENST00000425231.2	-8310	ENSG00000163814	CDCP1	CUB domain containing protein 1
chr20	51531124	51531523	400	0.827295	Intron (ENST00000396009.7/4773, intron 1 of 9)	51386957	51542719	155763	2	4773	ENST00000396009.7	11196	ENSG00000101096	NFATC2	nuclear factor of activated T cells 2
chr10	77513880	77514279	400	0.471583	Intron (ENST00000639601.1/3778, intron 1 of 27)	77249431	77498970	249540	2	3778	ENST00000639282.1	-14910	ENSG00000156113	KCNMA1	potassium calcium-activated channel subfamily M alpha 1
chr7	68691707	68692106	400	0.847207	Distal Intergenic	68020253	68032690	12438	1	102723427	ENST00000444745.1	671454	ENSG00000225209	LOC102723427	uncharacterized LOC102723427
chr13	46168438	46168837	400	0.811177	Promoter (<=1kb)	46152781	46168519	15739	2	3936	ENST00000416500.5	0	ENSG00000136167	LCP1	lymphocyte cytosolic protein 1
chr1	238558135	238558534	400	0.830985	Distal Intergenic	238480373	238486060	5688	2	339535	ENST00000657655.1	-72075	ENSG00000215808	LINC01139	long intergenic non-protein coding RNA 1139
chr14	44897125	44897524	400	0.446698	Promoter (<=1kb)	44897275	44907257	9983	1	122525	ENST00000325192.8	0	ENSG00000179476	C14orf28	chromosome 14 open reading frame 28
chr1	16236320	16236719	400	0.53873	Promoter (<=1kb)	16232281	16236659	4379	2	79363	ENST00000434014.1	0	ENSG00000132881	CPLANE2	ciliogenesis and planar polarity effector 2
chr21	19978077	19978476	400	0.844011	Distal Intergenic	19893113	19900043	6931	2	105372746	ENST00000652251.1	-78034	ENSG00000233480	LINC01683	long intergenic non-protein coding RNA 1683
chr13	110715395	110715794	400	0.357095	Promoter (<=1kb)	110715437	110719476	4040	1	3621	ENST00000464141.1	0	ENSG00000153487	ING1	inhibitor of growth family member 1
chrX	65706203	65706602	400	0.488236	Intron (ENST00000609672.5/4478, intron 1 of 3)	65667654	65741931	74278	1	4478	ENST00000360270.7	38549	ENSG00000147065	MSN	moesin
chr2	60705932	60706331	400	0.831956	Distal Intergenic	60756253	60798468	42216	1	64895	ENST00000496283.5	-49922	ENSG00000115421	PAPOLG	poly(A) polymerase gamma
chr2	158893075	158893474	400	0.647637	Distal Intergenic	158968640	159232659	264020	1	85461	ENST00000263635.8	-75166	ENSG00000115183	TANC1	tetratricopeptide repeat, ankyrin repeat and coiled-coil containing 1
chr9	96686728	96687127	400	0.803778	Exon (ENST00000661289.1/ENST00000661289.1, exon 1 of 3)	96639577	96655317	15741	2	195827	ENST00000375234.8	-31411	ENSG00000158122	PRXL2C	peroxiredoxin like 2C
chr17	14942492	14942891	400	0.534658	Intron (ENST00000660966.1/ENST00000660966.1, intron 3 of 4)	15014805	15052276	37472	1	101928475	ENST00000446671.1	-71914	ENSG00000232058	LOC101928475	uncharacterized LOC101928475
chr14	50038569	50038968	400	0.747826	Promoter (<=1kb)	50007318	50039088	31771	2	196913	ENST00000603474.1	120	NA	LINC01599	long intergenic non-protein coding RNA 1599
chr2	127000933	127001332	400	0.581758	Distal Intergenic	127048033	127056491	8459	2	274	ENST00000462958.5	55159	ENSG00000136717	BIN1	bridging integrator 1
chr14	42140869	42141268	400	0.523509	Distal Intergenic	41699427	41904549	205123	1	145581	ENST00000554171.1	441442	ENSG00000165379	LRFN5	leucine rich repeat and fibronectin type III domain containing 5
chr10	97498561	97498960	400	0.376638	Promoter (<=1kb)	97458324	97498758	40435	2	64210	ENST00000370782.6	0	ENSG00000155229	MMS19	MMS19 homolog, cytosolic iron-sulfur assembly component
chr20	13995146	13995545	400	0.510017	Promoter (<=1kb)	13995369	16053197	2057829	1	140733	ENST00000217246.8	0	ENSG00000172264	MACROD2	mono-ADP ribosylhydrolase 2
chr2	114405738	114406137	400	0.778236	Distal Intergenic	114442299	115499569	1057271	1	57628	ENST00000436732.5	-36162	ENSG00000175497	DPP10	dipeptidyl peptidase like 10
chr6	63904858	63905257	400	0.819117	Intron (ENST00000503581.6/346007, intron 35 of 42)	63806836	63822642	15807	1	112935969	ENST00000429530.1	98022	ENSG00000236345	SCAT8	S-phase cancer associated transcript 8
chr8	122166833	122167232	400	0.837522	Distal Intergenic	122414332	122428551	14220	2	105375734	ENST00000533992.1	261319	NA	SMILR	smooth muscle induced lncRNA, enhancer of proliferation
chr11	16918382	16918781	400	0.458748	Intron (ENST00000531066.6/144100, intron 3 of 26)	16854889	16881619	26731	2	144100	ENST00000528637.5	-36763	ENSG00000166689	PLEKHA7	pleckstrin homology domain containing A7
chr4	152536003	152536402	400	0.419347	Promoter (<=1kb)	152536264	152539263	3000	1	54553	ENST00000604157.1	0	ENSG00000268471	MIR4453HG	MIR4453 host gene
chr3	95399575	95399974	400	0.76861	Distal Intergenic	95668320	95682721	14402	2	100287639	ENST00000463799.1	282747	ENSG00000244681	MTHFD2P1	methylenetetrahydrofolate dehydrogenase (NADP+ dependent) 2, methenyltetrahydrofolate cyclohydrolase pseudogene 1
chr16	54929082	54929481	400	0.37011	Promoter (<=1kb)	54917956	54929189	11234	2	643911	ENST00000660344.1	0	ENSG00000245694	CRNDE	colorectal neoplasia differentially expressed
chr6	137764434	137764833	400	0.528575	Intron (ENST00000645996.1/100507406, intron 2 of 2)	137730170	137739087	8918	2	100507406	ENST00000668179.1	-25347	ENSG00000234956	LINC02539	long intergenic non-protein coding RNA 2539
chr17	72097184	72097583	400	0.835192	Intron (ENST00000665568.1/101928205, intron 1 of 2)	72089348	72100207	10860	1	101928205	ENST00000654175.1	7836	ENSG00000226101	LINC02097	long intergenic non-protein coding RNA 2097
chr18	37965612	37966011	400	0.831305	Intron (ENST00000654150.1/ENST00000654150.1, intron 2 of 4)	37657135	37657215	81	1	100422857	ENST00000580543.1	308477	ENSG00000266530	MIR4318	microRNA 4318
chr13	89726707	89727106	400	0.568226	Intron (ENST00000659314.1/ENST00000659314.1, intron 3 of 3)	89548691	89553804	5114	2	100874139	ENST00000435401.1	-172903	NA	LINC00353	long intergenic non-protein coding RNA 353
chr15	51751565	51751964	400	0.74283	Promoter (<=1kb)	51723069	51751585	28517	2	256586	ENST00000454181.6	0	ENSG00000140280	LYSMD2	LysM domain containing 2
chr14	94346423	94346822	400	0.761272	Distal Intergenic	94364313	94366698	2386	2	390502	ENST00000553483.3	19876	ENSG00000258597	SERPINA2	serpin family A member 2 (gene/pseudogene)
chr3	146160864	146161263	400	0.409083	Promoter (<=1kb)	146069440	146161184	91745	2	5352	ENST00000282903.10	0	ENSG00000152952	PLOD2	procollagen-lysine,2-oxoglutarate 5-dioxygenase 2
chr11	28836284	28836683	400	0.507988	Intron (ENST00000662190.1/ENST00000662190.1, intron 2 of 2)	28477481	28477548	68	2	102466876	ENST00000618032.1	-358736	ENSG00000273912	MIR8068	microRNA 8068
chr20	7893344	7893743	400	0.686596	Intron (ENST00000378789.4/54363, intron 5 of 7)	7882985	7940458	57474	2	54363	ENST00000378789.4	46715	ENSG00000101323	HAO1	hydroxyacid oxidase 1
chr11	131609276	131609675	400	0.806611	Intron (ENST00000374791.7/50863, intron 1 of 7)	131582011	131661048	79038	1	50863	ENST00000416661.1	27265	ENSG00000182667	NTM	neurotrimin
chr15	42955495	42955894	400	0.669496	Intron (ENST00000290650.9/197131, intron 44 of 46)	42945187	42950574	5388	2	197131	ENST00000562173.1	-4921	ENSG00000159459	UBR1	ubiquitin protein ligase E3 component n-recognin 1
chr11	115925027	115925426	400	0.727984	Intron (ENST00000653503.1/ENST00000653503.1, intron 2 of 6)	115755340	115760646	5307	2	283143	ENST00000654271.1	-164381	NA	LINC00900	long intergenic non-protein coding RNA 900
chr13	72781832	72782231	400	0.373683	Promoter (<=1kb)	72782133	73016461	234329	1	10464	ENST00000326291.11	0	ENSG00000083535	PIBF1	progesterone immunomodulatory binding factor 1
chr13	105139887	105140286	400	0.814453	Distal Intergenic	105465867	105491034	25168	1	267012	ENST00000559369.5	-325581	ENSG00000182346	DAOA	D-amino acid oxidase activator
chr3	115363053	115363452	400	0.815264	Intron (ENST00000653398.1/ENST00000653398.1, intron 6 of 6)	114314501	115147271	832771	2	26137	ENST00000357258.8	-215782	ENSG00000181722	ZBTB20	zinc finger and BTB domain containing 20
chr12	127559713	127560112	400	0.796319	Distal Intergenic	127631274	127632826	1553	2	101927637	ENST00000663397.1	72714	ENSG00000256022	LINC02411	long intergenic non-protein coding RNA 2411
chr3	163971874	163972273	400	0.80719	Distal Intergenic	164171471	164171556	86	2	100302148	ENST00000408324.1	199283	ENSG00000221251	MIR1263	microRNA 1263
chr2	220188021	220188420	400	0.754679	Intron (ENST00000432993.1/ENST00000432993.1, intron 1 of 3)	219906502	219906565	64	2	100422959	ENST00000581624.1	-281456	ENSG00000266518	MIR4268	microRNA 4268
chr19	17079889	17080288	400	0.735481	Intron (ENST00000595618.5/4650, intron 1 of 39)	17075786	17213284	137499	1	4650	ENST00000594824.5	4103	ENSG00000099331	MYO9B	myosin IXB
chr6	13480775	13481174	400	0.461685	Intron (ENST00000379287.4/54438, intron 1 of 1)	13363355	13486183	122829	2	54438	ENST00000612338.4	5009	ENSG00000145990	GFOD1	glucose-fructose oxidoreductase domain containing 1
chr11	13260592	13260991	400	0.472088	Distal Intergenic	13276652	13354377	77726	1	406	ENST00000529050.5	-15661	ENSG00000133794	ARNTL	aryl hydrocarbon receptor nuclear translocator like
chr14	35404562	35404961	400	0.448563	Promoter (<=1kb)	35401511	35404746	3236	2	4792	ENST00000216797.9	0	ENSG00000100906	NFKBIA	NFKB inhibitor alpha
chr20	53949342	53949741	400	0.633065	Intron (ENST00000448484.5/8537, intron 7 of 8)	53944783	53995929	51147	2	8537	ENST00000422805.1	46188	ENSG00000064787	BCAS1	brain enriched myelin associated protein 1
chr21	45875029	45875428	400	0.781272	Intron (ENST00000400314.5/54039, intron 3 of 15)	45858937	45901590	42654	1	54039	ENST00000498121.1	16092	ENSG00000183570	PCBP3	poly(rC) binding protein 3
chr1	191034225	191034624	400	0.817466	Intron (ENST00000648197.1/ENST00000648197.1, intron 3 of 5)	191221159	191228467	7309	2	105371660	ENST00000434983.2	193843	ENSG00000233882	LINC01680	long intergenic non-protein coding RNA 1680
chr2	97995898	97996297	400	0.372003	Promoter (<=1kb)	97756336	97995948	239613	2	23505	ENST00000186436.10	0	ENSG00000075568	TMEM131	transmembrane protein 131
chr1	185520390	185520789	400	0.633219	Exon (ENST00000622958.1/ENST00000622958.1, exon 1 of 1)	185558376	185628492	70117	2	101929093	ENST00000665129.1	107703	ENSG00000228309	LINC01350	long intergenic non-protein coding RNA 1350
chr7	48298783	48299182	400	0.546961	Intron (ENST00000435803.6/154664, intron 23 of 61)	48313067	48404665	91599	1	154664	ENST00000484268.1	-13885	ENSG00000179869	ABCA13	ATP binding cassette subfamily A member 13
chr18	36454200	36454599	400	0.805195	Intron (ENST00000257209.8/80206, intron 3 of 24)	36544551	36780055	235505	1	80206	ENST00000591635.5	-89952	ENSG00000134775	FHOD3	formin homology 2 domain containing 3
chr11	10808843	10809242	400	0.377262	Promoter (<=1kb)	10809204	10822931	13728	1	101928053	ENST00000499765.2	0	ENSG00000246308	LOC101928053	uncharacterized LOC101928053
chr11	33039274	33039673	400	0.430329	Promoter (<=1kb)	33039417	33044112	4696	1	55346	ENST00000532687.5	0	ENSG00000176148	TCP11L1	t-complex 11 like 1
chr10	84328420	84328819	400	0.438751	Promoter (<=1kb)	84328586	84374005	45420	1	54462	ENST00000359979.8	0	ENSG00000107771	CCSER2	coiled-coil serine rich protein 2
chr11	19777419	19777818	400	0.696346	Promoter (<=1kb)	19777802	19880127	102326	1	89797	ENST00000534229.1	0	ENSG00000166833	NAV2	neuron navigator 2
chr1	221810441	221810840	400	0.640151	Distal Intergenic	221819842	221840689	20848	2	101929771	ENST00000665303.1	29849	NA	LINC01655	long intergenic non-protein coding RNA 1655
chr2	54575510	54575909	400	0.600445	Intron (ENST00000615901.4/6711, intron 2 of 37)	54558394	54662308	103915	1	6711	ENST00000333896.5	17116	ENSG00000115306	SPTBN1	spectrin beta, non-erythrocytic 1
chr11	134253236	134253635	400	0.437911	Promoter (<=1kb)	134253495	134265855	12361	1	27034	ENST00000281182.8	0	ENSG00000151498	ACAD8	acyl-CoA dehydrogenase family member 8
chr2	25377009	25377408	400	0.371673	Promoter (2-3kb)	25377313	25379913	2601	2	1838	ENST00000488457.1	2505	ENSG00000138101	DTNB	dystrobrevin beta
chr1	178172974	178173373	400	0.770541	Intron (ENST00000367649.7/9462, intron 1 of 17)	178120961	178300055	179095	1	9462	ENST00000465723.1	52013	ENSG00000075391	RASAL2	RAS protein activator like 2
chr1	212432698	212433097	400	0.473892	Promoter (<=1kb)	212432920	212446379	13460	1	29937	ENST00000366988.5	0	ENSG00000117691	NENF	neudesin neurotrophic factor
chr19	28420794	28421193	400	0.798914	Intron (ENST00000567877.1/ENST00000567877.1, intron 1 of 1)	28460339	28466682	6344	2	100420587	ENST00000585697.1	45489	ENSG00000283403	LOC100420587	SHC binding and spindle associated 1 pseudogene
chr7	192154	192553	400	0.604458	Promoter (<=1kb)	192571	260772	68202	1	56975	ENST00000313766.6	-18	ENSG00000177706	FAM20C	FAM20C golgi associated secretory pathway kinase
chr20	25696675	25697074	400	0.396216	Promoter (<=1kb)	25697003	25752709	55707	1	105372582	ENST00000649818.1	0	NA	LOC105372582	uncharacterized LOC105372582
chr11	17077597	17077996	400	0.405628	Promoter (<=1kb)	17074388	17077667	3280	2	6207	ENST00000525634.6	0	ENSG00000110700	RPS13	ribosomal protein S13
chr11	13110946	13111345	400	0.575455	Intron (ENST00000531136.1/ENST00000531136.1, intron 1 of 1)	13009316	13012119	2804	1	644943	ENST00000529419.3	101630	ENSG00000189431	RASSF10	Ras association domain family member 10
chr3	141737969	141738368	400	0.397279	Promoter (<=1kb)	141738249	141743027	4779	1	9616	ENST00000498828.1	0	ENSG00000114125	RNF7	ring finger protein 7
chr2	134189037	134189436	400	0.761884	Intron (ENST00000481801.5/4249, intron 1 of 1)	134127125	134127192	68	1	100500878	ENST00000581102.1	61912	ENSG00000263813	MIR3679	microRNA 3679
chr16	27924520	27924919	400	0.762105	Intron (ENST00000447459.7/146395, intron 2 of 6)	27790894	27888157	97264	2	146395	ENST00000380897.7	-36363	ENSG00000169181	GSG1L	GSG1 like
chr11	123062214	123062613	400	0.365316	Promoter (<=1kb)	123057489	123062335	4847	2	3312	ENST00000453788.6	0	ENSG00000109971	HSPA8	heat shock protein family A (Hsp70) member 8
chr3	33426759	33427158	400	0.674952	Intron (ENST00000283629.8/7342, intron 1 of 15)	33409285	33416820	7536	2	7342	ENST00000481761.1	-9939	ENSG00000153560	UBP1	upstream binding protein 1
chr16	70568761	70569160	400	0.439873	Promoter (<=1kb)	70569915	70572299	2385	1	23450	ENST00000565990.2	-755	ENSG00000189091	SF3B3	splicing factor 3b subunit 3
chr14	101001301	101001700	400	0.783155	Intron (ENST00000636391.2/79104, intron 21 of 28)	100993236	100993310	75	1	767612	ENST00000363219.1	8065	ENSG00000200089	SNORD114-31	small nucleolar RNA, C/D box 114-31
chr2	96145133	96145532	400	0.571617	Promoter (<=1kb)	96143169	96145440	2272	2	1844	ENST00000288943.5	0	ENSG00000158050	DUSP2	dual specificity phosphatase 2
chr11	3855060	3855459	400	0.418116	Promoter (<=1kb)	3855702	4093209	237508	1	6786	ENST00000300737.8	-243	ENSG00000167323	STIM1	stromal interaction molecule 1
chr13	23621196	23621595	400	0.660891	Intron (ENST00000248484.8/55504, intron 4 of 9)	23579380	23676093	96714	1	55504	ENST00000382263.3	41816	ENSG00000127863	TNFRSF19	TNF receptor superfamily member 19
chr11	131811294	131811693	400	0.779422	Intron (ENST00000374791.7/50863, intron 1 of 7)	131909697	131922263	12567	1	50863	ENST00000463395.5	-98004	ENSG00000182667	NTM	neurotrimin
chr11	120169190	120169589	400	0.696228	Promoter (<=1kb)	120168977	120171679	2703	1	107984399	ENST00000319763.1	213	ENSG00000176984	LOC107984399	uncharacterized LOC107984399
chr12	71947658	71948057	400	0.784019	Intron (ENST00000333850.4/121278, intron 4 of 10)	71938977	71965490	26514	1	121278	ENST00000546576.1	8681	ENSG00000139287	TPH2	tryptophan hydroxylase 2
chr20	16556129	16556528	400	0.698838	Intron (ENST00000354981.6/55614, intron 1 of 25)	16272104	16573433	301330	2	55614	ENST00000354981.6	16905	ENSG00000089177	KIF16B	kinesin family member 16B
chr19	6199393	6199792	400	0.644746	Promoter (<=1kb)	6040074	6199529	159456	2	5990	ENST00000592883.5	0	ENSG00000087903	RFX2	regulatory factor X2
chr11	19116942	19117341	400	0.426989	Promoter (<=1kb)	19117099	19149255	32157	1	54503	ENST00000532026.5	0	ENSG00000177054	ZDHHC13	zinc finger DHHC-type palmitoyltransferase 13
chr11	31509582	31509981	400	0.423002	Promoter (<=1kb)	31432401	31509592	77192	2	196294	ENST00000534812.5	0	ENSG00000148950	IMMP1L	inner mitochondrial membrane peptidase subunit 1
chr9	105280785	105281184	400	0.390039	Intron (ENST00000374723.5/23446, intron 1 of 15)	105294666	105335587	40922	1	23446	ENST00000607692.1	-13482	ENSG00000070214	SLC44A1	solute carrier family 44 member 1
chr11	27472587	27472986	400	0.471682	Promoter (<=1kb)	27365961	27472775	106815	2	55366	ENST00000389858.4	0	ENSG00000205213	LGR4	leucine rich repeat containing G protein-coupled receptor 4
chr11	113314475	113314874	400	0.453207	Promoter (<=1kb)	113314529	113366392	51864	1	54970	ENST00000529221.5	0	ENSG00000149292	TTC12	tetratricopeptide repeat domain 12
chr2	73830976	73831375	400	0.628642	Promoter (1-2kb)	73829031	73849488	20458	1	10617	ENST00000536064.1	1945	ENSG00000124356	STAMBP	STAM binding protein
chr3	82610152	82610551	400	0.604755	Distal Intergenic	82031985	82416593	384609	1	105377180	ENST00000666096.1	578167	ENSG00000239440	LINC02008	long intergenic non-protein coding RNA 2008
chr6	11537313	11537712	400	0.73469	Promoter (<=1kb)	11537749	11583524	45776	1	100113407	ENST00000379426.2	-37	ENSG00000205269	TMEM170B	transmembrane protein 170B
chr1	52366069	52366468	400	0.413391	Promoter (<=1kb)	52350593	52366193	15601	2	200014	ENST00000371586.6	0	ENSG00000154222	CC2D1B	coiled-coil and C2 domain containing 1B
chr6	89146227	89146626	400	0.515976	Promoter (<=1kb)	89146055	89165565	19511	1	135293	ENST00000275072.5	172	ENSG00000146281	PM20D2	peptidase M20 domain containing 2
chr16	31142247	31142646	400	0.421613	Promoter (<=1kb)	31141464	31142858	1395	2	146547	ENST00000563693.1	212	ENSG00000178226	PRSS36	serine protease 36
chr11	14520213	14520612	400	0.375225	Promoter (<=1kb)	14493783	14520344	26562	2	5682	ENST00000555531.1	0	ENSG00000129084	PSMA1	proteasome 20S subunit alpha 1
chr11	36289281	36289680	400	0.510629	Promoter (<=1kb)	36272292	36289424	17133	2	29099	ENST00000263401.10	0	ENSG00000110442	COMMD9	COMM domain containing 9
chr18	12287959	12288358	400	0.5995	Exon (ENST00000586226.1/ENST00000586226.1, exon 1 of 2)	12307669	12325181	17513	1	84617	ENST00000590693.5	-19311	ENSG00000176014	TUBB6	tubulin beta 6 class V
chr20	56468338	56468737	400	0.516594	Promoter (<=1kb)	56468585	56518886	50302	1	51507	ENST00000023939.8	0	ENSG00000022277	RTF2	replication termination factor 2
chr11	118689834	118690233	400	0.706257	Exon (ENST00000531328.2/ENST00000531328.2, exon 2 of 4)	118662731	118679690	16960	2	11181	ENST00000527558.1	-10144	ENSG00000118094	TREH	trehalase
chr11	74849671	74850070	400	0.696286	Promoter (1-2kb)	74848125	74852064	3940	2	143570	ENST00000530280.1	1994	ENSG00000166435	XRRA1	X-ray radiation resistance associated 1
chr3	50246395	50246794	400	0.596875	Promoter (<=1kb)	50246894	50258697	11804	1	2771	ENST00000451956.1	-100	ENSG00000114353	GNAI2	G protein subunit alpha i2
chr11	3037345	3037744	400	0.774699	Promoter (2-3kb)	3038131	3040088	1958	2	833	ENST00000465207.5	2344	ENSG00000110619	CARS1	cysteinyl-tRNA synthetase 1
chr15	24054811	24055210	400	0.743131	Intron (ENST00000652183.1/105370731, intron 7 of 10)	24101827	24445011	343185	1	101928840	ENST00000650870.1	-46617	ENSG00000259905	PWRN3	Prader-Willi region non-protein coding RNA 3
chr11	18799014	18799413	400	0.712617	Distal Intergenic	18727930	18792721	64792	2	84867	ENST00000396170.5	-6293	ENSG00000110786	PTPN5	protein tyrosine phosphatase non-receptor type 5
chr6	67759086	67759485	400	0.58829	Distal Intergenic	68055351	68060502	5152	1	102723883	ENST00000449928.1	-295866	ENSG00000223504	LOC102723883	uncharacterized LOC102723883
chr21	32597174	32597573	400	0.770646	Intron (ENST00000431216.5/110091775, intron 6 of 7)	32592079	32603237	11159	2	56683	ENST00000431599.1	5664	ENSG00000159079	CFAP298	cilia and flagella associated protein 298
chr1	158675671	158676070	400	0.761056	Intron (ENST00000643759.2/6708, intron 8 of 51)	158610704	158686715	76012	2	6708	ENST00000643759.2	10645	ENSG00000163554	SPTA1	spectrin alpha, erythrocytic 1
chr11	92131384	92131783	400	0.744232	Distal Intergenic	92352096	92896452	544357	1	120114	ENST00000409404.6	-220313	ENSG00000165323	FAT3	FAT atypical cadherin 3
chr3	37262855	37263254	400	0.706871	Intron (ENST00000361924.6/2803, intron 2 of 23)	37241789	37244177	2389	2	152048	ENST00000604992.1	-18678	ENSG00000270194	LOC152048	uncharacterized FLJ31715
chr2	101736879	101737278	400	0.597147	Intron (ENST00000427603.5/9448, intron 3 of 4)	101698530	101891987	193458	1	9448	ENST00000417294.5	38349	ENSG00000071054	MAP4K4	mitogen-activated protein kinase kinase kinase kinase 4
chr2	121755350	121755749	400	0.361911	Promoter (<=1kb)	121755545	121767853	12309	1	7247	ENST00000536142.5	0	ENSG00000211460	TSN	translin
chr11	26620985	26621384	400	0.547967	Intron (ENST00000672621.1/63982, intron 18 of 27)	26559032	26572263	13232	2	143662	ENST00000529533.6	-48722	ENSG00000169550	MUC15	mucin 15, cell surface associated
chr11	15816269	15816668	400	0.577834	Distal Intergenic	15969533	15969621	89	2	102464826	ENST00000352083.7	152953	ENSG00000284094	MIR6073	microRNA 6073
chr20	57991464	57991863	400	0.711711	Distal Intergenic	58003904	58004648	745	1	105376992	ENST00000616333.1	-12041	ENSG00000275852	LINC01742	long intergenic non-protein coding RNA 1742
chr7	46205650	46206049	400	0.358216	Distal Intergenic	45916572	45921874	5303	2	3486	ENST00000448817.1	-283776	ENSG00000146674	IGFBP3	insulin like growth factor binding protein 3
chr2	119283891	119284290	400	0.75211	Distal Intergenic	119244454	119270714	26261	2	100874111	ENST00000654197.1	-13177	ENSG00000229867	STEAP3-AS1	STEAP3 antisense RNA 1
chr10	129466862	129467261	400	0.70651	Promoter (<=1kb)	129467190	129767519	300330	1	4255	ENST00000306010.8	0	ENSG00000170430	MGMT	O-6-methylguanine-DNA methyltransferase
chr1	66365034	66365433	400	0.744845	Promoter (2-3kb)	66367494	66368157	664	1	5142	ENST00000483863.2	-2061	ENSG00000184588	PDE4B	phosphodiesterase 4B
chr11	118435982	118436381	400	0.508598	Promoter (<=1kb)	118436490	118523917	87428	1	4297	ENST00000389506.10	-109	ENSG00000118058	KMT2A	lysine methyltransferase 2A
chr6	28711958	28712357	400	0.698859	Distal Intergenic	28648286	28649066	781	2	387055	ENST00000456103.1	-62892	ENSG00000235570	LINC00533	long intergenic non-protein coding RNA 533
chr6	113858770	113859169	400	0.41245	Promoter (1-2kb)	113857345	113863475	6131	1	4082	ENST00000612661.2	1425	ENSG00000277443	MARCKS	myristoylated alanine rich protein kinase C substrate
chr6	87756855	87757254	400	0.758935	Distal Intergenic	87674860	87702233	27374	2	55122	ENST00000257787.6	-54622	ENSG00000135334	AKIRIN2	akirin 2
chr11	122642411	122642810	400	0.743725	Distal Intergenic	122655722	122814473	158752	1	84959	ENST00000284273.6	-12912	ENSG00000154127	UBASH3B	ubiquitin associated and SH3 domain containing B
chr15	42084523	42084922	400	0.57503	Promoter (<=1kb)	42081117	42084038	2922	2	283748	ENST00000560132.1	-485	ENSG00000159337	PLA2G4D	phospholipase A2 group IVD
chr7	48537550	48537949	400	0.613555	Intron (ENST00000435803.6/154664, intron 55 of 61)	48507872	48520145	12274	1	154664	ENST00000435451.1	29678	ENSG00000179869	ABCA13	ATP binding cassette subfamily A member 13
chr3	173892770	173893169	400	0.710847	Intron (ENST00000457714.5/22871, intron 4 of 6)	173910636	173920658	10023	2	100874010	ENST00000457192.1	27489	ENSG00000228213	NLGN1-AS1	NLGN1 antisense RNA 1
chr4	32858947	32859346	400	0.752005	Distal Intergenic	32351038	32353220	2183	1	101927363	ENST00000515181.1	507909	ENSG00000251329	LINC02353	long intergenic non-protein coding RNA 2353
chr15	43253849	43254248	400	0.558462	Promoter (<=1kb)	43239212	43253658	14447	2	9333	ENST00000635871.1	-191	ENSG00000104055	TGM5	transglutaminase 5
chr2	215435884	215436283	400	0.520441	Promoter (<=1kb)	215360440	215436067	75628	2	2335	ENST00000421182.5	0	ENSG00000115414	FN1	fibronectin 1
chr11	17276375	17276774	400	0.407688	Promoter (<=1kb)	17276731	17282870	6140	1	4925	ENST00000525637.1	0	ENSG00000070081	NUCB2	nucleobindin 2
chr18	62187097	62187496	400	0.390209	Promoter (<=1kb)	62145981	62187118	41138	2	23556	ENST00000585344.6	0	ENSG00000197563	PIGN	phosphatidylinositol glycan anchor biosynthesis class N
chr9	124665399	124665798	400	0.587272	Intron (ENST00000429139.1/100379345, intron 1 of 1)	124658467	124698631	40165	1	100379345	ENST00000429139.1	6932	ENSG00000224020	MIR181A2HG	MIR181A2 host gene
chr9	81146667	81147066	400	0.697547	Distal Intergenic	81599865	81613522	13658	2	7088	ENST00000376484.1	466456	ENSG00000196781	TLE1	TLE family member 1, transcriptional corepressor
chr4	55033087	55033486	400	0.752265	Distal Intergenic	55094850	55096720	1871	2	3791	ENST00000509309.1	63234	ENSG00000128052	KDR	kinase insert domain receptor
chr17	71208187	71208586	400	0.649956	Distal Intergenic	71098834	71202203	103370	2	101928165	ENST00000662323.1	-5984	ENSG00000260785	CASC17	cancer susceptibility 17
chr11	27506573	27506972	400	0.413209	Promoter (<=1kb)	27506830	27515218	8389	1	497258	ENST00000651518.1	0	ENSG00000245573	BDNF-AS	BDNF antisense RNA
chr16	23124348	23124747	400	0.745876	Intron (ENST00000219689.11/57478, intron 1 of 15)	23061406	23149270	87865	2	57478	ENST00000219689.11	24523	ENSG00000103404	USP31	ubiquitin specific peptidase 31
chr11	26778088	26778487	400	0.743499	Distal Intergenic	26670813	26723427	52615	2	159963	ENST00000527405.5	-54661	ENSG00000148942	SLC5A12	solute carrier family 5 member 12
chr1	244652770	244653169	400	0.361064	Promoter (<=1kb)	244653103	244705951	52849	1	51029	ENST00000263831.11	0	ENSG00000121644	DESI2	desumoylating isopeptidase 2
chr2	15359898	15360297	400	0.736013	Intron (ENST00000442506.5/51594, intron 8 of 27)	15393639	15417581	23943	2	51594	ENST00000429842.1	57284	ENSG00000151779	NBAS	NBAS subunit of NRZ tethering complex
chr2	174176879	174177278	400	0.578402	Intron (ENST00000284719.8/29789, intron 4 of 10)	174082010	174217946	135937	2	29789	ENST00000429575.1	40668	ENSG00000138430	OLA1	Obg like ATPase 1
chr7	83162718	83163117	400	0.386221	Promoter (<=1kb)	82754012	83162884	408873	2	27445	ENST00000333891.14	0	ENSG00000186472	PCLO	piccolo presynaptic cytomatrix protein
chr11	65421198	65421597	400	0.397882	Promoter (1-2kb)	65422798	65445540	22743	1	283131	ENST00000501122.2	-1201	ENSG00000245532	NEAT1	nuclear paraspeckle assembly transcript 1
chr20	38926042	38926441	400	0.39895	Promoter (<=1kb)	38926312	38953106	26795	1	81610	ENST00000619304.4	0	ENSG00000101447	FAM83D	family with sequence similarity 83 member D
chr13	109738259	109738658	400	0.433501	Distal Intergenic	109728282	109730007	1726	1	101409253	ENST00000416090.1	9977	ENSG00000234854	LINC00676	long intergenic non-protein coding RNA 676
chr15	42010403	42010802	400	0.734461	Intron (ENST00000399518.3/123745, intron 2 of 19)	41981584	41997522	15939	2	123745	ENST00000547930.5	-12881	ENSG00000188089	PLA2G4E	phospholipase A2 group IVE
chr12	24601017	24601416	400	0.742093	Distal Intergenic	24566964	24584168	17205	2	144360	ENST00000483544.1	-16849	ENSG00000197503	LINC00477	long intergenic non-protein coding RNA 477
chr7	12686570	12686969	400	0.321017	Promoter (<=1kb)	12686856	12689179	2324	1	10124	ENST00000396662.5	0	ENSG00000122644	ARL4A	ADP ribosylation factor like GTPase 4A
chr7	66844746	66845145	400	0.406745	Promoter (<=1kb)	66809993	66844826	34834	2	729156	ENST00000457166.5	0	ENSG00000230583	GTF2IRD1P1	GTF2I repeat domain containing 1 pseudogene 1
chr22	41381501	41381900	400	0.393898	Promoter (<=1kb)	41381942	41399326	17385	1	7008	ENST00000266304.9	-42	ENSG00000167074	TEF	TEF transcription factor, PAR bZIP family member
chr2	230694265	230694664	400	0.596288	Exon (ENST00000660361.1/151475, exon 3 of 4)	230690065	230700340	10276	2	151475	ENST00000660361.1	5676	ENSG00000226125	LINC01907	long intergenic non-protein coding RNA 1907
chr2	124120308	124120707	400	0.721467	Intron (ENST00000423939.2/129684, intron 1 of 1)	124025287	124915287	890001	1	129684	ENST00000431078.1	95021	ENSG00000155052	CNTNAP5	contactin associated protein family member 5
chr6	79233648	79234047	400	0.404215	Promoter (<=1kb)	79233718	79236797	3080	1	100288198	ENST00000604516.1	0	ENSG00000270362	HMGN3-AS1	HMGN3 antisense RNA 1
chr1	118339609	118340008	400	0.638387	Distal Intergenic	117953590	118185228	231639	2	200162	ENST00000336338.10	-154381	ENSG00000155761	SPAG17	sperm associated antigen 17
chr11	28108066	28108465	400	0.343008	Promoter (<=1kb)	28108248	28333507	225260	1	196074	ENST00000406787.7	0	ENSG00000169519	METTL15	methyltransferase like 15
chr1	2227606	2228005	400	0.461203	Promoter (<=1kb)	2228319	2310213	81895	1	6497	ENST00000378536.5	-314	ENSG00000157933	SKI	SKI proto-oncogene
chr8	142286740	142287139	400	0.711543	Intron (ENST00000524325.6/203062, intron 10 of 13)	142271567	142279997	8431	2	203062	ENST00000521825.1	-6743	ENSG00000171045	TSNARE1	t-SNARE domain containing 1
chr20	17611384	17611783	400	0.57443	Downstream (1-2kb)	17613678	17619817	6140	2	6238	ENST00000468428.1	8034	ENSG00000125844	RRBP1	ribosome binding protein 1
chr6	85406543	85406942	400	0.556471	Distal Intergenic	85387219	85390186	2968	2	101928820	ENST00000455071.1	-16357	ENSG00000234155	LINC02535	long intergenic non-protein coding RNA 2535
chr2	54330648	54331047	400	0.531972	Promoter (<=1kb)	54330884	54361581	30698	1	129852	ENST00000398634.7	0	ENSG00000177994	C2orf73	chromosome 2 open reading frame 73
chr2	215311842	215312241	400	0.423998	Promoter (<=1kb)	215311956	215326056	14101	1	471	ENST00000444305.5	0	ENSG00000138363	ATIC	5-aminoimidazole-4-carboxamide ribonucleotide formyltransferase/IMP cyclohydrolase
chr2	171999718	172000117	400	0.477058	Promoter (<=1kb)	171999943	172064414	64472	1	254042	ENST00000493035.5	0	ENSG00000172878	METAP1D	methionyl aminopeptidase type 1D, mitochondrial
chr2	55050378	55050777	400	0.33263	Promoter (<=1kb)	54972189	55050451	78263	2	57142	ENST00000337526.11	0	ENSG00000115310	RTN4	reticulon 4
chr7	50714829	50715228	400	0.529416	Intron (ENST00000398812.6/2887, intron 1 of 15)	50590063	50705301	115239	2	2887	ENST00000398810.6	-9528	ENSG00000106070	GRB10	growth factor receptor bound protein 10
chr16	47037660	47038059	400	0.662124	Distal Intergenic	46955362	46973674	18313	2	10294	ENST00000317089.10	-63986	ENSG00000069345	DNAJA2	DnaJ heat shock protein family (Hsp40) member A2
chr13	98443271	98443670	400	0.673215	Intron (ENST00000595437.5/10160, intron 25 of 27)	98431081	98440796	9716	1	10160	ENST00000596256.1	12190	ENSG00000152767	FARP1	FERM, ARH/RhoGEF and pleckstrin domain protein 1
chr15	90102335	90102734	400	0.488878	Promoter (<=1kb)	90102649	90138016	35368	1	105370966	ENST00000561101.3	0	NA	IDH2-DT	IDH2 divergent transcript
chr2	120287204	120287603	400	0.519211	Intron (ENST00000447591.5/5899, intron 3 of 3)	120253451	120289592	36142	1	5899	ENST00000449649.1	33753	ENSG00000144118	RALB	RAS like proto-oncogene B
chr5	89028813	89029212	400	0.722617	Intron (ENST00000511100.5/101929423, intron 3 of 3)	88965875	89168668	202794	1	101929423	ENST00000514571.1	62938	ENSG00000248309	MEF2C-AS1	MEF2C antisense RNA 1
chr2	35370266	35370665	400	0.729336	Distal Intergenic	35471405	35471486	82	1	100616475	ENST00000584780.1	-100740	ENSG00000265301	MIR548AD	microRNA 548ad
chr6	158488078	158488477	400	0.69461	Intron (ENST00000367097.8/56995, intron 8 of 13)	158461650	158498693	37044	1	56995	ENST00000613390.1	26428	ENSG00000130338	TULP4	TUB like protein 4
chr2	64362628	64363027	400	0.433489	Distal Intergenic	64340747	64340848	102	2	102465833	ENST00000581329.2	-21780	ENSG00000264297	MIR4433B	microRNA 4433b
chr2	177392681	177393080	400	0.457489	Promoter (<=1kb)	177283508	177392687	109180	2	100130691	ENST00000397057.6	0	ENSG00000213963	LOC100130691	uncharacterized LOC100130691
chr14	34781232	34781631	400	0.724648	Intron (ENST00000360310.6/11177, intron 16 of 26)	34780116	34785974	5859	2	11177	ENST00000556314.2	4343	ENSG00000198604	BAZ1A	bromodomain adjacent to zinc finger domain 1A
chr2	230765717	230766116	400	0.57558	Intron (ENST00000258418.10/51719, intron 2 of 8)	230759998	230819299	59302	1	51719	ENST00000614925.1	5719	ENSG00000135932	CAB39	calcium binding protein 39
chr5	68277397	68277796	400	0.67165	Promoter (2-3kb)	68280240	68293346	13107	1	5295	ENST00000523807.5	-2444	ENSG00000145675	PIK3R1	phosphoinositide-3-kinase regulatory subunit 1
chr20	7850962	7851361	400	0.72312	Distal Intergenic	7882985	7940458	57474	2	54363	ENST00000378789.4	89097	ENSG00000101323	HAO1	hydroxyacid oxidase 1
chr10	91340970	91341369	400	0.720033	Distal Intergenic	91409280	91460549	51270	1	143279	ENST00000631422.1	-67911	ENSG00000165338	HECTD2	HECT domain E3 ubiquitin protein ligase 2
chr2	99141191	99141590	400	0.310193	Promoter (<=1kb)	99141485	99151487	10003	1	150590	ENST00000302513.7	0	ENSG00000273045	C2orf15	chromosome 2 open reading frame 15
chr11	107704970	107705369	400	0.707892	Downstream (2-3kb)	107707378	107712056	4679	2	6588	ENST00000305991.3	6687	ENSG00000170290	SLN	sarcolipin
chr6	72787595	72787994	400	0.410463	Intron (ENST00000342056.6/56479, intron 1 of 14)	72630495	72678558	48064	1	100507381	ENST00000445310.1	157100	NA	KCNQ5-IT1	KCNQ5 intronic transcript 1
chr11	119729151	119729550	400	0.483953	Promoter (<=1kb)	119660992	119729200	68209	2	5818	ENST00000264025.8	0	ENSG00000110400	NECTIN1	nectin cell adhesion molecule 1
chr13	99498503	99498902	400	0.436003	Promoter (<=1kb)	99494378	99498806	4429	2	102725509	ENST00000656995.1	0	NA	LINC01232	long intergenic non-protein coding RNA 1232
chr2	100562834	100563233	400	0.307347	Promoter (<=1kb)	100562993	100576739	13747	1	79031	ENST00000264254.11	0	ENSG00000115539	PDCL3	phosducin like 3
chr11	830268	830667	400	0.51329	Promoter (<=1kb)	830485	831780	1296	1	283229	ENST00000526531.1	0	ENSG00000177685	CRACR2B	calcium release activated channel regulator 2B
chr2	127401258	127401657	400	0.331893	Distal Intergenic	127298730	127388465	89736	2	10746	ENST00000409947.5	-12793	ENSG00000169967	MAP3K2	mitogen-activated protein kinase kinase kinase 2
chr17	15954161	15954560	400	0.706701	Intron (ENST00000304222.2/136, intron 1 of 1)	15944917	15975746	30830	1	136	ENST00000304222.2	9244	ENSG00000170425	ADORA2B	adenosine A2b receptor
chr11	35944061	35944460	400	0.445679	Promoter (<=1kb)	35944062	36232136	288075	1	143458	ENST00000315571.6	0	ENSG00000179241	LDLRAD3	low density lipoprotein receptor class A domain containing 3
chr6	87589872	87590271	400	0.408901	Promoter (<=1kb)	87590067	87667453	77387	1	23595	ENST00000546266.5	0	ENSG00000135336	ORC3	origin recognition complex subunit 3
chr11	10454914	10455313	400	0.489187	Promoter (<=1kb)	10455320	10507126	51807	1	272	ENST00000396553.6	-7	ENSG00000133805	AMPD3	adenosine monophosphate deaminase 3
chr2	215982478	215982877	400	0.467139	Intron (ENST00000263268.11/55686, intron 2 of 4)	215942584	216013551	70968	2	55686	ENST00000263268.11	30674	ENSG00000118242	MREG	melanoregulin
chr15	27844149	27844548	400	0.714146	Intron (ENST00000353809.9/4948, intron 22 of 22)	28018412	28099293	80882	2	4948	ENST00000431101.1	254745	ENSG00000104044	OCA2	OCA2 melanosomal transmembrane protein
chr15	90717109	90717508	400	0.388301	Promoter (<=1kb)	90620007	90717141	97135	2	101926895	ENST00000559531.1	0	ENSG00000259736	CRTC3-AS1	CRTC3 antisense RNA 1
chr19	796937	797336	400	0.377119	Promoter (<=1kb)	797075	812327	15253	1	5725	ENST00000635647.1	0	ENSG00000011304	PTBP1	polypyrimidine tract binding protein 1
chr16	53503258	53503657	400	0.349335	Promoter (<=1kb)	53491379	53503244	11866	2	64400	ENST00000300245.8	-14	ENSG00000166971	AKTIP	AKT interacting protein
chr2	96760824	96761223	400	0.456323	Promoter (<=1kb)	96760902	96811874	50973	1	26504	ENST00000377075.3	0	ENSG00000158158	CNNM4	cyclin and CBS domain divalent metal cation transport mediator 4
chr7	155297431	155297830	400	0.428206	Promoter (<=1kb)	155297776	155310233	12458	1	3638	ENST00000344756.8	0	ENSG00000186480	INSIG1	insulin induced gene 1
chr14	25178253	25178652	400	0.707116	Distal Intergenic	24809662	25050297	240636	2	29091	ENST00000323944.9	-127956	ENSG00000168952	STXBP6	syntaxin binding protein 6
chr14	52791349	52791748	400	0.375056	Promoter (<=1kb)	52775193	52791607	16415	2	64841	ENST00000216410.8	0	ENSG00000100522	GNPNAT1	glucosamine-phosphate N-acetyltransferase 1
chr2	172196888	172197287	400	0.419912	Intron (ENST00000667725.1/ENST00000667725.1, intron 2 of 4)	172103006	172109982	6977	1	104326193	ENST00000448117.1	93882	ENSG00000236651	DLX2-DT	DLX2 divergent transcript
chr11	73376130	73376529	400	0.426763	Promoter (<=1kb)	73376399	73397474	21076	1	84957	ENST00000064780.7	0	ENSG00000054967	RELT	RELT TNF receptor
chr2	41710210	41710609	400	0.594461	Distal Intergenic	41860155	41894050	33896	1	388942	ENST00000653206.1	-149546	ENSG00000214691	LINC01913	long intergenic non-protein coding RNA 1913
chr15	52179470	52179869	400	0.42307	Promoter (<=1kb)	52120939	52179887	58949	2	10681	ENST00000396335.8	18	ENSG00000069966	GNB5	G protein subunit beta 5
chr11	14381065	14381464	400	0.486073	Distal Intergenic	14278682	14364506	85825	2	22800	ENST00000529237.5	-16559	ENSG00000133818	RRAS2	RAS related 2
chr3	141421690	141422089	400	0.698556	Intron (ENST00000509842.5/253461, intron 7 of 7)	141426116	141446000	19885	1	253461	ENST00000441582.2	-4027	ENSG00000177311	ZBTB38	zinc finger and BTB domain containing 38
chr7	51315444	51315843	400	0.402041	Promoter (<=1kb)	51190998	51316471	125474	2	23242	ENST00000449281.1	628	ENSG00000106078	COBL	cordon-bleu WH2 repeat protein
chr6	75284753	75285152	400	0.363523	Promoter (<=1kb)	75285014	75296698	11685	1	100506804	ENST00000438676.2	0	ENSG00000225793	TMEM30A-DT	TMEM30A divergent transcript
chr1	37448662	37449061	400	0.525355	Intron (ENST00000668045.1/728431, intron 1 of 1)	37350934	37474386	123453	2	728431	ENST00000668045.1	25325	ENSG00000233621	LINC01137	long intergenic non-protein coding RNA 1137
chr3	119323039	119323438	400	0.495472	Promoter (<=1kb)	119314293	119322760	8468	2	100874246	ENST00000466292.1	-279	ENSG00000241155	ARHGAP31-AS1	ARHGAP31 antisense RNA 1
chr1	185864871	185865270	400	0.632618	Intron (ENST00000271588.9/83872, intron 3 of 106)	185957069	185993437	36369	1	83872	ENST00000485744.5	-91799	ENSG00000143341	HMCN1	hemicentin 1
chr2	124877040	124877439	400	0.581929	Intron (ENST00000431078.1/129684, intron 21 of 23)	124221705	124242441	20737	1	129684	ENST00000470921.1	655335	ENSG00000155052	CNTNAP5	contactin associated protein family member 5
chr2	3558239	3558638	400	0.335599	Promoter (<=1kb)	3558474	3564842	6369	1	100506054	ENST00000664922.1	0	ENSG00000234171	RNASEH1-AS1	RNASEH1 antisense RNA 1
chr1	230328557	230328956	400	0.699531	Intron (ENST00000391860.7/79605, intron 5 of 6)	230323542	230336295	12754	2	79605	ENST00000530424.1	7339	ENSG00000177614	PGBD5	piggyBac transposable element derived 5
chr14	35196914	35197313	400	0.479934	Intron (ENST00000604948.5/9692, intron 5 of 7)	35122759	35273485	150727	1	9692	ENST00000557404.3	74155	ENSG00000100890	PRORP	protein only RNase P catalytic subunit
chr14	20461406	20461805	400	0.32149	Promoter (<=1kb)	20457719	20461612	3894	2	90809	ENST00000250489.8	0	ENSG00000165782	PIP4P1	phosphatidylinositol-4,5-bisphosphate 4-phosphatase 1
chr18	25089417	25089816	400	0.690872	3' UTR	24932771	24987919	55149	2	105372030	ENST00000670277.1	-101498	ENSG00000264345	LINC01894	long intergenic non-protein coding RNA 1894
chr11	97966015	97966414	400	0.630789	Distal Intergenic	99020949	100358885	1337937	1	53942	ENST00000524871.6	-1054535	ENSG00000149972	CNTN5	contactin 5
chr15	34367300	34367699	400	0.375904	Promoter (<=1kb)	34358633	34367196	8564	2	254531	ENST00000314891.11	-104	ENSG00000176454	LPCAT4	lysophosphatidylcholine acyltransferase 4
chr1	236534286	236534685	400	0.666331	Intron (ENST00000481485.5/3964, intron 3 of 4)	236540247	236548280	8034	1	3964	ENST00000528259.5	-5562	ENSG00000116977	LGALS8	galectin 8
chr11	106022200	106022599	400	0.406911	Promoter (<=1kb)	106007899	106022240	14342	2	84437	ENST00000301919.9	0	ENSG00000170903	MSANTD4	Myb/SANT DNA binding domain containing 4 with coiled-coils
chr14	46999616	47000015	400	0.685788	Intron (ENST00000399232.8/161357, intron 8 of 16)	46873919	46920174	46256	2	161357	ENST00000555521.1	-79442	ENSG00000139915	MDGA2	MAM domain containing glycosylphosphatidylinositol anchor 2
chr11	111586568	111586967	400	0.661445	Distal Intergenic	111602449	111730855	128407	1	23235	ENST00000304987.4	-15482	ENSG00000170145	SIK2	salt inducible kinase 2
chr14	41476485	41476884	400	0.677516	Distal Intergenic	41607570	41904549	296980	1	145581	ENST00000298119.8	-130686	ENSG00000165379	LRFN5	leucine rich repeat and fibronectin type III domain containing 5
chr11	110092642	110093041	400	0.532552	Promoter (<=1kb)	110093392	110171841	78450	1	85463	ENST00000278590.8	-351	ENSG00000149289	ZC3H12C	zinc finger CCCH-type containing 12C
chr1	209655811	209656210	400	0.395031	Distal Intergenic	209614870	209652425	37556	2	3914	ENST00000356082.9	-3386	ENSG00000196878	LAMB3	laminin subunit beta 3
chr7	90596192	90596591	400	0.398169	Promoter (<=1kb)	90596321	91210590	614270	1	5218	ENST00000380050.8	0	ENSG00000058091	CDK14	cyclin dependent kinase 14
chr11	119590614	119591013	400	0.687118	Distal Intergenic	119674382	119675669	1288	2	5818	ENST00000524429.2	84656	ENSG00000110400	NECTIN1	nectin cell adhesion molecule 1
chrX	6024218	6024617	400	0.620451	Intron (ENST00000381093.6/57502, intron 3 of 5)	5840637	5903353	62717	2	57502	ENST00000477079.1	-120865	ENSG00000146938	NLGN4X	neuroligin 4 X-linked
chr2	121746036	121746435	400	0.587686	Intron (ENST00000455432.5/7247, intron 1 of 5)	121737103	121765218	28116	1	7247	ENST00000455432.5	8933	ENSG00000211460	TSN	translin
chr20	9927157	9927556	400	0.674569	Distal Intergenic	9986088	10007116	21029	1	101929371	ENST00000449270.1	-58532	NA	PARAL1	PPARG activating RBM14 associated lncRNA 1
chr1	37474133	37474532	400	0.444796	Promoter (<=1kb)	37350934	37474386	123453	2	728431	ENST00000668045.1	0	ENSG00000233621	LINC01137	long intergenic non-protein coding RNA 1137
chr8	133651873	133652272	400	0.519478	Distal Intergenic	133454848	133571940	117093	2	6482	ENST00000399640.3	-79933	ENSG00000008513	ST3GAL1	ST3 beta-galactoside alpha-2,3-sialyltransferase 1
chr7	51226341	51226740	400	0.688715	Intron (ENST00000265136.12/23242, intron 1 of 12)	51029180	51193589	164410	2	23242	ENST00000452534.5	-32752	ENSG00000106078	COBL	cordon-bleu WH2 repeat protein
chr11	30322949	30323348	400	0.381237	Promoter (<=1kb)	30323104	30338223	15120	1	120534	ENST00000282032.4	0	ENSG00000152219	ARL14EP	ADP ribosylation factor like GTPase 14 effector protein
chr14	37142780	37143179	400	0.571349	Intron (ENST00000331299.6/89874, intron 1 of 9)	37171888	37173811	1924	1	100129794	ENST00000556667.1	-28709	ENSG00000258708	SLC25A21-AS1	SLC25A21 antisense RNA 1
chr6	109461899	109462298	400	0.673702	Intron (ENST00000630715.2/64780, intron 1 of 24)	109444065	109465968	21904	2	64780	ENST00000630715.2	3670	ENSG00000135596	MICAL1	microtubule associated monooxygenase, calponin and LIM domain containing 1
chr18	67766949	67767348	400	0.636851	Exon (ENST00000666895.1/ENST00000666895.1, exon 1 of 4)	67808505	67814822	6318	2	101927430	ENST00000580659.1	47474	ENSG00000265555	LINC01903	long intergenic non-protein coding RNA 1903
chr15	72272508	72272907	400	0.360355	Promoter (<=1kb)	72241181	72272554	31374	2	56965	ENST00000569795.6	0	ENSG00000137817	PARP6	poly(ADP-ribose) polymerase family member 6
chr13	41974419	41974818	400	0.658536	Intron (ENST00000612345.4/100507240, intron 2 of 3)	41961169	41981565	20397	1	100507240	ENST00000611103.1	13250	ENSG00000278338	VWA8-AS1	VWA8 antisense RNA 1 (head to head)
chr9	128552106	128552505	400	0.370484	Promoter (<=1kb)	128552558	128633662	81105	1	6709	ENST00000372731.8	-53	ENSG00000197694	SPTAN1	spectrin alpha, non-erythrocytic 1
chr2	5250510	5250909	400	0.677972	Distal Intergenic	5677142	5691046	13905	2	102723818	ENST00000420221.1	440137	NA	LINC01248	long intergenic non-protein coding RNA 1248
chr14	88775487	88775886	400	0.516979	Intron (ENST00000554922.5/161436, intron 1 of 43)	88615818	88792503	176686	2	161436	ENST00000380664.9	16617	ENSG00000165521	EML5	EMAP like 5
chr1	58779829	58780228	400	0.480991	Downstream (<1kb)	58780791	58784047	3257	2	3725	ENST00000371222.4	3819	ENSG00000177606	JUN	Jun proto-oncogene, AP-1 transcription factor subunit
chr20	13221606	13222005	400	0.609655	Promoter (<=1kb)	13221274	13300651	79378	1	140862	ENST00000262487.5	332	ENSG00000101230	ISM1	isthmin 1
chr11	134037197	134037596	400	0.668702	Promoter (<=1kb)	134037109	134039939	2831	1	100128239	ENST00000531938.1	88	ENSG00000204241	LINC02731	long intergenic non-protein coding RNA 2731
chrX	30649867	30650266	400	0.672371	Distal Intergenic	30653359	30730608	77250	1	2710	ENST00000378943.7	-3093	ENSG00000198814	GK	glycerol kinase
chr2	30172345	30172744	400	0.675662	Distal Intergenic	30187434	30187566	133	1	109616960	ENST00000384458.1	-14690	ENSG00000207187	SNORA10B	small nucleolar RNA, H/ACA box 10B
chr2	10043379	10043778	400	0.660266	Promoter (<=1kb)	10043550	10054836	11287	1	8462	ENST00000305883.6	0	ENSG00000172059	KLF11	Kruppel like factor 11
chr14	92660229	92660628	400	0.655471	Promoter (<=1kb)	92659385	92688049	28665	1	79890	ENST00000553959.1	844	ENSG00000100599	RIN3	Ras and Rab interactor 3
chr16	86772722	86773121	400	0.673817	Distal Intergenic	86734799	86738459	3661	1	102724344	ENST00000647896.1	37923	ENSG00000261175	LINC02188	long intergenic non-protein coding RNA 2188
chr11	119067497	119067896	400	0.536046	Promoter (<=1kb)	119067692	119081978	14287	1	55823	ENST00000621676.4	0	ENSG00000160695	VPS11	VPS11 core subunit of CORVET and HOPS complexes
chr9	70120801	70121200	400	0.371083	Intron (ENST00000377182.5/256691, intron 5 of 13)	70153134	70157540	4407	2	100507244	ENST00000451488.1	36340	ENSG00000204706	MAMDC2-AS1	MAMDC2 antisense RNA 1
chr5	129652489	129652888	400	0.672487	Intron (ENST00000274487.9/171019, intron 13 of 22)	129688100	129735048	46949	1	171019	ENST00000509467.1	-35212	ENSG00000145808	ADAMTS19	ADAM metallopeptidase with thrombospondin type 1 motif 19
chr6	149963551	149963950	400	0.509518	Promoter (<=1kb)	149963943	149973715	9773	1	80329	ENST00000229708.4	0	ENSG00000111981	ULBP1	UL16 binding protein 1
chr1	230978830	230979229	400	0.341021	Promoter (<=1kb)	230978981	230997154	18174	1	64801	ENST00000497753.1	0	ENSG00000173409	ARV1	ARV1 homolog, fatty acid homeostasis modulator
chr6	52670929	52671328	400	0.483652	Promoter (<=1kb)	52671113	52686588	15476	1	28978	ENST00000211314.5	0	ENSG00000096092	TMEM14A	transmembrane protein 14A
chr2	30026160	30026559	400	0.480815	Distal Intergenic	29192774	29921586	728813	2	238	ENST00000389048.8	-104574	ENSG00000171094	ALK	ALK receptor tyrosine kinase
chr10	5496458	5496857	400	0.667175	Promoter (2-3kb)	5498697	5499570	874	2	51806	ENST00000380332.5	2713	ENSG00000178372	CALML5	calmodulin like 5
chr1	72892128	72892527	400	0.576157	Intron (ENST00000668734.1/ENST00000668734.1, intron 1 of 4)	73305609	73307576	1968	1	101927295	ENST00000661787.1	-413082	ENSG00000233973	LINC01360	long intergenic non-protein coding RNA 1360
chr14	22851287	22851686	400	0.650523	Distal Intergenic	22841621	22842468	848	1	4323	ENST00000547596.1	9666	ENSG00000157227	MMP14	matrix metallopeptidase 14
chrX	115023120	115023519	400	0.569817	Distal Intergenic	115014526	115019977	5452	2	3598	ENST00000468224.1	-3143	ENSG00000123496	IL13RA2	interleukin 13 receptor subunit alpha 2
chr18	59927237	59927636	400	0.6662	Distal Intergenic	59900036	59902963	2928	1	5366	ENST00000590596.1	27201	ENSG00000141682	PMAIP1	phorbol-12-myristate-13-acetate-induced protein 1
chr18	12407709	12408108	400	0.498079	Promoter (<=1kb)	12407896	12431463	23568	1	10650	ENST00000590956.5	0	ENSG00000141391	PRELID3A	PRELI domain containing 3A
chr16	80107912	80108311	400	0.639117	Intron (ENST00000567851.5/ENST00000567851.5, intron 2 of 3)	79798534	79799090	557	1	101928248	ENST00000567665.1	309378	ENSG00000260876	LINC01229	long intergenic non-protein coding RNA 1229
chrX	8345513	8345912	400	0.663366	Intron (ENST00000659022.1/ENST00000659022.1, intron 2 of 3)	8464830	8466383	1554	1	425054	ENST00000453306.4	-118918	ENSG00000205642	VCX3B	variable charge X-linked 3B
chr5	16536165	16536564	400	0.585549	Intron (ENST00000306320.9/54463, intron 3 of 8)	16475231	16509436	34206	2	54463	ENST00000509977.1	-26729	ENSG00000154153	RETREG1	reticulophagy regulator 1
chr3	96486629	96487028	400	0.660179	Distal Intergenic	96359964	96360039	76	1	102465864	ENST00000615894.1	126665	ENSG00000278103	MIR8060	microRNA 8060
chr9	98989599	98989998	400	0.502216	Intron (ENST00000610452.1/1306, intron 5 of 42)	98943907	99070787	126881	1	1306	ENST00000375001.8	45692	ENSG00000204291	COL15A1	collagen type XV alpha 1 chain
chr9	89318489	89318888	400	0.317543	Promoter (<=1kb)	89318500	89359663	41164	1	79048	ENST00000375807.8	0	ENSG00000187742	SECISBP2	SECIS binding protein 2
chr1	84690328	84690727	400	0.396017	Promoter (<=1kb)	84643707	84690468	46762	2	117178	ENST00000437941.6	0	ENSG00000117155	SSX2IP	SSX family member 2 interacting protein
chr11	129643187	129643586	400	0.493945	Distal Intergenic	129612116	129617269	5154	2	101929557	ENST00000631195.1	-25918	ENSG00000281097	LINC01395	long intergenic non-protein coding RNA 1395
chr11	107591058	107591457	400	0.612579	Promoter (<=1kb)	107591091	107665484	74394	1	55531	ENST00000531234.5	0	ENSG00000110675	ELMOD1	ELMO domain containing 1
chr1	51520355	51520754	400	0.558748	Promoter (1-2kb)	51354263	51519266	165004	2	2060	ENST00000371733.8	-1089	ENSG00000085832	EPS15	epidermal growth factor receptor pathway substrate 15
chr14	85421414	85421813	400	0.597821	Intron (ENST00000557547.1/ENST00000557547.1, intron 1 of 4)	85414333	85419861	5529	1	100996280	ENST00000668320.1	7081	ENSG00000259107	LINC00911	long intergenic non-protein coding RNA 911
chr3	58214618	58215017	400	0.408704	Promoter (<=1kb)	58192627	58214697	22071	2	1776	ENST00000483681.5	0	ENSG00000163687	DNASE1L3	deoxyribonuclease 1 like 3
chr10	103890222	103890621	400	0.497767	Intron (ENST00000224950.8/79991, intron 8 of 9)	103882745	103900153	17409	2	79991	ENST00000472951.1	9532	ENSG00000107960	STN1	STN1 subunit of CST complex
chr11	42234654	42235053	400	0.653105	Intron (ENST00000525641.5/100507205, intron 2 of 3)	42183297	42239735	56439	2	100507205	ENST00000530387.5	4682	NA	LINC02740	long intergenic non-protein coding RNA 2740
chr11	115895551	115895950	400	0.638713	Distal Intergenic	115755340	115760646	5307	2	283143	ENST00000654271.1	-134905	NA	LINC00900	long intergenic non-protein coding RNA 900
chr1	198850244	198850643	400	0.649607	Intron (ENST00000660348.1/100131234, intron 2 of 2)	198858873	198858982	110	2	406955	ENST00000385240.1	8339	ENSG00000207975	MIR181B1	microRNA 181b-1
chr12	22658261	22658660	400	0.582826	Intron (ENST00000671733.1/55500, intron 2 of 7)	22646019	22685712	39694	1	55500	ENST00000673188.1	12242	ENSG00000139163	ETNK1	ethanolamine kinase 1
chr15	87354732	87355131	400	0.525091	Intron (ENST00000665121.1/ENST00000665121.1, intron 4 of 4)	87576929	87579866	2938	1	145978	ENST00000560153.2	-221798	ENSG00000259527	LINC00052	long intergenic non-protein coding RNA 52
chr20	31572857	31573256	400	0.319567	Promoter (<=1kb)	31567707	31573263	5557	2	100874042	ENST00000412178.1	7	ENSG00000230613	HM13-AS1	HM13 antisense RNA 1
chr1	203154210	203154609	400	0.520016	Promoter (1-2kb)	203152646	203166115	13470	1	134	ENST00000467253.1	1564	ENSG00000163485	ADORA1	adenosine A1 receptor
chr2	207711331	207711730	400	0.33078	Promoter (<=1kb)	207711540	207754465	42926	1	151195	ENST00000392209.7	0	ENSG00000163249	CCNYL1	cyclin Y like 1
chr11	18491014	18491413	400	0.635958	Exon (ENST00000543087.5/7251, exon 5 of 5)	18481491	18484061	2571	2	7251	ENST00000540555.1	-6953	ENSG00000074319	TSG101	tumor susceptibility 101
chr2	96857967	96858366	400	0.323017	Promoter (<=1kb)	96836611	96858014	21404	2	200539	ENST00000443120.5	0	ENSG00000163126	ANKRD23	ankyrin repeat domain 23
chr18	6729590	6729989	400	0.648513	Promoter (<=1kb)	6728821	6729862	1042	2	101927168	ENST00000577327.1	0	NA	LOC101927168	uncharacterized LOC101927168
chr6	7644415	7644814	400	0.613358	Distal Intergenic	7599673	7609206	9534	1	154007	ENST00000496946.1	44742	ENSG00000168566	SNRNP48	small nuclear ribonucleoprotein U11/U12 subunit 48
chr15	39404743	39405142	400	0.501583	Intron (ENST00000560484.1/ENST00000560484.1, intron 1 of 3)	39250766	39252913	2148	1	400360	ENST00000561223.1	153977	ENSG00000175746	C15orf54	chromosome 15 putative open reading frame 54
chr12	63843793	63844192	400	0.430752	Promoter (<=1kb)	63844700	64162217	317518	1	57522	ENST00000355086.8	-508	ENSG00000196935	SRGAP1	SLIT-ROBO Rho GTPase activating protein 1
chr1	27322036	27322435	400	0.416207	Promoter (<=1kb)	27322145	27336399	14255	1	84065	ENST00000611517.4	0	ENSG00000186501	TMEM222	transmembrane protein 222
chr3	97821802	97822201	400	0.346809	Promoter (<=1kb)	97822011	97944984	122974	1	131544	ENST00000389622.7	0	ENSG00000080200	CRYBG3	crystallin beta-gamma domain containing 3
chr11	124746705	124747104	400	0.423275	3' UTR	124748106	124752193	4088	2	23584	ENST00000403470.1	5089	ENSG00000019102	VSIG2	V-set and immunoglobulin domain containing 2
chr3	96960891	96961290	400	0.434452	Intron (ENST00000470610.6/285220, intron 2 of 4)	96814791	97010134	195344	1	285220	ENST00000506569.1	146100	ENSG00000080224	EPHA6	EPH receptor A6
chr2	95076770	95077169	400	0.577074	Exon (ENST00000657998.1/ENST00000657998.1, exon 1 of 2)	95087208	95093691	6484	2	64969	ENST00000482821.5	16522	ENSG00000144029	MRPS5	mitochondrial ribosomal protein S5
chr16	3003857	3004256	400	0.360206	Intron (ENST00000570515.1/ENST00000570515.1, intron 1 of 1)	3012923	3014505	1583	1	9080	ENST00000445369.3	-8667	ENSG00000213937	CLDN9	claudin 9
chr16	56279086	56279485	400	0.623232	Intron (ENST00000262493.12/2775, intron 3 of 8)	56276006	56355182	79177	1	2775	ENST00000639268.1	3080	ENSG00000087258	GNAO1	G protein subunit alpha o1
chr1	171166297	171166696	400	0.625682	Intron (ENST00000669750.1/ENST00000669750.1, intron 3 of 4)	171154191	171161568	7378	1	388714	ENST00000633725.1	12106	ENSG00000117507	FMO6P	flavin containing dimethylaniline monoxygenase 6, pseudogene
chr11	128342621	128343020	400	0.598256	Distal Intergenic	128462544	128463950	1407	2	2113	ENST00000530924.2	120930	ENSG00000134954	ETS1	ETS proto-oncogene 1, transcription factor
chr17	12415054	12415453	400	0.610929	Distal Intergenic	12549764	12591216	41453	1	284034	ENST00000660226.1	-134311	ENSG00000179136	LINC00670	long intergenic non-protein coding RNA 670
chr18	23331171	23331570	400	0.63999	Promoter (<=1kb)	23204387	23331215	126829	2	85019	ENST00000578790.5	0	ENSG00000134490	TMEM241	transmembrane protein 241
chr19	11168546	11168945	400	0.526183	Promoter (1-2kb)	11166309	11170415	4107	2	25959	ENST00000587317.1	1470	ENSG00000197256	KANK2	KN motif and ankyrin repeat domains 2
chr4	74364739	74365138	400	0.469532	Promoter (<=1kb)	74365145	74388749	23605	1	2069	ENST00000244869.3	-7	ENSG00000124882	EREG	epiregulin
chr5	12243318	12243717	400	0.621396	Distal Intergenic	12574830	12760795	185966	1	404663	ENST00000513051.6	-331113	NA	LINC01194	long intergenic non-protein coding RNA 1194
chr4	7263179	7263578	400	0.622729	Intron (ENST00000507866.6/57537, intron 1 of 26)	7310450	7310524	75	1	100616471	ENST00000578126.1	-46872	ENSG00000264658	MIR4798	microRNA 4798
chr13	30617534	30617933	400	0.33102	Promoter (<=1kb)	30617693	30631474	13782	1	10208	ENST00000465952.5	0	ENSG00000132952	USPL1	ubiquitin specific peptidase like 1
chr13	37194418	37194817	400	0.628102	Distal Intergenic	37103259	37105664	2406	2	122011	ENST00000379800.4	-88754	ENSG00000180138	CSNK1A1L	casein kinase 1 alpha 1 like
chr1	32406823	32407222	400	0.63492	Distal Intergenic	32378763	32394731	15969	2	55108	ENST00000474414.5	-12092	ENSG00000160058	BSDC1	BSD domain containing 1
chr20	45972210	45972609	400	0.37327	Promoter (<=1kb)	45948660	45972203	23544	2	63925	ENST00000322927.3	-7	ENSG00000198026	ZNF335	zinc finger protein 335
chr3	150603107	150603506	400	0.340727	Promoter (<=1kb)	150541998	150603174	61177	2	27230	ENST00000479209.1	0	ENSG00000120742	SERP1	stress associated endoplasmic reticulum protein 1
chr14	67680040	67680439	400	0.611905	Intron (ENST00000553306.5/51109, intron 2 of 4)	67656510	67674820	18311	2	10490	ENST00000555543.1	-5220	ENSG00000100568	VTI1B	vesicle transport through interaction with t-SNAREs 1B
chr20	12287653	12288052	400	0.59453	Intron (ENST00000654812.1/ENST00000654812.1, intron 1 of 2)	11921566	11923130	1565	1	22903	ENST00000473180.1	366087	ENSG00000132640	BTBD3	BTB domain containing 3
chr1	6367627	6368026	400	0.385336	Intron (ENST00000608083.5/11332, intron 1 of 8)	6264273	6360707	96435	2	11332	ENST00000377845.7	-6920	ENSG00000097021	ACOT7	acyl-CoA thioesterase 7
chr11	131977328	131977727	400	0.60998	Intron (ENST00000374791.7/50863, intron 2 of 7)	131911468	132315070	403603	1	50863	ENST00000374784.5	65860	ENSG00000182667	NTM	neurotrimin
chr7	91183134	91183533	400	0.535082	Intron (ENST00000380050.8/5218, intron 14 of 14)	91264433	91271326	6894	1	8321	ENST00000287934.4	-80900	ENSG00000157240	FZD1	frizzled class receptor 1
chr2	99490082	99490481	400	0.367386	Promoter (<=1kb)	99400950	99490035	89086	2	51455	ENST00000413697.5	-47	ENSG00000135945	REV1	REV1 DNA directed polymerase
chr1	230568263	230568662	400	0.633002	Distal Intergenic	230592660	230595583	2924	2	101927553	ENST00000412647.2	26921	ENSG00000232964	LINC01737	long intergenic non-protein coding RNA 1737
chr18	57950579	57950978	400	0.619592	Distal Intergenic	58044226	58401539	357314	1	23327	ENST00000400345.8	-93248	ENSG00000049759	NEDD4L	NEDD4 like E3 ubiquitin protein ligase
chr3	96705246	96705645	400	0.634998	Distal Intergenic	96814581	97244696	430116	1	285220	ENST00000470610.6	-108936	ENSG00000080224	EPHA6	EPH receptor A6
chr7	41117305	41117704	400	0.471013	Intron (ENST00000665804.1/101928773, intron 2 of 4)	41101604	41133507	31904	1	101928773	ENST00000440213.1	15701	ENSG00000224017	LINC01449	long intergenic non-protein coding RNA 1449
chr13	99200560	99200959	400	0.3827	Promoter (<=1kb)	99181223	99200693	19471	2	100289373	ENST00000671580.1	0	ENSG00000228889	UBAC2-AS1	UBAC2 antisense RNA 1
chr3	157282417	157282816	400	0.635557	Exon (ENST00000654819.1/ENST00000654819.1, exon 3 of 3)	157363293	157364481	1189	2	79674	ENST00000472419.1	81665	ENSG00000197415	VEPH1	ventricular zone expressed PH domain containing 1
chr3	84547975	84548374	400	0.608157	Distal Intergenic	84638405	84695625	57221	2	440970	ENST00000653196.1	147251	ENSG00000242641	LINC00971	long intergenic non-protein coding RNA 971
chr7	149285007	149285406	400	0.622543	Promoter (<=1kb)	149285281	149293762	8482	1	155060	ENST00000426347.5	0	ENSG00000244560	LOC155060	AI894139 pseudogene
chr10	110497554	110497953	400	0.361374	Promoter (<=1kb)	110497907	110511533	13627	1	1847	ENST00000369583.4	0	ENSG00000138166	DUSP5	dual specificity phosphatase 5
chr3	103693718	103694117	400	0.599544	Distal Intergenic	103524033	103524116	84	2	100616336	ENST00000584917.1	-169602	ENSG00000265328	MIR548AB	microRNA 548ab
chr6	52577041	52577440	400	0.425687	Promoter (<=1kb)	52577181	52583974	6794	1	401264	ENST00000666605.1	0	ENSG00000225791	TRAM2-AS1	TRAM2 antisense RNA 1 (head to head)
chr11	66325517	66325916	400	0.628403	Distal Intergenic	66332590	66333553	964	2	9610	ENST00000524804.1	7637	ENSG00000174791	RIN1	Ras and Rab interactor 1
chr1	110963830	110964229	400	0.330673	Promoter (<=1kb)	110947190	110963922	16733	2	55791	ENST00000369763.5	0	ENSG00000121931	LRIF1	ligand dependent nuclear receptor interacting factor 1
chr6	116265077	116265476	400	0.574609	Intron (ENST00000430252.6/29940, intron 2 of 3)	116254207	116259240	5034	1	29940	ENST00000647046.1	10870	ENSG00000111817	DSE	dermatan sulfate epimerase
chr14	71290963	71291362	400	0.455444	Distal Intergenic	71320449	71529370	208922	1	26037	ENST00000553453.5	-29087	ENSG00000197555	SIPA1L1	signal induced proliferation associated 1 like 1
chr3	98513146	98513545	400	0.367282	Intron (ENST00000502288.5/56650, intron 3 of 3)	98515484	98517160	1677	2	56650	ENST00000513873.1	3615	ENSG00000080822	CLDND1	claudin domain containing 1
chr11	121292587	121292986	400	0.414473	Promoter (<=1kb)	121292681	121304925	12245	1	6309	ENST00000534455.5	0	ENSG00000109929	SC5D	sterol-C5-desaturase
chr6	158452236	158452635	400	0.480833	Exon (ENST00000367097.8/56995, exon 5 of 14)	158461650	158498693	37044	1	56995	ENST00000613390.1	-9015	ENSG00000130338	TULP4	TUB like protein 4
chr11	3057287	3057686	400	0.40811	Promoter (<=1kb)	3000922	3057437	56516	2	833	ENST00000380525.8	0	ENSG00000110619	CARS1	cysteinyl-tRNA synthetase 1
chr14	56822110	56822509	400	0.607221	Intron (ENST00000534909.2/100309464, intron 1 of 3)	56800741	56816693	15953	2	5015	ENST00000673035.1	-5417	ENSG00000165588	OTX2	orthodenticle homeobox 2
chr18	63472362	63472761	400	0.447694	Distal Intergenic	63476958	63493701	16744	1	5268	ENST00000489441.5	-4197	ENSG00000206075	SERPINB5	serpin family B member 5
chr12	129614856	129615255	400	0.607438	Intron (ENST00000422113.7/121256, intron 2 of 8)	129071726	129904025	832300	2	121256	ENST00000422113.7	288770	ENSG00000151952	TMEM132D	transmembrane protein 132D
chr1	111428333	111428732	400	0.619313	Promoter (<=1kb)	111414319	111427735	13417	2	5016	ENST00000369732.4	-598	ENSG00000085465	OVGP1	oviductal glycoprotein 1
chr2	116510219	116510618	400	0.624676	Distal Intergenic	115814663	115836682	22020	1	57628	ENST00000473362.1	695556	ENSG00000175497	DPP10	dipeptidyl peptidase like 10
chr14	52314007	52314406	400	0.471333	Promoter (<=1kb)	52314305	52327509	13205	1	5732	ENST00000557436.1	0	ENSG00000125384	PTGER2	prostaglandin E receptor 2
chr1	61837643	61838042	400	0.622219	Intron (ENST00000642238.1/10207, intron 17 of 43)	61864391	61875531	11141	1	10207	ENST00000488913.1	-26349	ENSG00000132849	PATJ	PATJ crumbs cell polarity complex component
chrX	136691031	136691430	400	0.624199	Intron (ENST00000370620.5/9459, intron 8 of 20)	136648227	136660390	12164	1	959	ENST00000370628.2	42804	ENSG00000102245	CD40LG	CD40 ligand
chr15	45648842	45649241	400	0.52885	Promoter (2-3kb)	45645881	45669946	24066	1	58472	ENST00000561493.5	2961	ENSG00000137767	SQOR	sulfide quinone oxidoreductase
chr20	32752529	32752928	400	0.58003	Distal Intergenic	32702691	32743997	41307	2	149951	ENST00000278980.10	-8532	ENSG00000149600	COMMD7	COMM domain containing 7
chr1	82160063	82160462	400	0.5947	Distal Intergenic	81988392	81990709	2318	1	23266	ENST00000464551.1	171671	ENSG00000117114	ADGRL2	adhesion G protein-coupled receptor L2
chr3	69462424	69462823	400	0.600446	Intron (ENST00000459638.5/23150, intron 1 of 5)	69287645	69386304	98660	2	23150	ENST00000473188.5	-76120	ENSG00000114541	FRMD4B	FERM domain containing 4B
chr2	130882079	130882478	400	0.516815	Intron (ENST00000409359.6/50649, intron 1 of 12)	130916651	131047253	130603	1	50649	ENST00000636987.1	-34173	ENSG00000136002	ARHGEF4	Rho guanine nucleotide exchange factor 4
chr1	192861898	192862297	400	0.480274	Intron (ENST00000644134.1/ENST00000644134.1, intron 1 of 6)	192809143	192811032	1890	1	5997	ENST00000487236.1	52755	ENSG00000116741	RGS2	regulator of G protein signaling 2
chr11	119095403	119095802	400	0.415537	Promoter (<=1kb)	119093854	119095467	1614	2	3014	ENST00000530167.1	0	ENSG00000188486	H2AX	H2A.X variant histone
chr15	41276871	41277270	400	0.526529	Intron (ENST00000558351.5/11261, intron 6 of 7)	41283990	41286426	2437	1	729082	ENST00000558457.5	-6720	ENSG00000247556	OIP5-AS1	OIP5 antisense RNA 1
chr18	68916766	68917165	400	0.493755	Intron (ENST00000360242.9/79839, intron 6 of 7)	68846395	68874965	28571	1	79839	ENST00000581103.1	70371	ENSG00000150636	CCDC102B	coiled-coil domain containing 102B
chr1	109787351	109787750	400	0.595992	Distal Intergenic	109750081	109764027	13947	2	79574	ENST00000369805.7	-23324	ENSG00000198758	EPS8L3	EPS8 like 3
chr5	78530416	78530815	400	0.534286	Intron (ENST00000515007.6/10184, intron 1 of 2)	78485215	78549151	63937	2	10184	ENST00000515007.6	18336	ENSG00000145685	LHFPL2	LHFPL tetraspan subfamily member 2
chr8	105390214	105390613	400	0.590987	Intron (ENST00000518180.1/23414, intron 4 of 4)	105387146	105789027	401882	1	23414	ENST00000511341.6	3068	ENSG00000169946	ZFPM2	zinc finger protein, FOG family member 2
chrX	30659366	30659765	400	0.611555	Intron (ENST00000378943.7/2710, intron 1 of 19)	30653538	30678114	24577	1	2710	ENST00000378941.4	5828	ENSG00000198814	GK	glycerol kinase
chr19	19385520	19385919	400	0.336654	Promoter (<=1kb)	19385826	19465577	79752	1	54815	ENST00000494516.6	0	ENSG00000167491	GATAD2A	GATA zinc finger domain containing 2A
chr11	12125826	12126225	400	0.554047	Intron (ENST00000532179.5/9645, intron 1 of 2)	12121475	12162419	40945	1	9645	ENST00000532420.1	4351	ENSG00000133816	MICAL2	microtubule associated monooxygenase, calponin and LIM domain containing 2
chr6	43687667	43688066	400	0.455667	Promoter (<=1kb)	43671303	43687791	16489	2	55168	ENST00000372133.7	0	ENSG00000096080	MRPS18A	mitochondrial ribosomal protein S18A
chr2	207529657	207530056	400	0.296711	Promoter (<=1kb)	207240121	207529795	289675	2	101927865	ENST00000412387.5	0	NA	MYOSLID-AS1	MYOSLID antisense RNA 1
chr10	105594419	105594818	400	0.610896	Distal Intergenic	105808225	105820349	12125	2	101927549	ENST00000447757.2	225531	NA	LINC02627	long intergenic non-protein coding RNA 2627
chr11	130909353	130909752	400	0.587775	Promoter (<=1kb)	130901811	130910371	8561	2	399979	ENST00000524460.1	619	ENSG00000120451	SNX19	sorting nexin 19
chr7	66148428	66148827	400	0.609679	Promoter (1-2kb)	66150663	66152652	1990	1	27297	ENST00000492264.1	-1836	ENSG00000241258	CRCP	CGRP receptor component
chr2	36966483	36966882	400	0.427687	Promoter (<=1kb)	36837698	36966536	128839	2	6801	ENST00000263918.9	0	ENSG00000115808	STRN	striatin
chr2	162343951	162344350	400	0.345301	Promoter (<=1kb)	162344132	162363123	18992	1	25801	ENST00000437150.7	0	ENSG00000115271	GCA	grancalcin
chr14	81247007	81247406	400	0.517176	Distal Intergenic	81197227	81221377	24151	2	2957	ENST00000556268.1	-25630	ENSG00000165417	GTF2A1	general transcription factor IIA subunit 1
chr2	16513640	16514039	400	0.604372	Distal Intergenic	16560657	16561482	826	2	81553	ENST00000469507.1	47443	ENSG00000197872	CYRIA	CYFIP related Rac1 interactor A
chr1	78692356	78692755	400	0.483104	Distal Intergenic	78662735	78664078	1344	1	10561	ENST00000446486.1	29621	ENSG00000137965	IFI44	interferon induced protein 44
chr11	13091414	13091813	400	0.61116	Intron (ENST00000531136.1/ENST00000531136.1, intron 1 of 1)	13009316	13012119	2804	1	644943	ENST00000529419.3	82098	ENSG00000189431	RASSF10	Ras association domain family member 10
chrX	43716891	43717290	400	0.477035	Intron (ENST00000542639.5/4128, intron 6 of 15)	43743704	43744658	955	1	4128	ENST00000490604.1	-26414	ENSG00000189221	MAOA	monoamine oxidase A
chr6	154733673	154734072	400	0.36934	Promoter (<=1kb)	154733853	154792858	59006	1	22828	ENST00000464628.1	0	ENSG00000213079	SCAF8	SR-related CTD associated factor 8
chr18	62325190	62325589	400	0.489857	Promoter (<=1kb)	62325287	62367435	42149	1	8792	ENST00000639222.1	0	ENSG00000141655	TNFRSF11A	TNF receptor superfamily member 11a
chr3	134695046	134695445	400	0.475961	Intron (ENST00000467708.2/ENST00000467708.2, intron 2 of 3)	134607001	134651636	44636	2	339855	ENST00000506319.5	-43410	ENSG00000174611	KY	kyphoscoliosis peptidase
chr11	18634272	18634671	400	0.31714	Promoter (<=1kb)	18606403	18634342	27940	2	144108	ENST00000336349.6	0	ENSG00000179119	SPTY2D1	SPT2 chromatin protein domain containing 1
chr3	122794605	122795004	400	0.36153	Promoter (<=1kb)	122795069	122881139	86071	1	84925	ENST00000261038.6	-65	ENSG00000138463	SLC49A4	solute carrier family 49 member 4
chr6	7267583	7267982	400	0.364813	Downstream (<1kb)	7295056	7301363	6308	2	6745	ENST00000479485.5	33381	ENSG00000124783	SSR1	signal sequence receptor subunit 1
chr11	26090983	26091382	400	0.581235	Distal Intergenic	26188842	26663288	474447	1	63982	ENST00000672621.1	-97460	ENSG00000134343	ANO3	anoctamin 3
chr2	10302762	10303161	400	0.419343	Promoter (<=1kb)	10302889	10419847	116959	1	3241	ENST00000423674.5	0	ENSG00000115756	HPCAL1	hippocalcin like 1
chr1	227763947	227764346	400	0.412412	Intron (ENST00000366760.5/116841, intron 2 of 3)	227748154	227770744	22591	1	116841	ENST00000478768.2	15793	ENSG00000143740	SNAP47	synaptosome associated protein 47
chr9	99253884	99254283	400	0.497314	Distal Intergenic	99222315	99223180	866	1	10952	ENST00000481573.1	31569	ENSG00000106803	SEC61B	SEC61 translocon subunit beta
chr11	17786939	17787338	400	0.50423	Intron (ENST00000640318.1/3746, intron 3 of 4)	17779172	17783055	3884	1	3746	ENST00000526029.1	7767	ENSG00000129159	KCNC1	potassium voltage-gated channel subfamily C member 1
chr10	43026247	43026646	400	0.423688	Distal Intergenic	42997563	42997681	119	1	100847014	ENST00000579544.1	28684	ENSG00000263795	MIR5100	microRNA 5100
chr2	238060699	238061098	400	0.357334	Promoter (<=1kb)	238060924	238099412	38489	1	51540	ENST00000651534.1	0	ENSG00000132330	SCLY	selenocysteine lyase
chrX	4932718	4933117	400	0.564894	Distal Intergenic	4627200	4633572	6373	2	101928201	ENST00000420725.1	-299146	ENSG00000236513	LOC101928201	uncharacterized LOC101928201
chr11	62855903	62856302	400	0.349419	Promoter (<=1kb)	62851999	62855932	3934	2	23642	ENST00000665512.1	0	ENSG00000255717	SNHG1	small nucleolar RNA host gene 1
chr16	10944291	10944690	400	0.440721	Promoter (<=1kb)	10944564	11182186	237623	1	23274	ENST00000409790.6	0	ENSG00000038532	CLEC16A	C-type lectin domain containing 16A
chr11	125063003	125063402	400	0.436165	Promoter (<=1kb)	125063067	125089237	26171	1	219855	ENST00000403796.6	0	ENSG00000134955	SLC37A2	solute carrier family 37 member 2
chr6	165181901	165182300	400	0.597734	Distal Intergenic	165280033	165282022	1990	2	168090	ENST00000491176.1	99722	ENSG00000112539	C6orf118	chromosome 6 open reading frame 118
chr9	76116842	76117241	400	0.58169	Intron (ENST00000545128.5/5125, intron 9 of 36)	76095977	76358970	262994	1	5125	ENST00000424854.6	20865	ENSG00000099139	PCSK5	proprotein convertase subtilisin/kexin type 5
chr12	32896918	32897317	400	0.36623	Promoter (<=1kb)	32790745	32896840	106096	2	5318	ENST00000340811.8	-78	ENSG00000057294	PKP2	plakophilin 2
chr10	107972005	107972404	400	0.527374	Intron (ENST00000630847.2/103695365, intron 2 of 5)	108040383	108040699	317	2	103695365	ENST00000622852.1	68295	ENSG00000229981	LINC01435	long intergenic non-protein coding RNA 1435
chr11	13277337	13277736	400	0.350269	Promoter (<=1kb)	13277639	13358440	80802	1	406	ENST00000527998.5	0	ENSG00000133794	ARNTL	aryl hydrocarbon receptor nuclear translocator like
chr9	27519909	27520308	400	0.42281	Intron (ENST00000262244.6/79817, intron 1 of 3)	27524314	27526498	2185	1	56832	ENST00000276943.2	-4006	ENSG00000147896	IFNK	interferon kappa
chr11	15157216	15157615	400	0.591572	Intron (ENST00000379554.7/387755, intron 2 of 12)	15149108	15246076	96969	1	387755	ENST00000530161.5	8108	ENSG00000188487	INSC	INSC spindle orientation adaptor protein
chr4	48341132	48341531	400	0.369606	Promoter (<=1kb)	48341529	48426201	84673	1	57606	ENST00000264313.11	0	ENSG00000109171	SLAIN2	SLAIN motif family member 2
chr3	194527088	194527487	400	0.501078	Distal Intergenic	194402672	194498364	95693	2	79572	ENST00000439040.5	-28724	ENSG00000133657	ATP13A3	ATPase 13A3
chr13	92838826	92839225	400	0.580664	Intron (ENST00000377067.9/2262, intron 7 of 7)	92701389	92721614	20226	2	100873969	ENST00000419288.1	-117212	ENSG00000235984	GPC5-AS1	GPC5 antisense RNA 1
chr2	158688725	158689124	400	0.60122	Intron (ENST00000449526.1/ENST00000449526.1, intron 1 of 2)	158669170	158677355	8186	1	8502	ENST00000486254.3	19555	ENSG00000144283	PKP4	plakophilin 4
chr12	79251152	79251551	400	0.587653	Intron (ENST00000393240.7/6857, intron 5 of 11)	79291799	79353542	61744	1	6857	ENST00000549559.2	-40248	ENSG00000067715	SYT1	synaptotagmin 1
chr2	24702837	24703236	400	0.589517	Intron (ENST00000406961.5/8648, intron 11 of 22)	24707727	24711483	3757	1	8648	ENST00000486198.1	-4491	ENSG00000084676	NCOA1	nuclear receptor coactivator 1
chr9	33816616	33817015	400	0.466414	Promoter (<=1kb)	33817160	33920399	103240	1	54926	ENST00000263228.4	-145	ENSG00000107341	UBE2R2	ubiquitin conjugating enzyme E2 R2
chr15	59170208	59170607	400	0.368167	Promoter (<=1kb)	59171183	59171262	80	2	100313886	ENST00000517221.1	655	ENSG00000253030	MIR2116	microRNA 2116
chr3	161672474	161672873	400	0.521901	Intron (ENST00000665274.1/ENST00000665274.1, intron 1 of 1)	161496808	161503942	7135	1	131149	ENST00000327928.4	175666	ENSG00000182447	OTOL1	otolin 1
chr6	112298935	112299334	400	0.476756	Intron (ENST00000433684.6/101927640, intron 2 of 2)	112216421	112254939	38519	2	3910	ENST00000521690.1	-43996	ENSG00000112769	LAMA4	laminin subunit alpha 4
chr11	126211434	126211833	400	0.385219	Promoter (<=1kb)	126211724	126262984	51261	1	79607	ENST00000627851.2	0	ENSG00000197798	FAM118B	family with sequence similarity 118 member B
chr16	60230634	60231033	400	0.577974	Distal Intergenic	60358455	60359480	1026	2	729159	ENST00000614215.2	128447	NA	NPAP1L	nuclear pore associated protein 1 like
chr11	33700804	33701203	400	0.43635	Promoter (<=1kb)	33698261	33700801	2541	2	100131378	ENST00000379011.4	-3	ENSG00000205177	C11orf91	chromosome 11 open reading frame 91
chr6	6803549	6803948	400	0.362389	Distal Intergenic	6366070	6622771	256702	2	285780	ENST00000669477.1	-180778	ENSG00000216863	LY86-AS1	LY86 antisense RNA 1
chr6	165010783	165011182	400	0.590521	Intron (ENST00000667740.1/ENST00000667740.1, intron 3 of 3)	164792886	164827683	34798	2	105378111	ENST00000663349.1	-183100	NA	MEAT6	melanoma-associated transcript 6
chr3	156892625	156893024	400	0.484567	Intron (ENST00000356539.8/389170, intron 3 of 12)	156920667	156942797	22131	1	389170	ENST00000495252.1	-27643	ENSG00000197980	LEKR1	leucine, glutamate and lysine rich 1
chr13	22047592	22047991	400	0.573402	Intron (ENST00000657205.1/100506622, intron 1 of 3)	22040975	22276524	235550	1	100506622	ENST00000631321.1	6617	ENSG00000276476	LINC00540	long intergenic non-protein coding RNA 540
chr11	65096431	65096830	400	0.464228	Promoter (<=1kb)	65096479	65107885	11407	1	738	ENST00000526578.5	0	ENSG00000149823	VPS51	VPS51 subunit of GARP complex
chr16	4802462	4802861	400	0.338953	Promoter (<=1kb)	4796969	4802633	5665	2	79641	ENST00000587843.5	0	ENSG00000067836	ROGDI	rogdi atypical leucine zipper
chr16	46883988	46884387	400	0.321108	Promoter (<=1kb)	46884362	46931289	46928	1	84706	ENST00000340124.9	0	ENSG00000166123	GPT2	glutamic--pyruvic transaminase 2
chr7	109641483	109641882	400	0.576121	Distal Intergenic	109959218	109960184	967	2	442720	ENST00000433048.1	318302	ENSG00000237064	EIF3IP1	eukaryotic translation initiation factor 3 subunit I pseudogene 1
chr15	92981363	92981762	400	0.514549	Promoter (2-3kb)	92984459	93000535	16077	1	1106	ENST00000637789.1	-2697	ENSG00000173575	CHD2	chromodomain helicase DNA binding protein 2
chr19	8334922	8335321	400	0.538364	Promoter (<=1kb)	8334113	8334782	670	2	256949	ENST00000593331.1	-140	ENSG00000186994	KANK3	KN motif and ankyrin repeat domains 3
chr3	14634960	14635359	400	0.591955	Intron (ENST00000635800.1/ENST00000635800.1, intron 1 of 2)	14651746	14672653	20908	1	51244	ENST00000611584.4	-16387	ENSG00000154781	CCDC174	coiled-coil domain containing 174
chr13	98691307	98691706	400	0.564865	Intron (ENST00000376503.10/6564, intron 18 of 22)	98720527	98726567	6041	2	6564	ENST00000376494.1	34861	ENSG00000088386	SLC15A1	solute carrier family 15 member 1
chr17	81087186	81087585	400	0.539548	Promoter (<=1kb)	81087492	81103596	16105	1	10458	ENST00000574027.5	0	ENSG00000175866	BAIAP2	BAR/IMD domain containing adaptor protein 2
chr8	51268343	51268742	400	0.590749	Intron (ENST00000521294.1/ENST00000521294.1, intron 1 of 1)	51319931	51340185	20255	2	137902	ENST00000519183.1	71443	ENSG00000147485	PXDNL	peroxidasin like
chr2	9206426	9206825	400	0.392491	Promoter (<=1kb)	9206765	9405683	198919	1	8853	ENST00000315273.4	0	ENSG00000151693	ASAP2	ArfGAP with SH3 domain, ankyrin repeat and PH domain 2
chr15	51726348	51726747	400	0.46346	Intron (ENST00000267838.7/256586, intron 1 of 2)	51723011	51737655	14645	2	256586	ENST00000267838.7	10908	ENSG00000140280	LYSMD2	LysM domain containing 2
chr1	246503322	246503721	400	0.446151	Intron (ENST00000490107.6/64754, intron 1 of 11)	246052557	246507144	454588	2	64754	ENST00000462422.5	3423	ENSG00000185420	SMYD3	SET and MYND domain containing 3
chr14	24431685	24432084	400	0.478427	Promoter (<=1kb)	24432794	24437425	4632	1	23351	ENST00000554268.1	-710	ENSG00000100441	KHNYN	KH and NYN domain containing
chr2	1730061	1730460	400	0.559604	Intron (ENST00000252804.9/7837, intron 1 of 22)	1653076	1744442	91367	2	7837	ENST00000433670.5	13982	ENSG00000130508	PXDN	peroxidasin
chr14	95547378	95547777	400	0.507608	Distal Intergenic	95535274	95544724	9451	1	51218	ENST00000557731.1	12104	ENSG00000182512	GLRX5	glutaredoxin 5
chr4	81631997	81632396	400	0.486081	Intron (ENST00000638048.1/153020, intron 3 of 16)	81458983	81471928	12946	2	153020	ENST00000507538.1	-160069	ENSG00000138670	RASGEF1B	RasGEF domain family member 1B
chr1	80250855	80251254	400	0.582754	Distal Intergenic	80535755	80646788	111034	1	101927412	ENST00000418041.5	-284501	ENSG00000234184	LINC01781	long intergenic non-protein coding RNA 1781
chr10	67884521	67884920	400	0.411469	Promoter (<=1kb)	67884656	67918390	33735	1	23411	ENST00000212015.11	0	ENSG00000096717	SIRT1	sirtuin 1
chr2	115549666	115550065	400	0.589155	Intron (ENST00000410059.5/57628, intron 5 of 25)	115440872	115739765	298894	1	57628	ENST00000488208.1	108794	ENSG00000175497	DPP10	dipeptidyl peptidase like 10
chr6	116513432	116513831	400	0.547659	Promoter (1-2kb)	116494989	116512343	17355	2	100128327	ENST00000356128.4	-1089	ENSG00000173626	TRAPPC3L	trafficking protein particle complex 3 like
chr16	30658156	30658555	400	0.293591	Promoter (<=1kb)	30658431	30670810	12380	1	64319	ENST00000356166.11	0	ENSG00000156860	FBRS	fibrosin
chr9	133478879	133479278	400	0.375081	Promoter (<=1kb)	133471094	133479099	8006	2	11182	ENST00000371899.9	0	ENSG00000160326	SLC2A6	solute carrier family 2 member 6
chr6	14271009	14271408	400	0.372779	Distal Intergenic	14280127	14285145	5019	2	102216342	ENST00000427276.1	13737	ENSG00000226673	LINC01108	long intergenic non-protein coding RNA 1108
chr6	166736681	166737080	400	0.492365	Intron (ENST00000510118.5/6196, intron 3 of 22)	166504599	166757911	253313	2	6196	ENST00000507371.5	20831	ENSG00000071242	RPS6KA2	ribosomal protein S6 kinase A2
chr11	2933357	2933756	400	0.352177	Distal Intergenic	2928273	2929420	1148	2	7262	ENST00000314222.5	-3937	ENSG00000181649	PHLDA2	pleckstrin homology like domain family A member 2
chr6	158481879	158482278	400	0.466848	Intron (ENST00000367097.8/56995, intron 8 of 13)	158461650	158498693	37044	1	56995	ENST00000613390.1	20229	ENSG00000130338	TULP4	TUB like protein 4
chr2	237818072	237818471	400	0.585582	Exon (ENST00000480583.5/375316, exon 3 of 15)	237813664	237841869	28206	1	375316	ENST00000611254.1	4408	ENSG00000177483	RBM44	RNA binding motif protein 44
chr1	159854627	159855026	400	0.433765	Promoter (<=1kb)	159834495	159854916	20422	2	284677	ENST00000644477.1	0	ENSG00000188004	SNHG28	small nucleolar RNA host gene 28
chr3	109081832	109082231	400	0.542941	Intron (ENST00000232603.10/27136, intron 8 of 27)	109101456	109110342	8887	1	100506506	ENST00000480826.1	-19225	ENSG00000239314	MORC1-AS1	MORC1 antisense RNA 1
chr4	36244379	36244778	400	0.454604	Promoter (<=1kb)	36066004	36244514	178511	2	116984	ENST00000303965.9	0	ENSG00000047365	ARAP2	ArfGAP with RhoGAP domain, ankyrin repeat and PH domain 2
chr18	8425366	8425765	400	0.54079	Distal Intergenic	8399701	8406664	6964	1	5797	ENST00000580949.1	25665	ENSG00000173482	PTPRM	protein tyrosine phosphatase receptor type M
chr16	47143314	47143713	400	0.474417	Promoter (<=1kb)	47081634	47143709	62076	2	81831	ENST00000303155.9	0	ENSG00000171208	NETO2	neuropilin and tolloid like 2
chr1	6601173	6601572	400	0.378284	Promoter (1-2kb)	6590724	6602869	12146	2	9903	ENST00000377658.8	1297	ENSG00000162413	KLHL21	kelch like family member 21
chr9	109482469	109482868	400	0.546303	Intron (ENST00000262539.7/5774, intron 1 of 25)	109375700	109498307	122608	2	5774	ENST00000374541.4	15439	ENSG00000070159	PTPN3	protein tyrosine phosphatase non-receptor type 3
chr3	161770482	161770881	400	0.576175	Distal Intergenic	161496808	161503942	7135	1	131149	ENST00000327928.4	273674	ENSG00000182447	OTOL1	otolin 1
chr2	18585577	18585976	400	0.581223	Promoter (1-2kb)	18583744	18587038	3295	2	93034	ENST00000490687.1	1062	ENSG00000185013	NT5C1B	5'-nucleotidase, cytosolic IB
chr11	119101931	119102330	400	0.369119	Promoter (<=1kb)	119096511	119102142	5632	2	1798	ENST00000481084.5	0	ENSG00000172269	DPAGT1	dolichyl-phosphate N-acetylglucosaminephosphotransferase 1
chr2	215529292	215529691	400	0.47143	Distal Intergenic	215456686	215486637	29952	1	102724849	ENST00000657487.1	72606	ENSG00000225166	LOC102724849	uncharacterized LOC102724849
chr11	77066671	77067070	400	0.422568	Promoter (<=1kb)	77066961	77125618	58658	1	726	ENST00000531028.2	0	ENSG00000149260	CAPN5	calpain 5
chr21	18493488	18493887	400	0.578727	Distal Intergenic	18365140	18485879	120740	2	5651	ENST00000422787.1	-7609	ENSG00000154646	TMPRSS15	transmembrane serine protease 15
chr3	146250753	146251152	400	0.491806	Promoter (<=1kb)	146192335	146251105	58771	2	57088	ENST00000354952.7	0	ENSG00000114698	PLSCR4	phospholipid scramblase 4
chr19	6720536	6720935	400	0.526996	Promoter (<=1kb)	6677704	6720650	42947	2	718	ENST00000245907.11	0	ENSG00000125730	C3	complement C3
chr18	69817509	69817908	400	0.555422	Intron (ENST00000382713.10/220164, intron 7 of 7)	69831158	69895809	64652	2	10666	ENST00000578928.1	77901	ENSG00000150637	CD226	CD226 molecule
chr13	84400688	84401087	400	0.530835	Intron (ENST00000653443.1/100874128, intron 3 of 4)	84562364	84563236	873	1	100874128	ENST00000446314.1	-161277	NA	LINC00333	long intergenic non-protein coding RNA 333
chr15	42721038	42721437	400	0.469153	Downstream (2-3kb)	42724895	42725539	645	2	146059	ENST00000565930.1	4102	ENSG00000140326	CDAN1	codanin 1
chr7	149873711	149874110	400	0.43621	Promoter (<=1kb)	149873976	149879357	5382	1	155066	ENST00000464683.5	0	ENSG00000171130	ATP6V0E2	ATPase H+ transporting V0 subunit e2
chr14	24135906	24136305	400	0.392477	Promoter (<=1kb)	24136163	24138959	2797	1	5720	ENST00000559123.5	0	ENSG00000092010	PSME1	proteasome activator subunit 1
chr8	85974477	85974876	400	-1.883	Exon (ENST00000656790.1/ENST00000656790.1, exon 2 of 2)	86047109	86069668	22560	2	85481	ENST00000276616.3	94792	ENSG00000147613	PSKH2	protein serine kinase H2
chr7	100545645	100546044	400	-0.904648	Intron (ENST00000300176.9/3268, intron 1 of 11)	100550426	100565961	15536	1	3268	ENST00000474713.1	-4382	ENSG00000106351	AGFG2	ArfGAP with FG repeats 2
chr7	99112016	99112415	400	-0.962964	Intron (ENST00000361368.6/57154, intron 1 of 17)	99052212	99081427	29216	2	57154	ENST00000480055.5	-30589	ENSG00000198742	SMURF1	SMAD specific E3 ubiquitin protein ligase 1
chr8	61721890	61722289	400	-1.89733	Distal Intergenic	61714788	61714859	72	1	100616484	ENST00000583453.1	7102	ENSG00000264408	MIR4470	microRNA 4470
chr17	35433452	35433851	400	-1.24669	Promoter (<=1kb)	35411071	35433283	22213	2	55106	ENST00000452764.3	-169	ENSG00000172123	SLFN12	schlafen family member 12
chr7	100802179	100802578	400	-0.860773	3' UTR	100805973	100807579	1607	2	2050	ENST00000492403.1	5001	ENSG00000196411	EPHB4	EPH receptor B4
chr5	5335793	5336192	400	-0.925508	Distal Intergenic	5420664	5454615	33952	1	23379	ENST00000512608.5	-84472	ENSG00000164151	ICE1	interactor of little elongation complex ELL subunit 1
chr7	98133563	98133962	400	-0.771257	Intron (ENST00000297293.6/22853, intron 1 of 13)	98126565	98151455	24891	1	22853	ENST00000493372.1	6998	ENSG00000164715	LMTK2	lemur tyrosine kinase 2
chr17	41679014	41679413	400	-1.1057	Distal Intergenic	41688885	41691646	2762	1	10209	ENST00000462917.1	-9472	ENSG00000173812	EIF1	eukaryotic translation initiation factor 1
chr9	92974266	92974665	400	-0.810921	Promoter (<=1kb)	92974482	93036232	61751	1	89846	ENST00000337352.10	0	ENSG00000127084	FGD3	FYVE, RhoGEF and PH domain containing 3
chr7	101017370	101017769	400	-0.939969	Promoter (<=1kb)	101014320	101017608	3289	2	102724094	ENST00000441882.1	0	ENSG00000227053	MUC12-AS1	MUC12 antisense RNA 1
chr17	8187252	8187651	400	-0.943802	Promoter (<=1kb)	8186945	8187004	60	1	100616406	ENST00000635897.1	307	ENSG00000283160	MIR4521	microRNA 4521
chr8	18918303	18918702	400	-1.12098	Intron (ENST00000440756.4/23362, intron 2 of 15)	18924533	18940452	15920	2	23362	ENST00000520789.1	21750	ENSG00000156011	PSD3	pleckstrin and Sec7 domain containing 3
chr5	32785578	32785977	400	-1.01526	Intron (ENST00000434067.6/4883, intron 7 of 7)	32712331	32716828	4498	1	4883	ENST00000507141.1	73247	ENSG00000113389	NPR3	natriuretic peptide receptor 3
chr7	101217484	101217883	400	-0.644573	Promoter (<=1kb)	101205984	101217581	11598	2	8985	ENST00000223127.8	0	ENSG00000106397	PLOD3	procollagen-lysine,2-oxoglutarate 5-dioxygenase 3
chr12	124939621	124940020	400	-0.789858	Distal Intergenic	124947601	124948615	1015	2	57647	ENST00000507267.2	8595	ENSG00000150990	DHX37	DEAH-box helicase 37
chr7	99616712	99617111	400	-0.674376	Promoter (<=1kb)	99616946	99632399	15454	1	221785	ENST00000481424.5	0	ENSG00000197037	ZSCAN25	zinc finger and SCAN domain containing 25
chr8	127215160	127215559	400	-1.14971	Intron (ENST00000645463.1/ENST00000645463.1, intron 6 of 6)	127168699	127218842	50144	2	103021165	ENST00000641828.1	3283	NA	CASC19	cancer susceptibility 19
chr5	1161276	1161675	400	-0.934353	Distal Intergenic	1175957	1178546	2590	2	101928857	ENST00000505972.2	16871	ENSG00000249201	CTD-3080P12.3	uncharacterized LOC101928857
chr5	28374449	28374848	400	-1.43536	Distal Intergenic	28285964	28287807	1844	2	105374698	ENST00000664667.1	-86642	ENSG00000249785	LINC02103	long intergenic non-protein coding RNA 2103
chr5	38783139	38783538	400	-1.47513	Intron (ENST00000662290.1/101929768, intron 2 of 4)	38821386	38845761	24376	2	101929768	ENST00000654447.1	62223	NA	OSMR-AS1	OSMR antisense RNA 1 (head to head)
chr8	133768943	133769342	400	-0.76561	Distal Intergenic	133775551	133777352	1802	2	101927798	ENST00000517380.1	8010	ENSG00000253165	LOC101927798	uncharacterized LOC101927798
chr5	1936418	1936817	400	-0.885503	Intron (ENST00000660811.1/ENST00000660811.1, intron 2 of 2)	1887332	1900493	13162	1	101929081	ENST00000514569.1	49086	ENSG00000249326	CTD-2194D22.4	uncharacterized LOC101929081
chr5	2780404	2780803	400	-0.843303	Distal Intergenic	2752265	2755376	3112	1	153571	ENST00000397835.4	28139	ENSG00000186493	C5orf38	chromosome 5 open reading frame 38
chr8	85840853	85841252	400	-1.01268	Intron (ENST00000648211.1/ENST00000648211.1, intron 1 of 2)	85826953	85828467	1515	2	100288527	ENST00000603433.2	-12386	ENSG00000277422	REXO1L2P	REXO1 like 2, pseudogene
chr7	7911378	7911777	400	-0.951223	Intron (ENST00000469183.5/729852, intron 4 of 4)	7949853	7950709	857	2	100505921	ENST00000451066.1	38932	NA	GLCCI1-DT	GLCCI1 divergent transcript
chr7	99162377	99162776	400	-0.703114	Distal Intergenic	99027441	99144100	116660	2	57154	ENST00000361125.1	-18277	ENSG00000198742	SMURF1	SMAD specific E3 ubiquitin protein ligase 1
chr9	87607165	87607564	400	-1.12887	Intron (ENST00000358077.9/1612, intron 3 of 25)	87639438	87640412	975	1	1612	ENST00000463069.1	-31874	ENSG00000196730	DAPK1	death associated protein kinase 1
chr7	40733140	40733539	400	-1.17983	Intron (ENST00000401647.6/79783, intron 11 of 12)	40793182	40860757	67576	1	79783	ENST00000464028.1	-59643	ENSG00000175600	SUGCT	succinyl-CoA:glutarate-CoA transferase
chr7	102393491	102393890	400	-1.13584	Promoter (2-3kb)	102396363	102426666	30304	1	79706	ENST00000397912.3	-2473	ENSG00000128563	PRKRIP1	PRKR interacting protein 1
chr7	101244699	101245098	400	-0.45313	Promoter (<=1kb)	101239458	101245075	5618	2	51024	ENST00000449367.5	0	ENSG00000214253	FIS1	fission, mitochondrial 1
chr8	134892644	134893043	400	-0.714538	Distal Intergenic	134849935	134881899	31965	1	101927845	ENST00000505083.1	42709	ENSG00000251218	LOC101927845	uncharacterized LOC101927845
chr5	17882986	17883385	400	-1.1437	Intron (ENST00000511596.5/646241, intron 2 of 4)	17850194	17926947	76754	1	646241	ENST00000657374.1	32792	NA	LINC02223	long intergenic non-protein coding RNA 2223
chr5	36459264	36459663	400	-0.96183	Distal Intergenic	36606355	36688332	81978	1	6507	ENST00000612708.4	-146692	ENSG00000079215	SLC1A3	solute carrier family 1 member 3
chr2	21468026	21468425	400	-1.48207	Intron (ENST00000435237.1/ENST00000435237.1, intron 1 of 5)	21687434	21710623	23190	2	645949	ENST00000435682.1	242198	ENSG00000229621	LINC01822	long intergenic non-protein coding RNA 1822
chr8	102756571	102756970	400	-0.668814	Distal Intergenic	102805517	102809566	4050	1	401472	ENST00000522715.1	-48547	NA	GASAL1	growth arrest associated lncRNA 1
chr7	100932136	100932535	400	-1.94164	Distal Intergenic	100949534	100968347	18814	1	4584	ENST00000379458.9	-16999	ENSG00000169894	MUC3A	mucin 3A, cell surface associated
chr8	104199695	104200094	400	-1.24567	Intron (ENST00000666250.1/9699, intron 26 of 30)	104223335	104254425	31091	1	9699	ENST00000339750.3	-23241	ENSG00000176406	RIMS2	regulating synaptic membrane exocytosis 2
chr7	100973989	100974388	400	-1.40259	Intron (ENST00000379442.7/10071, intron 3 of 14)	100969623	101018949	49327	1	10071	ENST00000536621.5	4366	ENSG00000205277	MUC12	mucin 12, cell surface associated
chr14	68576854	68577253	400	-1.34624	Intron (ENST00000487861.5/5890, intron 10 of 10)	68545562	68594988	49427	1	5890	ENST00000556251.1	31292	ENSG00000182185	RAD51B	RAD51 paralog B
chr7	96303113	96303512	400	-0.54809	Intron (ENST00000265631.9/10165, intron 1 of 17)	96296898	96309684	12787	2	10165	ENST00000487710.1	6172	ENSG00000004864	SLC25A13	solute carrier family 25 member 13
chr8	93828403	93828802	400	-1.48051	Distal Intergenic	93816408	93818056	1649	1	91147	ENST00000463467.2	11995	ENSG00000164953	TMEM67	transmembrane protein 67
chr8	126579999	126580398	400	-1.00824	Intron (ENST00000645490.1/ENST00000645490.1, intron 1 of 1)	126552443	126558478	6036	2	157638	ENST00000304916.4	-21521	ENSG00000168672	LRATD2	LRAT domain containing 2
chr7	96219376	96219775	400	-0.799023	Promoter (<=1kb)	96219662	96219756	95	2	693176	ENST00000385290.1	0	ENSG00000208025	MIR591	microRNA 591
chr5	37771635	37772034	400	-0.742838	Distal Intergenic	37811589	37874894	63306	1	100861519	ENST00000637595.1	-39555	NA	GDNF-AS1	GDNF antisense RNA 1
chr17	8154187	8154586	400	-1.06095	Promoter (1-2kb)	8149975	8152435	2461	2	5187	ENST00000581703.1	-1752	ENSG00000179094	PER1	period circadian regulator 1
chr3	170864706	170865105	400	-1.53642	3' UTR	170865794	170868181	2388	2	200916	ENST00000478578.1	3076	ENSG00000163584	RPL22L1	ribosomal protein L22 like 1
chr3	134008642	134009041	400	-0.969163	Intron (ENST00000310926.10/6578, intron 1 of 13)	133934611	134029914	95304	2	6578	ENST00000493729.5	20873	ENSG00000174640	SLCO2A1	solute carrier organic anion transporter family member 2A1
chr8	52818804	52819203	400	-0.750274	Distal Intergenic	52685424	52745843	60420	2	9821	ENST00000518468.1	-72961	ENSG00000023287	RB1CC1	RB1 inducible coiled-coil 1
chr7	100889751	100890150	400	-0.601948	Promoter (<=1kb)	100888721	100889715	995	2	402682	ENST00000388761.4	-36	ENSG00000176125	UFSP1	UFM1 specific peptidase 1 (inactive)
chr12	52254162	52254561	400	-1.36537	Exon (ENST00000534226.5/85349, exon 4 of 9)	52250466	52258553	8088	2	85349	ENST00000534226.5	3992	ENSG00000135477	KRT87P	keratin 87 pseudogene
chr9	14238237	14238636	400	-1.1991	Intron (ENST00000380959.7/4781, intron 2 of 8)	14081843	14180802	98960	2	4781	ENST00000543693.5	-57435	ENSG00000147862	NFIB	nuclear factor I B
chr5	16894498	16894897	400	-0.753699	Intron (ENST00000513610.6/4651, intron 1 of 40)	16702977	16916527	213551	2	4651	ENST00000513882.5	21630	ENSG00000145555	MYO10	myosin X
chr8	66177042	66177441	400	-0.821796	Promoter (1-2kb)	66176376	66178464	2089	2	1392	ENST00000276571.5	1023	ENSG00000147571	CRH	corticotropin releasing hormone
chr8	66522537	66522936	400	-0.564346	Distal Intergenic	66494544	66496494	1951	1	254778	ENST00000488582.1	27993	ENSG00000169085	VXN	vexin
chr7	99330523	99330922	400	-0.763201	Intron (ENST00000638617.1/10095, intron 1 of 16)	99325927	99366226	40300	1	10552	ENST00000432786.5	4596	ENSG00000241685	ARPC1A	actin related protein 2/3 complex subunit 1A
chr22	39311029	39311428	400	-1.10042	Promoter (2-3kb)	39312884	39313705	822	2	6122	ENST00000464182.5	2277	ENSG00000100316	RPL3	ribosomal protein L3
chr9	12784505	12784904	400	-0.900493	Intron (ENST00000319264.4/286343, intron 1 of 1)	12775668	12777578	1911	1	286343	ENST00000489107.1	8837	ENSG00000153714	LURAP1L	leucine rich adaptor protein 1 like
chr5	40551945	40552344	400	-0.891569	Intron (ENST00000636863.1/23548, intron 3 of 3)	40679915	40693735	13821	1	5734	ENST00000302472.4	-127571	ENSG00000171522	PTGER4	prostaglandin E receptor 4
chr7	92916763	92917162	400	-1.00557	Exon (ENST00000435695.1/101927497, exon 2 of 2)	92854909	92917174	62266	1	101927497	ENST00000419668.1	61854	ENSG00000237819	CDK6-AS1	CDK6 antisense RNA 1
chr1	204104428	204104827	400	-0.687112	Intron (ENST00000367203.8/9580, intron 1 of 6)	204112916	204127741	14826	1	9580	ENST00000618875.4	-8089	ENSG00000143842	SOX13	SRY-box transcription factor 13
chr7	101870664	101871063	400	-0.632453	Intron (ENST00000437600.9/1523, intron 1 of 22)	101913104	102283957	370854	1	1523	ENST00000560541.5	-42041	ENSG00000257923	CUX1	cut like homeobox 1
chr17	16443892	16444291	400	-1.4714	Promoter (2-3kb)	16441226	16441298	73	1	692106	ENST00000391079.1	2666	ENSG00000277512	SNORD65	small nucleolar RNA, C/D box 65
chr8	143454548	143454947	400	-1.17635	Intron (ENST00000262577.6/23144, intron 9 of 11)	143428064	143430732	2669	2	389692	ENST00000333480.3	-23816	ENSG00000182759	MAFA	MAF bZIP transcription factor A
chr8	41735339	41735738	400	-1.60089	Intron (ENST00000347528.8/286, intron 2 of 41)	41655324	41706179	50856	2	286	ENST00000520299.5	-29160	ENSG00000029534	ANK1	ankyrin 1
chr8	133049649	133050048	400	-1.39618	5' UTR	133046481	133046581	101	2	102466865	ENST00000617402.1	-3068	ENSG00000276961	MIR7848	microRNA 7848
chr7	99096045	99096444	400	-0.917029	Intron (ENST00000361368.6/57154, intron 1 of 17)	99052212	99081427	29216	2	57154	ENST00000480055.5	-14618	ENSG00000198742	SMURF1	SMAD specific E3 ubiquitin protein ligase 1
chr7	96903949	96904348	400	-1.24623	Distal Intergenic	96965419	97003554	38136	2	285987	ENST00000659765.1	99206	NA	DLX6-AS1	DLX6 antisense RNA 1
chr7	100101273	100101672	400	-0.459646	Promoter (<=1kb)	100092728	100101370	8643	2	4176	ENST00000489841.5	0	ENSG00000166508	MCM7	minichromosome maintenance complex component 7
chr7	100705751	100706150	400	-0.472391	Promoter (<=1kb)	100706121	100707486	1366	1	10248	ENST00000303151.5	0	ENSG00000172336	POP7	POP7 homolog, ribonuclease P/MRP subunit
chr8	144428357	144428756	400	-0.686218	Promoter (<=1kb)	144423601	144428563	4963	2	51160	ENST00000377348.6	0	ENSG00000160948	VPS28	VPS28 subunit of ESCRT-I
chr8	57052234	57052633	400	-1.32106	Distal Intergenic	56957931	56993867	35937	2	54928	ENST00000262644.9	-58367	ENSG00000104331	BPNT2	3'(2'), 5'-bisphosphate nucleotidase 2
chr7	15123900	15124299	400	-1.27548	Distal Intergenic	14736138	14974777	238640	2	1607	ENST00000437998.1	-149123	ENSG00000136267	DGKB	diacylglycerol kinase beta
chr8	18720347	18720746	400	-1.03192	Intron (ENST00000440756.4/23362, intron 9 of 15)	18535720	18684121	148402	2	23362	ENST00000521878.1	-36226	ENSG00000156011	PSD3	pleckstrin and Sec7 domain containing 3
chr5	40825505	40825904	400	-1.59292	3' UTR	40827703	40832555	4853	2	6167	ENST00000511787.1	6651	ENSG00000145592	RPL37	ribosomal protein L37
chr5	82387082	82387481	400	-1.93687	Distal Intergenic	82310036	82318380	8345	1	92270	ENST00000514672.1	77046	ENSG00000205464	ATP6AP1L	ATPase H+ transporting accessory protein 1 like
chr7	34321125	34321524	400	-1.05008	Distal Intergenic	34067232	34153098	85867	1	168667	ENST00000476525.2	253893	ENSG00000164619	BMPER	BMP binding endothelial regulator
chr8	53945078	53945477	400	-0.425562	Promoter (<=1kb)	53945325	53958697	13373	1	8601	ENST00000517405.1	0	ENSG00000147509	RGS20	regulator of G protein signaling 20
chr8	86002686	86003085	400	-0.526835	Intron (ENST00000521564.1/ENST00000521564.1, intron 1 of 3)	86047109	86069668	22560	2	85481	ENST00000276616.3	66583	ENSG00000147613	PSKH2	protein serine kinase H2
chr10	90930886	90931285	400	-2.69216	Distal Intergenic	90912096	90921276	9181	2	27063	ENST00000371697.3	-9610	ENSG00000148677	ANKRD1	ankyrin repeat domain 1
chr8	86108585	86108984	400	-0.564804	Intron (ENST00000285393.4/245972, intron 1 of 7)	86098910	86154225	55316	1	245972	ENST00000285393.4	9675	ENSG00000147614	ATP6V0D2	ATPase H+ transporting V0 subunit d2
chr8	46958951	46959350	400	-1.07257	Distal Intergenic	46850666	46855772	5107	1	497634	ENST00000665258.1	108285	ENSG00000253314	LINC00293	long intergenic non-protein coding RNA 293
chr8	61054452	61054851	400	-0.642299	Promoter (2-3kb)	61057158	61300064	242907	1	157807	ENST00000522621.1	-2307	ENSG00000177182	CLVS1	clavesin 1
chr9	77884369	77884768	400	-1.02239	Intron (ENST00000286548.9/2776, intron 2 of 6)	77797528	78030604	233077	2	2776	ENST00000411677.1	145836	ENSG00000156052	GNAQ	G protein subunit alpha q
chr5	158054552	158054951	400	-1.11934	Distal Intergenic	157786289	157859175	72887	2	9685	ENST00000411809.6	-195377	ENSG00000113282	CLINT1	clathrin interactor 1
chr1	93964713	93965112	400	-0.940996	Distal Intergenic	94005375	94007752	2378	2	24	ENST00000484388.1	42640	ENSG00000198691	ABCA4	ATP binding cassette subfamily A member 4
chr1	9413311	9413710	400	-1.46878	Distal Intergenic	9426975	9428916	1942	2	100506022	ENST00000641507.1	15206	ENSG00000284693	LINC02606	long intergenic non-protein coding RNA 2606
chr19	17865625	17866024	400	-1.18139	Distal Intergenic	17862588	17862720	133	1	26780	ENST00000384437.1	3037	ENSG00000207166	SNORA68	small nucleolar RNA, H/ACA box 68
chr7	101792199	101792598	400	-0.637885	Distal Intergenic	101815904	102283958	468055	1	1523	ENST00000437600.9	-23306	ENSG00000257923	CUX1	cut like homeobox 1
chr5	141713879	141714278	400	-0.589969	Distal Intergenic	141653402	141682230	28829	2	64411	ENST00000239440.9	-31649	ENSG00000120318	ARAP3	ArfGAP with RhoGAP domain, ankyrin repeat and PH domain 3
chr2	240457654	240458053	400	-1.15324	Promoter (<=1kb)	240457965	240464939	6975	1	2817	ENST00000425056.5	0	ENSG00000063660	GPC1	glypican 1
chr17	41547913	41548312	400	-0.598456	Downstream (1-2kb)	41549606	41554495	4890	2	147093	ENST00000456403.1	6183	ENSG00000226629	LINC00974	long intergenic non-protein coding RNA 974
chr8	48501363	48501762	400	-0.618891	Distal Intergenic	48551567	48698510	146944	1	101929268	ENST00000522575.1	-49805	ENSG00000253608	LOC101929268	uncharacterized LOC101929268
chr5	36690384	36690783	400	-0.62447	Intron (ENST00000510740.1/ENST00000510740.1, intron 1 of 2)	36680347	36686233	5887	1	6507	ENST00000506178.1	10037	ENSG00000079215	SLC1A3	solute carrier family 1 member 3
chr17	80254741	80255140	400	-1.22182	Distal Intergenic	80260866	80395312	134447	1	57674	ENST00000508628.6	-5726	ENSG00000173821	RNF213	ring finger protein 213
chr17	927827	928226	400	-0.776494	Promoter (1-2kb)	823687	930051	106365	2	64359	ENST00000571338.1	1825	ENSG00000167693	NXN	nucleoredoxin
chr17	34370947	34371346	400	-0.885264	Distal Intergenic	34360328	34363233	2906	2	6346	ENST00000225842.4	-7714	ENSG00000108702	CCL1	C-C motif chemokine ligand 1
chr8	86508451	86508850	400	-0.490908	Promoter (<=1kb)	86472349	86508686	36338	2	51115	ENST00000406452.8	0	ENSG00000176623	RMDN1	regulator of microtubule dynamics 1
chr7	101140897	101141296	400	-0.797057	Distal Intergenic	101154456	101160533	6078	1	1174	ENST00000646950.1	-13160	ENSG00000106367	AP1S1	adaptor related protein complex 1 subunit sigma 1
chr8	82996760	82997159	400	-0.892092	Distal Intergenic	82912104	82961926	49823	1	101927141	ENST00000524359.1	84656	ENSG00000254394	LOC101927141	uncharacterized LOC101927141
chr7	94183370	94183769	400	-0.888544	Distal Intergenic	93996031	94004382	8352	2	10282	ENST00000425626.1	-178988	ENSG00000105829	BET1	Bet1 golgi vesicular membrane trafficking protein
chr5	96247289	96247688	400	-1.13174	Intron (ENST00000502645.2/101929710, intron 1 of 4)	96392925	96412985	20061	2	5122	ENST00000513085.1	165297	ENSG00000175426	PCSK1	proprotein convertase subtilisin/kexin type 1
chr15	69758348	69758747	400	-1.49258	Intron (ENST00000647319.1/104472713, intron 9 of 11)	69835193	69842964	7772	1	414926	ENST00000558385.2	-76446	ENSG00000245750	LINC00593	long intergenic non-protein coding RNA 593
chr10	21315560	21315959	400	-0.931494	Distal Intergenic	21340233	21372950	32718	2	105376444	ENST00000433460.1	56991	ENSG00000230109	LINC02643	long intergenic non-protein coding RNA 2643
chr8	101287999	101288398	400	-1.2452	Intron (ENST00000524287.1/ENST00000524287.1, intron 2 of 2)	101368910	101369550	641	1	83955	ENST00000519039.1	-80512	ENSG00000228224	NACA4P	NACA family member 4, pseudogene
chr7	99274303	99274702	400	-0.478521	Intron (ENST00000439784.7/84176, intron 20 of 41)	99238829	99306809	67981	1	84176	ENST00000439784.7	35474	NA	MYH16	myosin heavy chain 16 pseudogene
chr8	118439687	118440086	400	-0.836022	Promoter (<=1kb)	118197306	118439861	242556	2	401474	ENST00000453675.7	0	ENSG00000177570	SAMD12	sterile alpha motif domain containing 12
chr22	17924785	17925184	400	-1.27876	Intron (ENST00000441493.7/57553, intron 1 of 31)	17864615	17906874	42260	2	57553	ENST00000585038.1	-17911	ENSG00000243156	MICAL3	microtubule associated monooxygenase, calponin and LIM domain containing 3
chr5	40410591	40410990	400	-0.943425	Distal Intergenic	40679915	40693735	13821	1	5734	ENST00000302472.4	-268925	ENSG00000171522	PTGER4	prostaglandin E receptor 4
chr8	143026218	143026617	400	-1.37647	Distal Intergenic	143018557	143021892	3336	1	4061	ENST00000522024.1	7661	ENSG00000160932	LY6E	lymphocyte antigen 6 family member E
chr7	102153270	102153669	400	-0.402982	Exon (ENST00000566572.1/ENST00000566572.1, exon 2 of 2)	102104437	102115670	11234	1	1523	ENST00000485792.1	48833	ENSG00000257923	CUX1	cut like homeobox 1
chr5	3310929	3311328	400	-0.488213	Distal Intergenic	3177863	3181487	3625	1	102467074	ENST00000652864.1	133066	ENSG00000249808	LINC01377	long intergenic non-protein coding RNA 1377
chr8	102723975	102724374	400	-1.20924	Distal Intergenic	102656464	102687118	30655	1	101927245	ENST00000640504.1	67511	NA	LOC101927245	uncharacterized LOC101927245
chr7	100479004	100479403	400	-0.586532	Promoter (<=1kb)	100466519	100479214	12696	2	81628	ENST00000300181.7	0	ENSG00000166925	TSC22D4	TSC22 domain family member 4
chr7	30551150	30551549	400	-0.839199	Promoter (<=1kb)	30497077	30550761	53685	2	79017	ENST00000598361.4	-389	ENSG00000006625	GGCT	gamma-glutamylcyclotransferase
chr1	204506479	204506878	400	-0.80349	Distal Intergenic	204516379	204558119	41741	1	4194	ENST00000367183.7	-9501	ENSG00000198625	MDM4	MDM4 regulator of p53
chr3	129908348	129908747	400	-1.56023	Exon (ENST00000605830.6/100507032, exon 3 of 3)	129901851	129918575	16725	1	100507032	ENST00000604747.1	6497	ENSG00000271270	TMCC1-AS1	TMCC1 antisense RNA 1 (head to head)
chr8	20270973	20271372	400	-0.696642	Intron (ENST00000381569.5/11178, intron 1 of 3)	20275773	20290458	14686	1	100874051	ENST00000523103.1	-4401	ENSG00000253733	LZTS1-AS1	LZTS1 antisense RNA 1
chr8	102685724	102686123	400	-0.860475	Exon (ENST00000640504.1/101927245, exon 5 of 5)	102656464	102687118	30655	1	101927245	ENST00000640504.1	29260	NA	LOC101927245	uncharacterized LOC101927245
chr12	3999481	3999880	400	-1.27697	Distal Intergenic	3808861	3873448	64588	2	57097	ENST00000447133.7	-126033	ENSG00000111224	PARP11	poly(ADP-ribose) polymerase family member 11
chr7	98354463	98354862	400	-0.468716	Promoter (<=1kb)	98317237	98355426	38190	2	55971	ENST00000473569.1	564	ENSG00000006453	BAIAP2L1	BAR/IMD domain containing adaptor protein 2 like 1
chr14	65047656	65048055	400	-1.16552	Promoter (2-3kb)	65044688	65044769	82	1	100616490	ENST00000582134.1	2968	ENSG00000266531	MIR4706	microRNA 4706
chr5	19891645	19892044	400	-1.51119	Intron (ENST00000382275.6/1016, intron 2 of 12)	19473573	19886272	412700	2	1016	ENST00000506372.5	-5373	ENSG00000145526	CDH18	cadherin 18
chr8	73293819	73294218	400	-0.467103	Promoter (<=1kb)	73290284	73293633	3350	2	6129	ENST00000396467.5	-186	ENSG00000147604	RPL7	ribosomal protein L7
chr8	121669630	121670029	400	-1.11145	Intron (ENST00000648171.1/594842, intron 5 of 8)	121612116	121641440	29325	2	3037	ENST00000303924.5	-28190	ENSG00000170961	HAS2	hyaluronan synthase 2
chr9	78871611	78872010	400	-0.893438	Distal Intergenic	79135424	79145666	10243	2	101927450	ENST00000663382.1	273656	ENSG00000260995	LOC101927450	uncharacterized LOC101927450
chr9	12776233	12776632	400	-0.947637	Promoter (<=1kb)	12775668	12777578	1911	1	286343	ENST00000489107.1	565	ENSG00000153714	LURAP1L	leucine rich adaptor protein 1 like
chr8	130134578	130134977	400	-0.964736	Intron (ENST00000524124.5/50807, intron 8 of 23)	130115577	130118779	3203	2	50807	ENST00000521057.1	-15799	ENSG00000153317	ASAP1	ArfGAP with SH3 domain, ankyrin repeat and PH domain 1
chr8	42502939	42503338	400	-0.813844	Promoter (<=1kb)	42472249	42502628	30380	2	6575	ENST00000522707.1	-311	ENSG00000168575	SLC20A2	solute carrier family 20 member 2
chr9	69885520	69885919	400	-1.29268	Intron (ENST00000377197.8/138255, intron 4 of 5)	69820960	69858158	37199	1	138255	ENST00000480564.1	64560	ENSG00000204711	C9orf135	chromosome 9 open reading frame 135
chr5	36442461	36442860	400	-0.659326	Distal Intergenic	36265463	36302114	36652	2	202151	ENST00000505865.1	-140347	ENSG00000164188	RANBP3L	RAN binding protein 3 like
chr2	215728699	215729098	400	-1.19804	Intron (ENST00000445174.5/646324, intron 5 of 9)	215718043	215719424	1382	1	105373869	ENST00000415479.1	10656	NA	LINC01614	long intergenic non-protein coding RNA 1614
chr20	38109906	38110305	400	-1.06875	Intron (ENST00000618318.1/58490, intron 2 of 2)	38128461	38133760	5300	2	7052	ENST00000469269.1	23455	ENSG00000198959	TGM2	transglutaminase 2
chr9	94953021	94953420	400	-1.16006	Promoter (2-3kb)	94955946	95006200	50255	1	84909	ENST00000451893.5	-2526	ENSG00000148120	AOPEP	aminopeptidase O (putative)
chr19	46049464	46049863	400	-1.65581	Intron (ENST00000601672.5/444882, intron 2 of 5)	46039748	46041016	1269	2	444882	ENST00000377697.1	-8448	ENSG00000204869	IGFL4	IGF like family member 4
chr8	48628590	48628989	400	-0.664871	Intron (ENST00000522575.1/101929268, intron 2 of 3)	48620465	48623895	3431	1	101929217	ENST00000521660.1	8125	ENSG00000253455	LOC101929217	uncharacterized LOC101929217
chr6	18307011	18307410	400	-0.946866	Exon (ENST00000363811.1/ENST00000363811.1, exon 1 of 1)	18224217	18264548	40332	2	7913	ENST00000515770.2	-42463	ENSG00000124795	DEK	DEK proto-oncogene
chr17	35242438	35242837	400	-0.577071	Promoter (<=1kb)	35243071	35266360	23290	1	162394	ENST00000542451.1	-234	ENSG00000166750	SLFN5	schlafen family member 5
chr5	17679796	17680195	400	-0.963477	Distal Intergenic	17684584	17955857	271274	1	646241	ENST00000511596.5	-4389	NA	LINC02223	long intergenic non-protein coding RNA 2223
chr7	99499978	99500377	400	-0.557729	Promoter (<=1kb)	99473877	99500233	26357	2	84124	ENST00000651364.1	0	ENSG00000160908	ZNF394	zinc finger protein 394
chr7	100929439	100929838	400	-1.19694	Distal Intergenic	100949534	100968347	18814	1	4584	ENST00000379458.9	-19696	ENSG00000169894	MUC3A	mucin 3A, cell surface associated
chr5	9269121	9269520	400	-0.833022	Intron (ENST00000382496.10/9037, intron 5 of 22)	9202124	9265545	63422	2	9037	ENST00000514923.4	-3576	ENSG00000112902	SEMA5A	semaphorin 5A
chr9	4679392	4679791	400	-0.803319	Promoter (<=1kb)	4676600	4679471	2872	2	101929351	ENST00000609131.1	0	ENSG00000273061	CDC37L1-DT	CDC37L1 divergent transcript
chr8	124200015	124200414	400	-0.530076	Intron (ENST00000523703.1/101927588, intron 2 of 2)	124046073	124171522	125450	2	157376	ENST00000520031.1	-28493	ENSG00000253868	FER1L6-AS2	FER1L6 antisense RNA 2
chr2	85546367	85546766	400	-1.12018	3' UTR	85541482	85542129	648	1	4144	ENST00000490878.1	4885	ENSG00000168906	MAT2A	methionine adenosyltransferase 2A
chr1	94527556	94527955	400	-0.887997	Downstream (1-2kb)	94532997	94536164	3168	2	2152	ENST00000478217.5	8209	ENSG00000117525	F3	coagulation factor III, tissue factor
chr5	38598871	38599270	400	-0.739814	Intron (ENST00000670079.1/100506495, intron 2 of 6)	38490620	38595404	104785	2	3977	ENST00000503088.1	-3467	ENSG00000113594	LIFR	LIF receptor subunit alpha
chr9	83281575	83281974	400	-0.752178	Promoter (<=1kb)	83247972	83281608	33637	2	257019	ENST00000465485.1	0	ENSG00000172159	FRMD3	FERM domain containing 3
chr7	100148625	100149024	400	-0.41486	Promoter (<=1kb)	100148907	100154203	5297	1	389541	ENST00000341942.9	0	ENSG00000188186	LAMTOR4	late endosomal/lysosomal adaptor, MAPK and MTOR activator 4
chr17	39153877	39154276	400	-0.735875	Promoter (<=1kb)	39108202	39154394	46193	2	57125	ENST00000579190.1	118	ENSG00000161381	PLXDC1	plexin domain containing 1
chr7	5526123	5526522	400	-1.0181	Promoter (1-2kb)	5527151	5528098	948	2	60	ENST00000464611.1	1576	ENSG00000075624	ACTB	actin beta
chr7	100983422	100983821	400	-0.924463	Intron (ENST00000379442.7/10071, intron 4 of 14)	100969623	101018949	49327	1	10071	ENST00000536621.5	13799	ENSG00000205277	MUC12	mucin 12, cell surface associated
chr20	40287062	40287461	400	-0.700537	Distal Intergenic	40005785	40008524	2740	1	100505663	ENST00000669216.1	281277	NA	LINC01370	long intergenic non-protein coding RNA 1370
chr7	96135291	96135690	400	-0.632629	Intron (ENST00000265631.9/10165, intron 14 of 17)	96120956	96121998	1043	2	10165	ENST00000494085.1	-13293	ENSG00000004864	SLC25A13	solute carrier family 25 member 13
chr17	37671819	37672218	400	-0.81951	Intron (ENST00000615265.1/ENST00000615265.1, intron 1 of 1)	37619768	37643446	23679	2	11056	ENST00000612255.4	-28373	ENSG00000278053	DDX52	DExD-box helicase 52
chr8	122689726	122690125	400	-0.949738	Intron (ENST00000664854.1/104266958, intron 1 of 3)	122634398	122694085	59688	2	104266958	ENST00000666337.1	3960	NA	LINC01151	long intergenic non-protein coding RNA 1151
chr3	190116589	190116988	400	-0.743135	Promoter (<=1kb)	189988907	190116648	127742	2	55214	ENST00000444866.5	0	ENSG00000090530	P3H2	prolyl 3-hydroxylase 2
chr3	170751525	170751924	400	-0.748966	Intron (ENST00000486975.1/5010, intron 3 of 3)	170656562	170662123	5562	1	101928583	ENST00000497988.1	94963	ENSG00000285051	SLC7A14-AS1	SLC7A14 antisense RNA 1
chr6	26556517	26556916	400	-1.4346	Distal Intergenic	26569324	26574698	5375	1	105374988	ENST00000641660.1	-12408	ENSG00000284607	LOC105374988	uncharacterized LOC105374988
chr8	97831473	97831872	400	-0.9208	Intron (ENST00000619747.1/55353, intron 6 of 6)	97868840	98035978	167139	1	4147	ENST00000521689.5	-36968	ENSG00000132561	MATN2	matrilin 2
chr15	39191832	39192231	400	-1.43701	Intron (ENST00000561058.5/ENST00000561058.5, intron 1 of 5)	39250684	39254845	4162	1	400360	ENST00000625107.1	-58453	ENSG00000175746	C15orf54	chromosome 15 putative open reading frame 54
chr5	115366249	115366648	400	-0.853028	Distal Intergenic	115267375	115296693	29319	2	153733	ENST00000506442.5	-69556	ENSG00000164221	CCDC112	coiled-coil domain containing 112
chr8	121145510	121145909	400	-0.830282	Distal Intergenic	120535745	120813273	277529	2	6641	ENST00000395601.7	-332237	ENSG00000172164	SNTB1	syntrophin beta 1
chr5	132387651	132388050	400	-0.773685	Promoter (<=1kb)	132387813	132393683	5871	1	6584	ENST00000479605.5	0	ENSG00000197375	SLC22A5	solute carrier family 22 member 5
chr15	65057156	65057555	400	-0.741601	Intron (ENST00000220062.9/51285, intron 4 of 4)	65054228	65067943	13716	2	51285	ENST00000421977.7	10388	ENSG00000103710	RASL12	RAS like family 12
chr8	102788977	102789376	400	-0.565032	Distal Intergenic	102805517	102809566	4050	1	401472	ENST00000522715.1	-16141	NA	GASAL1	growth arrest associated lncRNA 1
chr8	80257090	80257489	400	-0.676517	Distal Intergenic	80241389	80241473	85	1	100847056	ENST00000579723.1	15701	ENSG00000265588	MIR5708	microRNA 5708
chr7	93728282	93728681	400	-0.997254	Intron (ENST00000455502.5/2792, intron 1 of 3)	93716928	93717005	78	1	100616206	ENST00000583734.1	11354	ENSG00000265423	MIR4652	microRNA 4652
chr8	121155381	121155780	400	-1.05325	Distal Intergenic	120535745	120813273	277529	2	6641	ENST00000395601.7	-342108	ENSG00000172164	SNTB1	syntrophin beta 1
chr11	29306458	29306857	400	-1.71178	Distal Intergenic	29594326	29631509	37184	1	105376606	ENST00000658603.1	-287469	ENSG00000255117	LINC02546	long intergenic non-protein coding RNA 2546
chr3	125063035	125063434	400	-0.631868	Exon (ENST00000660549.1/ENST00000660549.1, exon 2 of 2)	124965710	125055997	90288	2	57493	ENST00000311127.9	-7038	ENSG00000173706	HEG1	heart development protein with EGF like domains 1
chr17	41403968	41404367	400	-0.552813	Promoter (1-2kb)	41402423	41425049	22627	1	100505782	ENST00000432258.1	1545	ENSG00000234859	LOC100505782	uncharacterized LOC100505782
chr8	97519593	97519992	400	-0.744036	Distal Intergenic	97644184	97730260	86077	1	92140	ENST00000336273.8	-124192	ENSG00000147649	MTDH	metadherin
chr10	62112300	62112699	400	-1.07796	Distal Intergenic	62049211	62093064	43854	1	84159	ENST00000309334.5	63089	ENSG00000150347	ARID5B	AT-rich interaction domain 5B
chr17	27519044	27519443	400	-0.829674	Intron (ENST00000644974.1/8844, intron 1 of 20)	27560317	27579878	19562	1	8844	ENST00000398985.1	-40874	ENSG00000141068	KSR1	kinase suppressor of ras 1
chr7	100126880	100127279	400	-0.416621	Promoter (<=1kb)	100126967	100128495	1529	1	255374	ENST00000398075.4	0	ENSG00000214309	MBLAC1	metallo-beta-lactamase domain containing 1
chr8	133674738	133675137	400	-0.56389	Distal Intergenic	133775551	133777352	1802	2	101927798	ENST00000517380.1	102215	ENSG00000253165	LOC101927798	uncharacterized LOC101927798
chr8	127668701	127669100	400	-0.433711	Exon (ENST00000652367.1/ENST00000652367.1, exon 2 of 5)	127699370	127716217	16848	2	100270680	ENST00000672637.1	47117	ENSG00000249375	CASC11	cancer susceptibility 11
chr8	143016069	143016468	400	-0.661839	Promoter (1-2kb)	143017982	143022410	4429	1	4061	ENST00000517503.1	-1514	ENSG00000160932	LY6E	lymphocyte antigen 6 family member E
chr5	18792200	18792599	400	-0.691731	Distal Intergenic	19472951	19478636	5686	2	1016	ENST00000510297.1	686037	ENSG00000145526	CDH18	cadherin 18
chr17	35578547	35578946	400	-0.781783	Promoter (<=1kb)	35574795	35578571	3777	2	5193	ENST00000225873.9	0	ENSG00000108733	PEX12	peroxisomal biogenesis factor 12
chr15	80954360	80954759	400	-1.30919	Intron (ENST00000619987.4/23184, intron 3 of 4)	80946944	80949162	2219	1	57214	ENST00000559966.1	7416	ENSG00000103888	CEMIP	cell migration inducing hyaluronidase 1
chr17	34235452	34235851	400	-0.987777	Distal Intergenic	34255285	34256816	1532	1	6347	ENST00000580907.5	-19434	ENSG00000108691	CCL2	C-C motif chemokine ligand 2
chr18	24190595	24190994	400	-1.08301	Intron (ENST00000399443.7/114876, intron 4 of 13)	24195960	24196202	243	2	114876	ENST00000638614.1	5208	ENSG00000141447	OSBPL1A	oxysterol binding protein like 1A
chr8	80366829	80367228	400	-1.05477	Intron (ENST00000656157.1/ENST00000656157.1, intron 2 of 3)	80485619	80519804	34186	1	65986	ENST00000379091.8	-118391	ENSG00000205189	ZBTB10	zinc finger and BTB domain containing 10
chr5	147809844	147810243	400	-1.07047	Distal Intergenic	147824572	147828130	3559	2	6690	ENST00000505722.1	17887	ENSG00000164266	SPINK1	serine peptidase inhibitor Kazal type 1
chr7	98560421	98560820	400	-0.927603	Distal Intergenic	98617285	98629869	12585	1	4885	ENST00000265634.4	-56465	ENSG00000106236	NPTX2	neuronal pentraxin 2
chr12	54288471	54288870	400	-0.961237	Promoter (2-3kb)	54285947	54287087	1141	1	3178	ENST00000551803.1	2524	ENSG00000135486	HNRNPA1	heterogeneous nuclear ribonucleoprotein A1
chr5	143245972	143246371	400	-0.746884	Distal Intergenic	143207200	143216770	9571	1	23092	ENST00000425417.2	38772	ENSG00000145819	ARHGAP26	Rho GTPase activating protein 26
chr8	66113212	66113611	400	-0.495818	Exon (ENST00000660814.1/ENST00000660814.1, exon 1 of 4)	66126896	66175485	48590	1	84675	ENST00000353317.9	-13285	ENSG00000147573	TRIM55	tripartite motif containing 55
chr3	170592842	170593241	400	-1.29497	Intron (ENST00000486975.1/5010, intron 2 of 3)	170459548	170586075	126528	2	57709	ENST00000231706.6	-6767	ENSG00000013293	SLC7A14	solute carrier family 7 member 14
chr14	67311853	67312252	400	-1.12731	3' UTR	67336678	67349061	12384	2	51382	ENST00000555625.5	36809	ENSG00000100554	ATP6V1D	ATPase H+ transporting V1 subunit D
chr9	69861003	69861402	400	-0.859159	Intron (ENST00000377197.8/138255, intron 4 of 5)	69820960	69858158	37199	1	138255	ENST00000480564.1	40043	ENSG00000204711	C9orf135	chromosome 9 open reading frame 135
chr17	40176816	40177215	400	-0.550238	Promoter (<=1kb)	40177010	40193788	16779	1	51195	ENST00000456989.6	0	ENSG00000108352	RAPGEFL1	Rap guanine nucleotide exchange factor like 1
chr5	10601390	10601789	400	-0.60055	Intron (ENST00000296657.7/651746, intron 1 of 3)	10564330	10649624	85295	1	651746	ENST00000504806.5	37060	ENSG00000164236	ANKRD33B	ankyrin repeat domain 33B
chr17	34300331	34300730	400	-1.15562	Distal Intergenic	34285742	34288334	2593	1	6356	ENST00000305869.4	14589	ENSG00000172156	CCL11	C-C motif chemokine ligand 11
chr20	48538434	48538833	400	-0.646682	Distal Intergenic	48642113	48642738	626	2	57580	ENST00000496915.1	103905	ENSG00000124126	PREX1	phosphatidylinositol-3,4,5-trisphosphate dependent Rac exchange factor 1
chr8	57225362	57225761	400	-0.638717	Intron (ENST00000669200.1/100507651, intron 5 of 6)	57219379	57220738	1360	1	100507651	ENST00000517611.1	5983	ENSG00000253301	LINC01606	long intergenic non-protein coding RNA 1606
chr5	14959493	14959892	400	-0.662036	Distal Intergenic	14704800	14871778	166979	2	56172	ENST00000284268.8	-87715	ENSG00000154122	ANKH	ANKH inorganic pyrophosphate transport regulator
chr5	10551337	10551736	400	-0.550769	Distal Intergenic	10564070	10657816	93747	1	651746	ENST00000296657.7	-12334	ENSG00000164236	ANKRD33B	ankyrin repeat domain 33B
chr7	75772106	75772505	400	-1.21931	Promoter (<=1kb)	75769533	75772257	2725	2	10344	ENST00000005180.8	0	ENSG00000006606	CCL26	C-C motif chemokine ligand 26
chr9	112041691	112042090	400	-0.448562	3' UTR	112041083	112058471	17389	2	64420	ENST00000475283.2	16381	ENSG00000106868	SUSD1	sushi domain containing 1
chr3	159732282	159732681	400	-0.739216	Intron (ENST00000639147.1/100505385, intron 3 of 3)	159763713	159764963	1251	1	100505385	ENST00000640565.1	-31032	ENSG00000283154	IQCJ-SCHIP1	IQCJ-SCHIP1 readthrough
chr5	150473348	150473747	400	-0.868706	Downstream (1-2kb)	150485818	150521458	35641	1	3340	ENST00000522491.1	-12071	ENSG00000070614	NDST1	N-deacetylase and N-sulfotransferase 1
chr8	130302680	130303079	400	-1.09565	Intron (ENST00000518721.6/50807, intron 3 of 29)	130152764	130340937	188174	2	50807	ENST00000524367.5	37858	ENSG00000153317	ASAP1	ArfGAP with SH3 domain, ankyrin repeat and PH domain 1
chr10	71713455	71713854	400	-1.30243	Promoter (<=1kb)	71712604	71742036	29433	1	64072	ENST00000398792.3	851	ENSG00000107736	CDH23	cadherin related 23
chr3	123807817	123808216	400	-0.64995	Intron (ENST00000360772.7/4638, intron 4 of 33)	123737241	123800188	62948	2	4638	ENST00000506361.5	-7629	ENSG00000065534	MYLK	myosin light chain kinase
chr17	37491141	37491540	400	-0.803411	Promoter (<=1kb)	37491464	37513487	22024	1	11072	ENST00000613659.1	0	ENSG00000276023	DUSP14	dual specificity phosphatase 14
chr7	27143426	27143825	400	-0.969612	Promoter (<=1kb)	27141052	27143681	2630	2	3202	ENST00000222726.4	0	ENSG00000106004	HOXA5	homeobox A5
chr5	9348349	9348748	400	-0.697907	Intron (ENST00000382496.10/9037, intron 3 of 22)	9237719	9380023	142305	2	9037	ENST00000509486.2	31275	ENSG00000112902	SEMA5A	semaphorin 5A
chr2	177325417	177325816	400	-0.893997	Promoter (2-3kb)	177283514	177323164	39651	2	100130691	ENST00000430416.5	-2253	ENSG00000213963	LOC100130691	uncharacterized LOC100130691
chr7	130373736	130374135	400	-0.559818	Distal Intergenic	130380339	130383482	3144	1	1357	ENST00000481342.5	-6204	ENSG00000091704	CPA1	carboxypeptidase A1
chr5	41708228	41708627	400	-1.22018	Distal Intergenic	41731739	41739721	7983	2	5019	ENST00000503374.1	31094	ENSG00000083720	OXCT1	3-oxoacid CoA-transferase 1
chr20	47146668	47147067	400	-1.28045	Intron (ENST00000357410.7/2139, intron 10 of 13)	47166967	47167058	92	1	100500814	ENST00000584070.1	-19900	ENSG00000264901	MIR3616	microRNA 3616
chr22	25110773	25111172	400	-0.686341	Promoter (<=1kb)	25111842	25197399	85558	1	85379	ENST00000637069.1	-670	ENSG00000197077	KIAA1671	KIAA1671
chr7	99408666	99409065	400	-0.404604	Promoter (<=1kb)	99408672	99416200	7529	1	8896	ENST00000427499.5	0	ENSG00000106245	BUD31	BUD31 homolog
chr5	19314863	19315262	400	-0.876491	Distal Intergenic	19472951	19478636	5686	2	1016	ENST00000510297.1	163374	ENSG00000145526	CDH18	cadherin 18
chr12	124838302	124838701	400	-0.699075	Intron (ENST00000261693.11/949, intron 1 of 12)	124785820	124817707	31888	2	949	ENST00000544327.1	-20595	ENSG00000073060	SCARB1	scavenger receptor class B member 1
chr6	135586679	135587078	400	-1.10117	Intron (ENST00000658067.1/100131814, intron 2 of 2)	135672314	135716055	43742	1	100131814	ENST00000579944.1	-85236	ENSG00000231028	LINC00271	long intergenic non-protein coding RNA 271
chr8	109229320	109229719	400	-0.690919	Distal Intergenic	109275415	109329892	54478	2	84955	ENST00000521439.1	100173	ENSG00000120526	NUDCD1	NudC domain containing 1
chr8	40350036	40350435	400	-0.495886	Promoter (2-3kb)	40333171	40353133	19963	2	112543493	ENST00000654202.1	2698	ENSG00000253802	SIRLNT	SIRT1 regulating lncRNA tumor promoter
chr10	70597081	70597480	400	-1.24392	3' UTR	70597348	70602687	5340	2	5551	ENST00000638674.1	5207	ENSG00000180644	PRF1	perforin 1
chr7	97337734	97338133	400	-1.29713	Distal Intergenic	97142681	97181647	38967	1	57001	ENST00000479853.1	195053	ENSG00000196636	SDHAF3	succinate dehydrogenase complex assembly factor 3
chr5	68549179	68549578	400	-1.05763	Intron (ENST00000663729.1/ENST00000663729.1, intron 1 of 3)	68292683	68295743	3061	1	5295	ENST00000520550.1	256496	ENSG00000145675	PIK3R1	phosphoinositide-3-kinase regulatory subunit 1
chr5	143087103	143087502	400	-0.989818	Intron (ENST00000645722.2/23092, intron 17 of 22)	143056083	143058159	2077	1	23092	ENST00000443045.1	31020	ENSG00000145819	ARHGAP26	Rho GTPase activating protein 26
chr7	22667839	22668238	400	-0.589449	Promoter (2-3kb)	22649960	22665533	15574	2	401312	ENST00000414116.1	-2306	ENSG00000105889	LOC401312	uncharacterized LOC401312
chr5	34007788	34008187	400	-0.463907	Promoter (<=1kb)	33986165	34008050	21886	2	23600	ENST00000335606.11	0	ENSG00000242110	AMACR	alpha-methylacyl-CoA racemase
chr8	109606792	109607191	400	-0.714254	Promoter (<=1kb)	109585722	109607999	22278	2	55638	ENST00000526736.1	808	ENSG00000147642	SYBU	syntabulin
chr8	101446161	101446560	400	-0.783494	Intron (ENST00000519793.1/ENST00000519793.1, intron 1 of 1)	101492439	101669726	177288	1	79977	ENST00000646743.1	-45879	ENSG00000083307	GRHL2	grainyhead like transcription factor 2
chr10	67629440	67629839	400	-1.19156	Intron (ENST00000433211.7/29119, intron 2 of 17)	67521842	67665652	143811	2	29119	ENST00000330298.6	35813	ENSG00000183230	CTNNA3	catenin alpha 3
chr8	123632862	123633261	400	-0.687495	Intron (ENST00000652905.1/ENST00000652905.1, intron 2 of 2)	123645527	123652950	7424	2	340359	ENST00000325995.7	19689	ENSG00000175946	KLHL38	kelch like family member 38
chr17	8222775	8223174	400	-0.475465	Promoter (<=1kb)	8220642	8224043	3402	2	284029	ENST00000315707.3	869	ENSG00000178977	LINC00324	long intergenic non-protein coding RNA 324
chr8	90534261	90534660	400	-1.13419	Exon (ENST00000665012.1/ENST00000665012.1, exon 4 of 9)	90592804	90606065	13262	2	101937451	ENST00000517505.1	71405	ENSG00000253799	LINC01030	long intergenic non-protein coding RNA 1030
chr8	95269205	95269604	400	-0.46852	Promoter (<=1kb)	95244913	95269201	24289	2	157657	ENST00000286688.6	-4	ENSG00000156172	C8orf37	chromosome 8 open reading frame 37
chr6	12573136	12573535	400	-1.13888	Distal Intergenic	12582915	12585404	2490	2	101928309	ENST00000457945.1	11869	ENSG00000234015	LINC02530	long intergenic non-protein coding RNA 2530
chr5	30099637	30100036	400	-0.998294	Distal Intergenic	29380063	29396095	16033	2	101929681	ENST00000659199.1	-703542	ENSG00000248391	LINC02064	long intergenic non-protein coding RNA 2064
chr8	81002916	81003315	400	-1.11587	Intron (ENST00000220597.4/55824, intron 3 of 8)	80985228	80987534	2307	2	55824	ENST00000522811.1	-15382	ENSG00000076641	PAG1	phosphoprotein membrane anchor with glycosphingolipid microdomains 1
chr8	19061229	19061628	400	-0.62128	Intron (ENST00000521475.1/23362, intron 1 of 1)	18936041	19084730	148690	2	23362	ENST00000521475.1	23102	ENSG00000156011	PSD3	pleckstrin and Sec7 domain containing 3
chr22	36395872	36396271	400	-0.925421	Exon (ENST00000424761.1/ENST00000424761.1, exon 2 of 2)	36281277	36388067	106791	2	4627	ENST00000216181.10	-7805	ENSG00000100345	MYH9	myosin heavy chain 9
chr5	36606526	36606925	400	-0.537618	Promoter (<=1kb)	36606606	36688334	81729	1	6507	ENST00000265113.9	0	ENSG00000079215	SLC1A3	solute carrier family 1 member 3
chr14	74275441	74275840	400	-0.713284	Distal Intergenic	74286526	74288641	2116	2	5826	ENST00000465085.2	12801	ENSG00000119688	ABCD4	ATP binding cassette subfamily D member 4
chr7	28358452	28358851	400	-0.679159	Intron (ENST00000396299.6/9586, intron 1 of 9)	28409335	28513838	104504	1	9586	ENST00000469531.1	-50484	ENSG00000146592	CREB5	cAMP responsive element binding protein 5
chr5	68545154	68545553	400	-1.1488	Intron (ENST00000663729.1/ENST00000663729.1, intron 1 of 3)	68292683	68295743	3061	1	5295	ENST00000520550.1	252471	ENSG00000145675	PIK3R1	phosphoinositide-3-kinase regulatory subunit 1
chr8	130263736	130264135	400	-0.827686	Intron (ENST00000518721.6/50807, intron 3 of 29)	130179335	130247042	67708	2	50807	ENST00000520342.5	-16694	ENSG00000153317	ASAP1	ArfGAP with SH3 domain, ankyrin repeat and PH domain 1
chr8	128176788	128177187	400	-0.415281	Intron (ENST00000651587.1/5820, intron 10 of 10)	128150116	128150188	73	1	100302281	ENST00000408334.1	26672	ENSG00000221261	MIR1208	microRNA 1208
chr2	68971699	68972098	400	-0.741723	Promoter (2-3kb)	68974573	68980974	6402	1	56287	ENST00000377938.2	-2475	ENSG00000169605	GKN1	gastrokine 1
chr5	19853931	19854330	400	-1.077	Intron (ENST00000382275.6/1016, intron 2 of 12)	19473048	19839244	366197	2	1016	ENST00000274170.8	-14687	ENSG00000145526	CDH18	cadherin 18
chr7	48250391	48250790	400	-0.430527	Intron (ENST00000417403.5/154664, intron 16 of 17)	48279276	48627092	347817	1	154664	ENST00000611776.4	-28486	ENSG00000179869	ABCA13	ATP binding cassette subfamily A member 13
chr5	113203171	113203570	400	-1.21667	Promoter (<=1kb)	113101734	113203317	101584	2	4163	ENST00000506605.6	0	ENSG00000171444	MCC	MCC regulator of WNT signaling pathway
chr7	93232038	93232437	400	-0.339699	Promoter (<=1kb)	93232340	93276428	44089	1	55610	ENST00000251739.9	0	ENSG00000004766	VPS50	VPS50 subunit of EARP/GARPII complex
chr9	20684096	20684495	400	-0.583725	Promoter (<=1kb)	20683978	20720421	36444	1	54914	ENST00000604036.1	118	ENSG00000188352	FOCAD	focadhesin
chr8	128322744	128323143	400	-0.779282	Exon (ENST00000652078.1/ENST00000652078.1, exon 1 of 8)	128406261	128415381	9121	2	101927774	ENST00000517583.1	92238	NA	LINC00824	long intergenic non-protein coding RNA 824
chr7	96709583	96709982	400	-0.431374	Promoter (<=1kb)	96486206	96709812	223607	2	7979	ENST00000466986.5	0	ENSG00000127922	SEM1	SEM1 26S proteasome complex subunit
chr9	16343386	16343785	400	-1.17609	Intron (ENST00000648575.1/100129385, intron 2 of 3)	16203935	16276313	72379	2	100129385	ENST00000380685.5	-67073	ENSG00000205549	C9orf92	chromosome 9 open reading frame 92
chr2	30871958	30872357	400	-1.15969	Distal Intergenic	30758046	30820542	62497	2	92291	ENST00000465960.2	-51416	ENSG00000162949	CAPN13	calpain 13
chr7	142913085	142913484	400	-1.13161	Intron (ENST00000265310.6/56302, intron 12 of 14)	142908514	142933441	24928	2	56302	ENST00000439304.5	19957	ENSG00000127412	TRPV5	transient receptor potential cation channel subfamily V member 5
chr7	100586143	100586542	400	-0.309126	Promoter (<=1kb)	100586328	100601117	14790	1	26261	ENST00000241071.11	0	ENSG00000106336	FBXO24	F-box protein 24
chr2	138752362	138752761	400	-1.22872	Intron (ENST00000272641.4/11249, intron 1 of 1)	138669157	138780390	111234	2	11249	ENST00000272641.4	27629	ENSG00000144227	NXPH2	neurexophilin 2
chr7	99504536	99504935	400	-0.360196	Promoter (<=1kb)	99504651	99533784	29134	1	23660	ENST00000326775.9	0	ENSG00000196652	ZKSCAN5	zinc finger with KRAB and SCAN domains 5
chr8	127552543	127552942	400	-1.32609	Distal Intergenic	127443350	127482139	38790	2	727677	ENST00000502056.1	-70404	ENSG00000246228	CASC8	cancer susceptibility 8
chr5	17379496	17379895	400	-0.695718	Exon (ENST00000505158.1/401177, exon 3 of 3)	17378906	17387310	8405	2	401177	ENST00000505158.1	7415	ENSG00000250822	LINC02111	long intergenic non-protein coding RNA 2111
chr5	43802104	43802503	400	-0.590664	Distal Intergenic	43677779	43704744	26966	1	23530	ENST00000503059.1	124325	ENSG00000112992	NNT	nicotinamide nucleotide transhydrogenase
chr8	66026443	66026842	400	-0.97411	Intron (ENST00000276570.10/85479, intron 1 of 5)	66021614	66100134	78521	1	85479	ENST00000519330.1	4829	ENSG00000147570	DNAJC5B	DnaJ heat shock protein family (Hsp40) member C5 beta
chr1	40886682	40887081	400	-0.818219	Distal Intergenic	40861054	40862363	1310	2	163732	ENST00000372638.4	-24319	ENSG00000179862	CITED4	Cbp/p300 interacting transactivator with Glu/Asp rich carboxy-terminal domain 4
chr17	33235295	33235694	400	-0.752687	Intron (ENST00000225823.6/40, intron 1 of 9)	33111941	33291107	179167	2	40	ENST00000579816.1	55413	ENSG00000108684	ASIC2	acid sensing ion channel subunit 2
chr2	55958245	55958644	400	-0.793659	Intron (ENST00000606639.1/ENST00000606639.1, intron 1 of 6)	55982967	55983076	110	2	406999	ENST00000384817.3	24432	ENSG00000207548	MIR217	microRNA 217
chr22	35627519	35627918	400	-0.645753	Exon (ENST00000472240.1/ENST00000472240.1, exon 2 of 2)	35607333	35623401	16069	2	4151	ENST00000443033.5	-4118	ENSG00000198125	MB	myoglobin
chr9	101907527	101907926	400	-1.22682	Distal Intergenic	101569353	101738580	169228	2	116443	ENST00000361820.5	-168947	ENSG00000198785	GRIN3A	glutamate ionotropic receptor NMDA type subunit 3A
chr17	43444248	43444647	400	-0.903839	Promoter (<=1kb)	43444707	43451200	6494	1	106660605	ENST00000588060.1	-60	ENSG00000267151	MIR2117HG	MIR2117 host gene
chr13	40639039	40639438	400	-1.3153	Intron (ENST00000379561.6/2308, intron 1 of 2)	40560767	40665877	105111	2	2308	ENST00000660760.1	26439	ENSG00000150907	FOXO1	forkhead box O1
chr7	102273851	102274250	400	-0.488929	Promoter (<=1kb)	102274174	102283932	9759	1	1523	ENST00000487284.2	0	ENSG00000257923	CUX1	cut like homeobox 1
chr9	85536012	85536411	400	-0.95541	Distal Intergenic	85553873	85579025	25153	2	23287	ENST00000489265.1	42614	ENSG00000135049	AGTPBP1	ATP/GTP binding protein 1
chr8	143939744	143940143	400	-0.50428	Promoter (<=1kb)	143915147	143939590	24444	2	5339	ENST00000345136.7	-154	ENSG00000178209	PLEC	plectin
chr8	141041454	141041853	400	-0.499167	Distal Intergenic	140925689	141002216	76528	2	5747	ENST00000519635.1	-39238	ENSG00000169398	PTK2	protein tyrosine kinase 2
chr2	45275582	45275981	400	-0.740384	Intron (ENST00000427020.6/400952, intron 2 of 7)	45174344	45254941	80598	2	400952	ENST00000378479.5	-20641	ENSG00000205054	LINC01121	long intergenic non-protein coding RNA 1121
chr17	7579279	7579678	400	-0.521687	Promoter (<=1kb)	7579491	7582111	2621	1	968	ENST00000380498.10	0	ENSG00000129226	CD68	CD68 molecule
chr8	138952872	138953271	400	-0.746925	Distal Intergenic	138588235	138914041	325807	2	169044	ENST00000303045.11	-38831	ENSG00000169436	COL22A1	collagen type XXII alpha 1 chain
chr3	124837737	124838136	400	-0.625573	Intron (ENST00000296181.9/3693, intron 5 of 14)	124796591	124841551	44961	2	3693	ENST00000496703.1	3415	ENSG00000082781	ITGB5	integrin subunit beta 5
chr8	73356395	73356794	400	-0.489835	Promoter (<=1kb)	73310906	73356461	45556	2	101926926	ENST00000514599.5	0	ENSG00000250295	RDH10-AS1	RDH10 antisense RNA 1
chr9	117156696	117157095	400	-0.895482	Intron (ENST00000313400.8/23245, intron 3 of 22)	117180628	117181095	468	2	100124538	ENST00000431607.1	24000	ENSG00000207268	SNORA70C	small nucleolar RNA, H/ACA box 70C
chr5	154198136	154198535	400	-0.45094	Intron (ENST00000519325.1/ENST00000519325.1, intron 3 of 4)	154190997	154376420	185424	1	55568	ENST00000521781.5	7139	ENSG00000164574	GALNT10	polypeptide N-acetylgalactosaminyltransferase 10
chr7	100049676	100050075	400	-0.539412	Promoter (<=1kb)	100049774	100065038	15265	1	7589	ENST00000456748.6	0	ENSG00000166529	ZSCAN21	zinc finger and SCAN domain containing 21
chr5	160289586	160289985	400	-0.777789	Intron (ENST00000644926.1/79616, intron 2 of 6)	160251664	160281389	29726	2	79616	ENST00000541762.5	-8197	ENSG00000135083	CCNJL	cyclin J like
chr3	171156678	171157077	400	-0.731389	Intron (ENST00000436636.7/23043, intron 12 of 32)	171106664	171106759	96	2	693154	ENST00000385228.1	-49919	ENSG00000207963	MIR569	microRNA 569
chr7	38169835	38170234	400	-0.835219	Distal Intergenic	38178222	38230671	52450	1	83930	ENST00000009041.11	-7988	ENSG00000010270	STARD3NL	STARD3 N-terminal like
chr5	57889445	57889844	400	-0.674906	Downstream (<1kb)	57890327	57899162	8836	2	101928539	ENST00000510444.1	9318	ENSG00000249584	LINC02225	long intergenic non-protein coding RNA 2225
chr8	19578764	19579163	400	-0.936049	Intron (ENST00000454498.6/55790, intron 3 of 9)	19405780	19601865	196086	2	55790	ENST00000522854.5	22702	ENSG00000147408	CSGALNACT1	chondroitin sulfate N-acetylgalactosaminyltransferase 1
chr8	144147660	144148059	400	-0.455858	Promoter (<=1kb)	144148016	144250753	102738	1	727957	ENST00000532255.5	0	ENSG00000179832	MROH1	maestro heat like repeat family member 1
chr8	89805153	89805552	400	-1.01563	Distal Intergenic	89780088	89780778	691	1	8767	ENST00000518673.1	25065	ENSG00000104312	RIPK2	receptor interacting serine/threonine kinase 2
chr17	8118767	8119166	400	-0.51489	Promoter (<=1kb)	8096375	8119047	22673	2	59344	ENST00000318227.3	0	ENSG00000179148	ALOXE3	arachidonate lipoxygenase 3
chr8	129707896	129708295	400	-0.494514	Intron (ENST00000646849.1/ENST00000646849.1, intron 1 of 7)	129586552	129683770	97219	2	137196	ENST00000663066.1	-24126	ENSG00000229140	CCDC26	CCDC26 long non-coding RNA
chr8	84984533	84984932	400	-0.970351	Distal Intergenic	84872482	84921482	49001	1	138046	ENST00000518065.1	112051	ENSG00000184672	RALYL	RALY RNA binding protein like
chr7	159319901	159320300	400	-1.02266	Distal Intergenic	159028175	159144867	116693	2	7434	ENST00000262178.7	-175034	ENSG00000106018	VIPR2	vasoactive intestinal peptide receptor 2
chr5	1167849	1168248	400	-0.852855	Distal Intergenic	1175957	1178546	2590	2	101928857	ENST00000505972.2	10298	ENSG00000249201	CTD-3080P12.3	uncharacterized LOC101928857
chr5	35884134	35884533	400	-0.598541	Distal Intergenic	35875414	35876434	1021	1	3575	ENST00000505875.1	8720	ENSG00000168685	IL7R	interleukin 7 receptor
chr5	56791	57190	400	-0.574567	Distal Intergenic	92151	189970	97820	1	153478	ENST00000637938.1	-34961	ENSG00000153404	PLEKHG4B	pleckstrin homology and RhoGEF domain containing G4B
chr7	22583201	22583600	400	-0.798256	Intron (ENST00000439708.1/256227, intron 1 of 3)	22563337	22573996	10660	1	100506178	ENST00000435127.1	19864	ENSG00000232759	LOC100506178	uncharacterized LOC100506178
chr8	101051566	101051965	400	-0.684411	Promoter (<=1kb)	101052015	101076215	24201	1	441374	ENST00000653983.1	-50	ENSG00000248599	FLJ42969	uncharacterized LOC441374
chr9	88197806	88198205	400	-0.691413	Distal Intergenic	88129458	88138446	8989	2	645961	ENST00000324915.5	-59360	ENSG00000177910	SPATA31C2	SPATA31 subfamily C member 2
chr7	101352387	101352786	400	-1.00015	Distal Intergenic	101362875	101559024	196150	1	136227	ENST00000313669.12	-10089	ENSG00000160963	COL26A1	collagen type XXVI alpha 1 chain
chr7	92245630	92246029	400	-0.429291	Promoter (<=1kb)	92245974	92401383	155410	1	54467	ENST00000265742.8	0	ENSG00000001629	ANKIB1	ankyrin repeat and IBR domain containing 1
chr1	221832551	221832950	400	-0.99736	Intron (ENST00000665303.1/101929771, intron 3 of 4)	221819842	221840689	20848	2	101929771	ENST00000665303.1	7739	NA	LINC01655	long intergenic non-protein coding RNA 1655
chr2	47199036	47199435	400	-0.773596	Intron (ENST00000448713.5/101927043, intron 2 of 2)	47160170	47176921	16752	2	805	ENST00000655450.1	-22115	ENSG00000143933	CALM2	calmodulin 2
chr9	70534195	70534594	400	-1.17076	3' UTR	70384597	70414624	30028	2	687	ENST00000377126.3	-119571	ENSG00000119138	KLF9	Kruppel like factor 9
chr17	77255218	77255617	400	-0.452188	Downstream (2-3kb)	77257737	77274326	16590	2	105371907	ENST00000581657.1	18709	ENSG00000263718	SEPTIN9-DT	SEPTIN9 divergent transcript
chr8	92965613	92966012	400	-0.3763	Promoter (<=1kb)	92886658	92965988	79331	2	286144	ENST00000517751.5	0	ENSG00000205133	TRIQK	triple QxxK/R motif containing
chr1	48004235	48004634	400	-1.10656	Distal Intergenic	47760528	47997385	236858	2	388630	ENST00000606738.3	-6850	ENSG00000269113	TRABD2B	TraB domain containing 2B
chr5	36452380	36452779	400	-0.801354	Distal Intergenic	36265463	36302114	36652	2	202151	ENST00000505865.1	-150266	ENSG00000164188	RANBP3L	RAN binding protein 3 like
chr22	37752518	37752917	400	-0.604696	Promoter (1-2kb)	37751398	37758047	6650	1	11078	ENST00000417857.1	1120	ENSG00000100106	TRIOBP	TRIO and F-actin binding protein
chr7	48427259	48427658	400	-0.429749	Intron (ENST00000435803.6/154664, intron 41 of 61)	48455063	48647496	192434	1	154664	ENST00000411975.5	-27405	ENSG00000179869	ABCA13	ATP binding cassette subfamily A member 13
chr7	99438677	99439076	400	-0.410711	Promoter (<=1kb)	99438922	99457342	18421	1	10898	ENST00000436336.6	0	ENSG00000160917	CPSF4	cleavage and polyadenylation specific factor 4
chr1	12549824	12550223	400	-0.589871	Distal Intergenic	12578957	12579023	67	2	102466722	ENST00000622213.1	28800	ENSG00000276830	MIR6730	microRNA 6730
chr2	162490242	162490641	400	-0.73868	Intron (ENST00000618399.4/90134, intron 5 of 14)	162501985	162528360	26376	2	90134	ENST00000477019.1	37719	ENSG00000184611	KCNH7	potassium voltage-gated channel subfamily H member 7
chr3	187186938	187187337	400	-0.506087	Distal Intergenic	187120948	187180908	59961	2	116832	ENST00000433055.1	-6030	ENSG00000163923	RPL39L	ribosomal protein L39 like
chr9	16335807	16336206	400	-1.07441	Intron (ENST00000648575.1/100129385, intron 2 of 3)	16203935	16276313	72379	2	100129385	ENST00000380685.5	-59494	ENSG00000205549	C9orf92	chromosome 9 open reading frame 92
chr7	46030263	46030662	400	-0.784045	Distal Intergenic	45916572	45921874	5303	2	3486	ENST00000448817.1	-108389	ENSG00000146674	IGFBP3	insulin like growth factor binding protein 3
chr8	62164849	62165248	400	-0.4727	Distal Intergenic	62248591	62965629	717039	1	286183	ENST00000519049.5	-83343	ENSG00000185942	NKAIN3	sodium/potassium transporting ATPase interacting 3
chr9	84139286	84139685	400	-1.03673	Distal Intergenic	84063443	84094577	31135	1	101927575	ENST00000423515.2	75843	ENSG00000227463	LOC101927575	uncharacterized LOC101927575
chr7	44639245	44639644	400	-0.512907	Intron (ENST00000439616.6/4967, intron 2 of 19)	44666621	44675245	8625	1	4967	ENST00000459672.5	-26977	ENSG00000105953	OGDH	oxoglutarate dehydrogenase
chr5	96781208	96781607	400	-0.70157	Promoter (<=1kb)	96775917	96781181	5265	2	51752	ENST00000512852.1	-27	ENSG00000164307	ERAP1	endoplasmic reticulum aminopeptidase 1
chr9	127444277	127444676	400	-0.942787	Exon (ENST00000543471.5/7633, exon 6 of 6)	127448501	127448630	130	2	26783	ENST00000364432.1	3954	ENSG00000201302	SNORA65	small nucleolar RNA, H/ACA box 65
chr6	19268140	19268539	400	-1.04307	Distal Intergenic	19740177	19749693	9517	2	100506885	ENST00000424083.1	481154	ENSG00000228412	LNC-LBCS	lncRNA bladder and prostate cancer suppressor, hnRNPK interacting
chr2	43759199	43759598	400	-0.516692	Intron (ENST00000282406.9/130271, intron 27 of 29)	43745899	43765482	19584	1	130271	ENST00000490038.1	13300	ENSG00000152527	PLEKHH2	pleckstrin homology, MyTH4 and FERM domain containing H2
chr17	7307177	7307576	400	-0.480422	Promoter (<=1kb)	7307326	7310453	3128	1	1984	ENST00000355068.4	0	ENSG00000132507	EIF5A	eukaryotic translation initiation factor 5A
chr9	106420492	106420891	400	-0.534262	Intron (ENST00000637185.1/100996590, intron 1 of 7)	106600928	106601022	95	1	102465995	ENST00000611533.1	-180037	ENSG00000277889	MIR8081	microRNA 8081
chr17	33112761	33113160	400	-0.637069	Exon (ENST00000584688.1/ENST00000584688.1, exon 2 of 3)	32992851	32997877	5027	1	124912	ENST00000394637.2	119910	ENSG00000141316	SPACA3	sperm acrosome associated 3
chr5	31413151	31413550	400	-1.00363	Intron (ENST00000511367.6/29102, intron 29 of 34)	31408736	31409551	816	2	29102	ENST00000509067.1	-3600	ENSG00000113360	DROSHA	drosha ribonuclease III
chr7	23465485	23465884	400	-0.793932	Promoter (2-3kb)	23347631	23467926	120296	2	10643	ENST00000468263.5	2042	ENSG00000136231	IGF2BP3	insulin like growth factor 2 mRNA binding protein 3
chr7	143120886	143121285	400	-1.08618	Distal Intergenic	143132077	143139739	7663	1	5304	ENST00000291009.4	-10792	ENSG00000159763	PIP	prolactin induced protein
chr8	94060962	94061361	400	-0.849938	Distal Intergenic	94145969	94162128	16160	2	1015	ENST00000520952.1	100767	ENSG00000079112	CDH17	cadherin 17
chr17	17446130	17446529	400	-0.451496	Distal Intergenic	17476994	17485592	8599	1	55090	ENST00000580462.1	-30465	ENSG00000141026	MED9	mediator complex subunit 9
chr17	32444205	32444604	400	-0.472177	Promoter (<=1kb)	32444379	32464561	20183	1	5717	ENST00000578213.5	0	ENSG00000108671	PSMD11	proteasome 26S subunit, non-ATPase 11
chr7	41580030	41580429	400	-0.886282	Distal Intergenic	41689516	41692564	3049	2	3624	ENST00000464515.1	112135	ENSG00000122641	INHBA	inhibin subunit beta A
chr7	96901987	96902386	400	-0.436202	Distal Intergenic	96965419	97003554	38136	2	285987	ENST00000659765.1	101168	NA	DLX6-AS1	DLX6 antisense RNA 1
chr7	46881670	46882069	400	-0.581483	Distal Intergenic	46688940	46759844	70905	2	730338	ENST00000469937.2	-121826	ENSG00000233539	LOC730338	uncharacterized LOC730338
chr19	48614801	48615200	400	-0.860378	Promoter (<=1kb)	48610791	48614815	4025	2	54854	ENST00000593772.1	0	ENSG00000105523	FAM83E	family with sequence similarity 83 member E
chr7	96136828	96137227	400	-0.826237	Intron (ENST00000265631.9/10165, intron 14 of 17)	96120956	96121998	1043	2	10165	ENST00000494085.1	-14830	ENSG00000004864	SLC25A13	solute carrier family 25 member 13
chr5	151896246	151896645	400	-0.761466	Intron (ENST00000274576.8/2741, intron 1 of 8)	151849691	151924832	75142	2	2741	ENST00000471351.2	28187	ENSG00000145888	GLRA1	glycine receptor alpha 1
chr17	4967216	4967615	400	-0.356212	Promoter (<=1kb)	4959256	4967191	7936	2	9552	ENST00000573366.5	-25	ENSG00000091640	SPAG7	sperm associated antigen 7
chr5	91219213	91219612	400	-0.822317	Exon (ENST00000648822.1/100505994, exon 6 of 6)	91302796	91311880	9085	2	100505994	ENST00000649424.1	92268	ENSG00000248323	LUCAT1	lung cancer associated transcript 1
chr17	8376553	8376952	400	-0.791988	Promoter (<=1kb)	8356902	8376681	19780	2	124751	ENST00000649935.1	0	ENSG00000184619	KRBA2	KRAB-A domain containing 2
chr7	6306383	6306782	400	-0.855673	Distal Intergenic	6330795	6338693	7899	2	84792	ENST00000524898.1	31911	ENSG00000178397	FAM220A	family with sequence similarity 220 member A
chr2	46067864	46068263	400	-0.729758	Intron (ENST00000306156.8/5581, intron 10 of 14)	46073437	46151201	77765	1	5581	ENST00000469753.5	-5174	ENSG00000171132	PRKCE	protein kinase C epsilon
chr7	23759965	23760364	400	-0.63528	Intron (ENST00000355870.8/56164, intron 10 of 23)	23752803	23772274	19472	1	56164	ENST00000478321.1	7162	ENSG00000196335	STK31	serine/threonine kinase 31
chr1	241582923	241583322	400	-0.526286	Intron (ENST00000366558.7/8564, intron 10 of 14)	241568635	241593459	24825	1	8564	ENST00000366555.5	14288	ENSG00000117009	KMO	kynurenine 3-monooxygenase
chr8	91145478	91145877	400	-1.10623	Intron (ENST00000520099.5/100130742, intron 7 of 10)	91135681	91139195	3515	1	100130742	ENST00000521519.1	9797	ENSG00000214954	LRRC69	leucine rich repeat containing 69
chr9	124856024	124856423	400	-0.75891	Promoter (2-3kb)	124853476	124857881	4406	1	401551	ENST00000373574.1	2548	ENSG00000136918	WDR38	WD repeat domain 38
chr3	33895011	33895410	400	-1.02366	Distal Intergenic	33863896	33866468	2573	1	10015	ENST00000473593.1	31115	ENSG00000170248	PDCD6IP	programmed cell death 6 interacting protein
chr8	142788984	142789383	400	-0.5378	Promoter (2-3kb)	142784882	142786539	1658	2	8581	ENST00000301263.5	-2445	ENSG00000167656	LY6D	lymphocyte antigen 6 family member D
chr9	69946870	69947269	400	-0.962758	Distal Intergenic	70043848	70226972	183125	1	256691	ENST00000377182.5	-96579	ENSG00000165072	MAMDC2	MAM domain containing 2
chr8	21067867	21068266	400	-0.66164	Intron (ENST00000662185.1/ENST00000662185.1, intron 1 of 3)	20973986	20995119	21134	1	286114	ENST00000522604.1	93881	ENSG00000253199	LINC02153	long intergenic non-protein coding RNA 2153
chr3	193883378	193883777	400	-0.881497	Distal Intergenic	193842811	193844024	1214	2	105374285	ENST00000445168.1	-39354	NA	LINC02038	long intergenic non-protein coding RNA 2038
chr8	106778444	106778843	400	-0.66143	Distal Intergenic	106759483	106770244	10762	2	137735	ENST00000311955.4	-8200	ENSG00000174429	ABRA	actin binding Rho activating protein
chr22	27045197	27045596	400	-0.893492	Exon (ENST00000624792.1/ENST00000624792.1, exon 1 of 1)	27048144	27060518	12375	2	284898	ENST00000453934.1	14922	ENSG00000236858	LOC284898	uncharacterized LOC284898
chr7	47763456	47763855	400	-0.600889	Promoter (1-2kb)	47761476	47766772	5297	1	84847	ENST00000412730.1	1980	ENSG00000146666	LINC00525	long intergenic non-protein coding RNA 525
chr3	161415770	161416169	400	-0.817885	Distal Intergenic	161426427	161448242	21816	1	101243545	ENST00000473595.1	-10258	ENSG00000240567	LINC02067	long intergenic non-protein coding RNA 2067
chr9	20755816	20756215	400	-1.08767	Intron (ENST00000380249.5/54914, intron 7 of 45)	20726351	20770133	43783	1	54914	ENST00000604103.1	29465	ENSG00000188352	FOCAD	focadhesin
chr8	19677911	19678310	400	-0.891335	Intron (ENST00000332246.10/55790, intron 1 of 9)	19404161	19682583	278423	2	55790	ENST00000332246.10	4273	ENSG00000147408	CSGALNACT1	chondroitin sulfate N-acetylgalactosaminyltransferase 1
chr8	40158941	40159340	400	-1.00167	Distal Intergenic	40153482	40155310	1829	1	56892	ENST00000315792.5	5459	ENSG00000176907	TCIM	transcriptional and immune response regulator
chr7	99618734	99619133	400	-0.455295	Promoter (<=1kb)	99619550	99632407	12858	1	221785	ENST00000334715.7	-417	ENSG00000197037	ZSCAN25	zinc finger and SCAN domain containing 25
chr17	35063565	35063964	400	-0.56369	Promoter (<=1kb)	35009118	35063852	54735	2	117584	ENST00000394597.6	0	ENSG00000092871	RFFL	ring finger and FYVE like domain containing E3 ubiquitin protein ligase
chr17	37691833	37692232	400	-0.731903	Intron (ENST00000617811.5/6928, intron 8 of 8)	37728611	37733817	5207	2	6928	ENST00000618894.1	41585	ENSG00000275410	HNF1B	HNF1 homeobox B
chr7	98566845	98567244	400	-0.664336	Distal Intergenic	98617285	98629869	12585	1	4885	ENST00000265634.4	-50041	ENSG00000106236	NPTX2	neuronal pentraxin 2
chr8	69147882	69148281	400	-0.605551	Distal Intergenic	69067462	69104242	36781	2	100505718	ENST00000664220.1	-43640	ENSG00000253658	LINC01592	long intergenic non-protein coding RNA 1592
chr7	46145347	46145746	400	-1.09748	Exon (ENST00000446539.1/ENST00000446539.1, exon 1 of 1)	45916572	45921874	5303	2	3486	ENST00000448817.1	-223473	ENSG00000146674	IGFBP3	insulin like growth factor binding protein 3
chr14	63563674	63564073	400	-0.702224	Distal Intergenic	63543569	63544664	1096	1	112268140	ENST00000561909.1	20105	NA	LOC112268140	loricrin-like
chr22	37189098	37189497	400	-0.695544	Promoter (<=1kb)	37180167	37188286	8120	2	114904	ENST00000397110.6	-812	ENSG00000133466	C1QTNF6	C1q and TNF related 6
chr3	197309772	197310171	400	-0.646214	Distal Intergenic	197300575	197303755	3181	1	100507086	ENST00000657499.1	9197	ENSG00000227375	DLG1-AS1	DLG1 antisense RNA 1
chr7	99103180	99103579	400	-0.615275	Intron (ENST00000361368.6/57154, intron 1 of 17)	99052212	99081427	29216	2	57154	ENST00000480055.5	-21753	ENSG00000198742	SMURF1	SMAD specific E3 ubiquitin protein ligase 1
chr5	27241898	27242297	400	-0.560387	Intron (ENST00000650981.1/643401, intron 1 of 9)	27217714	27496404	278691	1	643401	ENST00000651409.1	24184	ENSG00000250337	PURPL	p53 upregulated regulator of p53 levels
chr5	39100824	39101223	400	-0.478481	Intron (ENST00000659554.1/ENST00000659554.1, intron 2 of 3)	39107169	39110642	3474	2	2533	ENST00000642942.1	9419	ENSG00000082074	FYB1	FYN binding protein 1
chr2	189254476	189254875	400	-0.78731	Distal Intergenic	189085170	189225312	140143	2	1290	ENST00000649966.1	-29164	ENSG00000204262	COL5A2	collagen type V alpha 2 chain
chr17	5419657	5420056	400	-0.448273	Promoter (<=1kb)	5384833	5419662	34830	2	4927	ENST00000573584.6	0	ENSG00000108559	NUP88	nucleoporin 88
chr17	11944387	11944786	400	-1.0655	Intron (ENST00000262442.9/1770, intron 67 of 68)	11978261	11991013	12753	2	7566	ENST00000577671.5	46227	ENSG00000154957	ZNF18	zinc finger protein 18
chr8	143578339	143578738	400	-0.459495	Promoter (<=1kb)	143574785	143578343	3559	2	93100	ENST00000435154.7	0	ENSG00000147813	NAPRT	nicotinate phosphoribosyltransferase
chr8	123041854	123042253	400	-0.408065	Promoter (<=1kb)	123014149	123042122	27974	2	79139	ENST00000405944.7	0	ENSG00000136986	DERL1	derlin 1
chr17	34254850	34255249	400	-0.898402	Promoter (<=1kb)	34255285	34256816	1532	1	6347	ENST00000580907.5	-36	ENSG00000108691	CCL2	C-C motif chemokine ligand 2
chr8	75125440	75125839	400	-0.966936	Distal Intergenic	75000174	75032841	32668	1	83690	ENST00000517786.1	125266	ENSG00000121005	CRISPLD1	cysteine rich secretory protein LCCL domain containing 1
chr8	52843782	52844181	400	-0.485192	Distal Intergenic	52938431	52941117	2687	1	2831	ENST00000331251.3	-94250	ENSG00000288611	NPBWR1	neuropeptides B and W receptor 1
chr7	100612162	100612561	400	-0.328053	Promoter (<=1kb)	100612184	100613704	1521	1	64598	ENST00000490309.1	0	ENSG00000106330	MOSPD3	motile sperm domain containing 3
chr4	105061075	105061474	400	-0.587479	Exon (ENST00000671069.1/ENST00000671069.1, exon 5 of 7)	105145875	105242771	96897	1	54790	ENST00000305737.6	-84401	ENSG00000168769	TET2	tet methylcytosine dioxygenase 2
chr8	42720380	42720779	400	-0.469598	Intron (ENST00000289957.3/1142, intron 3 of 5)	42697376	42710435	13060	1	1142	ENST00000534391.1	23004	ENSG00000147432	CHRNB3	cholinergic receptor nicotinic beta 3 subunit
chr9	72540441	72540840	400	-0.464286	Intron (ENST00000643676.1/117531, intron 1 of 2)	72521801	72836351	314551	1	117531	ENST00000297784.9	18640	ENSG00000165091	TMC1	transmembrane channel like 1
chr8	100881997	100882396	400	-0.897236	Distal Intergenic	100919062	100924988	5927	2	7534	ENST00000523848.5	42592	ENSG00000164924	YWHAZ	tyrosine 3-monooxygenase/tryptophan 5-monooxygenase activation protein zeta
chr20	56808600	56808999	400	-0.794851	Distal Intergenic	56630234	56631547	1314	1	7022	ENST00000416606.1	178366	ENSG00000087510	TFAP2C	transcription factor AP-2 gamma
chr8	82862778	82863177	400	-0.835169	Exon (ENST00000522123.1/ENST00000522123.1, exon 6 of 6)	82912104	82961926	49823	1	101927141	ENST00000524359.1	-48927	ENSG00000254394	LOC101927141	uncharacterized LOC101927141
chr2	217988061	217988460	400	-0.850876	Promoter (2-3kb)	217799795	217991014	191220	2	7145	ENST00000651849.1	2554	ENSG00000079308	TNS1	tensin 1
chr14	75453149	75453548	400	-0.791835	Intron (ENST00000419727.6/122953, intron 2 of 3)	75432134	75470457	38324	1	122953	ENST00000267569.5	21015	ENSG00000140044	JDP2	Jun dimerization protein 2
chr5	13985710	13986109	400	-0.879959	Distal Intergenic	13690331	13944543	254213	2	1767	ENST00000265104.4	-41167	ENSG00000039139	DNAH5	dynein axonemal heavy chain 5
chr8	51962241	51962640	400	-0.608206	Intron (ENST00000521188.1/ENST00000521188.1, intron 1 of 1)	51817575	51899186	81612	2	115294	ENST00000544451.2	-63055	ENSG00000168300	PCMTD1	protein-L-isoaspartate (D-aspartate) O-methyltransferase domain containing 1
chr8	107180997	107181396	400	-1.05512	Distal Intergenic	107284519	107295541	11023	2	284	ENST00000522400.1	114145	ENSG00000154188	ANGPT1	angiopoietin 1
chr6	144675418	144675817	400	-0.899174	Intron (ENST00000367545.7/7402, intron 50 of 73)	144659844	144678552	18709	1	7402	ENST00000367525.3	15574	ENSG00000152818	UTRN	utrophin
chr11	62472470	62472869	400	-0.760267	Intron (ENST00000530124.5/79026, intron 2 of 2)	62433547	62517357	83811	2	79026	ENST00000525875.1	44488	ENSG00000124942	AHNAK	AHNAK nucleoprotein
chr9	76353267	76353666	400	-0.961853	Intron (ENST00000545128.5/5125, intron 35 of 36)	76387284	76393766	6483	2	55312	ENST00000476087.5	40100	ENSG00000135002	RFK	riboflavin kinase
chr17	32998486	32998885	400	-0.846208	Distal Intergenic	32992851	32997877	5027	1	124912	ENST00000394637.2	5635	ENSG00000141316	SPACA3	sperm acrosome associated 3
chr7	96067395	96067794	400	-0.803604	Intron (ENST00000537881.5/1780, intron 14 of 16)	96032667	96056164	23498	1	1780	ENST00000497626.1	34728	ENSG00000158560	DYNC1I1	dynein cytoplasmic 1 intermediate chain 1
chr7	1559654	1560053	400	-0.560097	Promoter (<=1kb)	1549898	1560821	10924	2	202915	ENST00000421923.5	768	ENSG00000164855	TMEM184A	transmembrane protein 184A
chr5	52961267	52961666	400	-0.769569	Intron (ENST00000662246.1/ENST00000662246.1, intron 2 of 3)	52989340	53090834	101495	1	3673	ENST00000503810.6	-27674	ENSG00000164171	ITGA2	integrin subunit alpha 2
chr5	67404375	67404774	400	-0.701978	Intron (ENST00000503106.5/ENST00000503106.5, intron 1 of 3)	67457621	67801209	343589	1	101928858	ENST00000668508.1	-52847	ENSG00000249364	LOC101928858	uncharacterized LOC101928858
chrX	134537115	134537514	400	-1.01654	Promoter (2-3kb)	134540185	134540262	78	2	100126302	ENST00000401182.3	2748	ENSG00000216001	MIR450B	microRNA 450b
chr7	50766760	50767159	400	-0.805935	Intron (ENST00000335866.7/2887, intron 1 of 16)	50592348	50756064	163717	2	2887	ENST00000406641.5	-10696	ENSG00000106070	GRB10	growth factor receptor bound protein 10
chr7	100852382	100852781	400	-0.334259	Promoter (<=1kb)	100837314	100852616	15303	2	105375430	ENST00000412754.1	0	ENSG00000236305	SLC12A9-AS1	SLC12A9 antisense RNA 1
chr8	100788967	100789366	400	-0.739209	Distal Intergenic	100718249	100722762	4514	2	26986	ENST00000522720.1	-66205	ENSG00000070756	PABPC1	poly(A) binding protein cytoplasmic 1
chr17	82494495	82494894	400	-0.642688	Distal Intergenic	82484808	82488259	3452	1	26502	ENST00000578820.1	9687	ENSG00000141562	NARF	nuclear prelamin A recognition factor
chr1	205294441	205294840	400	-0.784943	Distal Intergenic	205302063	205321745	19683	2	81788	ENST00000367157.6	26905	ENSG00000163545	NUAK2	NUAK family kinase 2
chr8	127586093	127586492	400	-1.00759	Intron (ENST00000652749.1/ENST00000652749.1, intron 2 of 2)	127443350	127482139	38790	2	727677	ENST00000502056.1	-103954	ENSG00000246228	CASC8	cancer susceptibility 8
chr7	6077139	6077538	400	-0.4744	Distal Intergenic	6049784	6059175	9392	2	27102	ENST00000461493.1	-17964	ENSG00000086232	EIF2AK1	eukaryotic translation initiation factor 2 alpha kinase 1
chr5	74954185	74954584	400	-0.7665	Intron (ENST00000505200.1/ENST00000505200.1, intron 3 of 4)	74777574	74866966	89393	2	26049	ENST00000389156.9	-87219	ENSG00000198780	FAM169A	family with sequence similarity 169 member A
chr22	37432166	37432565	400	-0.54468	Distal Intergenic	37367960	37427479	59520	2	114794	ENST00000402918.7	-4687	ENSG00000166897	ELFN2	extracellular leucine rich repeat and fibronectin type III domain containing 2
chr8	127687185	127687584	400	-0.598201	Exon (ENST00000502463.7/100270680, exon 3 of 3)	127699370	127716217	16848	2	100270680	ENST00000672637.1	28633	ENSG00000249375	CASC11	cancer susceptibility 11
chr5	30390091	30390490	400	-0.938843	Distal Intergenic	31193686	31329146	135461	1	1004	ENST00000265071.3	-803196	ENSG00000113361	CDH6	cadherin 6
chr5	2757975	2758374	400	-0.424671	Distal Intergenic	2752265	2755376	3112	1	153571	ENST00000397835.4	5710	ENSG00000186493	C5orf38	chromosome 5 open reading frame 38
chr14	74487022	74487421	400	-0.988478	Intron (ENST00000434013.6/10577, intron 1 of 4)	74479942	74493242	13301	2	10577	ENST00000554482.1	5821	ENSG00000119655	NPC2	NPC intracellular cholesterol transporter 2
chr9	94926108	94926507	400	-0.549847	Intron (ENST00000277198.6/84909, intron 6 of 7)	94921260	95082592	161333	1	84909	ENST00000479161.5	4848	ENSG00000148120	AOPEP	aminopeptidase O (putative)
chr8	133216499	133216898	400	-0.656053	Intron (ENST00000377862.6/8840, intron 1 of 2)	133191137	133228064	36928	1	8840	ENST00000220856.6	25362	ENSG00000104415	CCN4	cellular communication network factor 4
chr14	77007706	77008105	400	-0.788932	Distal Intergenic	77024543	77028708	4166	2	64207	ENST00000238647.5	20603	ENSG00000119669	IRF2BPL	interferon regulatory factor 2 binding protein like
chr17	7887732	7888131	400	-0.57006	Promoter (<=1kb)	7887760	7889776	2017	1	1107	ENST00000671866.1	0	ENSG00000170004	CHD3	chromodomain helicase DNA binding protein 3
chr3	170862803	170863202	400	-0.904463	Downstream (1-2kb)	170865794	170868181	2388	2	200916	ENST00000478578.1	4979	ENSG00000163584	RPL22L1	ribosomal protein L22 like 1
chr9	4106036	4106435	400	-0.836647	Intron (ENST00000324333.14/169792, intron 3 of 9)	3855437	4118017	262581	2	169792	ENST00000467497.6	11582	ENSG00000107249	GLIS3	GLIS family zinc finger 3
chr7	24966211	24966610	400	-0.563886	Intron (ENST00000313367.7/26031, intron 1 of 22)	24796540	24980178	183639	2	26031	ENST00000313367.7	13568	ENSG00000070882	OSBPL3	oxysterol binding protein like 3
chr1	89605764	89606163	400	-0.702441	Intron (ENST00000443562.2/400761, intron 1 of 4)	89581291	89632191	50901	2	400761	ENST00000443562.2	26028	ENSG00000231999	LRRC8C-DT	LRRC8C divergent transcript
chr8	109334158	109334557	400	-0.333216	Promoter (<=1kb)	109334324	109343624	9301	1	56943	ENST00000522766.5	0	ENSG00000120533	ENY2	ENY2 transcription and export complex 2 subunit
chr8	18666196	18666595	400	-0.447756	Intron (ENST00000440756.4/23362, intron 9 of 15)	18530710	18683932	153223	2	23362	ENST00000615573.4	17337	ENSG00000156011	PSD3	pleckstrin and Sec7 domain containing 3
chr16	61820412	61820811	400	-0.875043	Promoter (2-3kb)	61789476	61818043	28568	2	1006	ENST00000582242.1	-2369	ENSG00000150394	CDH8	cadherin 8
chr5	36573377	36573776	400	-0.779193	Distal Intergenic	36606355	36688332	81978	1	6507	ENST00000612708.4	-32579	ENSG00000079215	SLC1A3	solute carrier family 1 member 3
chr6	45699732	45700131	400	-0.998938	Distal Intergenic	45932694	45937464	4771	2	53405	ENST00000476852.1	237333	ENSG00000112782	CLIC5	chloride intracellular channel 5
chr7	99561400	99561799	400	-0.507151	Promoter (2-3kb)	99558862	99576453	17592	1	79027	ENST00000394163.2	2538	ENSG00000197343	ZNF655	zinc finger protein 655
chr6	52089798	52090197	400	-0.965528	Promoter (2-3kb)	51615299	52087613	472315	2	5314	ENST00000371117.8	-2185	ENSG00000170927	PKHD1	PKHD1 ciliary IPT domain containing fibrocystin/polyductin
chr1	75796525	75796924	400	-0.893019	Promoter (<=1kb)	75796882	75913242	116361	1	4438	ENST00000263187.4	0	ENSG00000057468	MSH4	mutS homolog 4
chr16	3191443	3191842	400	-0.97931	Intron (ENST00000652759.1/4992, intron 3 of 3)	3188212	3224779	36568	1	4992	ENST00000576468.1	3231	ENSG00000168124	OR1F1	olfactory receptor family 1 subfamily F member 1
chr17	35784864	35785263	400	-0.409437	Intron (ENST00000603067.5/8148, intron 1 of 3)	35778505	35779368	864	2	79148	ENST00000616383.1	-5496	ENSG00000271447	MMP28	matrix metallopeptidase 28
chr10	111211642	111212041	400	-0.925953	Distal Intergenic	111077029	111080907	3879	1	150	ENST00000280155.4	134613	ENSG00000150594	ADRA2A	adrenoceptor alpha 2A
chr7	30166329	30166728	400	-0.688106	Distal Intergenic	30145801	30162760	16960	1	222166	ENST00000324489.5	20528	ENSG00000180354	MTURN	maturin, neural progenitor differentiation regulator homolog
chr9	18393284	18393683	400	-0.715295	Intron (ENST00000636209.1/92949, intron 2 of 3)	18474100	18684957	210858	1	92949	ENST00000327883.11	-80417	ENSG00000178031	ADAMTSL1	ADAMTS like 1
chr8	143739089	143739488	400	-0.425122	Promoter (<=1kb)	143739396	143742135	2740	1	100128338	ENST00000534398.1	0	NA	NA	NA
chr7	80145824	80146223	400	-0.833261	Intron (ENST00000649225.1/2770, intron 6 of 12)	80135694	80219424	83731	1	2770	ENST00000457358.7	10130	ENSG00000127955	GNAI1	G protein subunit alpha i1
chr5	17895534	17895933	400	-0.799829	Intron (ENST00000511596.5/646241, intron 2 of 4)	17919158	17930487	11330	1	646241	ENST00000661046.1	-23225	NA	LINC02223	long intergenic non-protein coding RNA 2223
chr7	4189135	4189534	400	-0.649024	Intron (ENST00000404826.7/221935, intron 35 of 44)	4174222	4179258	5037	1	221935	ENST00000481856.1	14913	ENSG00000146555	SDK1	sidekick cell adhesion molecule 1
chr6	144195720	144196119	400	-0.765698	Distal Intergenic	144150517	144191939	41423	1	8676	ENST00000367568.5	45203	ENSG00000135604	STX11	syntaxin 11
chr1	59057211	59057610	400	-0.987527	Promoter (<=1kb)	59056660	59104116	47457	1	101926925	ENST00000662910.1	551	NA	LINC01358	long intergenic non-protein coding RNA 1358
chr8	127225080	127225479	400	-0.814286	Promoter (<=1kb)	127168359	127224476	56118	2	103021165	ENST00000641487.1	-604	NA	CASC19	cancer susceptibility 19
chr7	100874860	100875259	400	-0.393074	Promoter (<=1kb)	100875103	100888664	13562	1	51593	ENST00000611405.5	0	ENSG00000087087	SRRT	serrate, RNA effector molecule
chr7	129969976	129970375	400	-0.5558	Intron (ENST00000587038.2/ENST00000587038.2, intron 1 of 4)	129830732	129952960	122229	2	7328	ENST00000355621.8	-17016	ENSG00000186591	UBE2H	ubiquitin conjugating enzyme E2 H
chr7	89077830	89078229	400	-0.913395	Intron (ENST00000333190.5/219578, intron 1 of 3)	89218154	89337057	118904	1	219578	ENST00000611114.1	-139925	ENSG00000182348	ZNF804B	zinc finger protein 804B
chr9	84583865	84584264	400	-0.849275	Intron (ENST00000650453.1/ENST00000650453.1, intron 4 of 6)	84668551	85023590	355040	1	4915	ENST00000376213.5	-84287	ENSG00000148053	NTRK2	neurotrophic receptor tyrosine kinase 2
chr3	161031117	161031516	400	-0.979008	Intron (ENST00000498165.6/151742, intron 2 of 3)	161085239	161092179	6941	2	8706	ENST00000651422.1	60663	ENSG00000169255	B3GALNT1	beta-1,3-N-acetylgalactosaminyltransferase 1 (globoside blood group)
chr7	22673395	22673794	400	-0.891136	Intron (ENST00000650428.1/541472, intron 1 of 2)	22649960	22665533	15574	2	401312	ENST00000414116.1	-7862	ENSG00000105889	LOC401312	uncharacterized LOC401312
chr8	40208327	40208726	400	-0.559198	Distal Intergenic	40153482	40155310	1829	1	56892	ENST00000315792.5	54845	ENSG00000176907	TCIM	transcriptional and immune response regulator
chr7	3761677	3762076	400	-0.770494	Intron (ENST00000404826.7/221935, intron 4 of 44)	3950920	3958287	7368	1	221935	ENST00000426596.1	-188844	ENSG00000146555	SDK1	sidekick cell adhesion molecule 1
chr21	42468601	42469000	400	-0.938055	Distal Intergenic	42496008	42498203	2196	1	101930094	ENST00000454800.1	-27008	ENSG00000239930	LOC101930094	uncharacterized LOC101930094
chr15	40328122	40328521	400	-0.82089	Downstream (2-3kb)	40323692	40326715	3024	1	100505573	ENST00000638170.2	4430	ENSG00000259330	INAFM2	InaF motif containing 2
chr8	52764284	52764683	400	-0.424807	Distal Intergenic	52685424	52745843	60420	2	9821	ENST00000518468.1	-18441	ENSG00000023287	RB1CC1	RB1 inducible coiled-coil 1
chr1	34851600	34851999	400	-0.855587	3' UTR	34855689	34859045	3357	2	113444	ENST00000417239.1	7046	ENSG00000163866	SMIM12	small integral membrane protein 12
chr8	98725950	98726349	400	-0.869061	Intron (ENST00000617590.1/6788, intron 4 of 8)	98547960	98651724	103765	2	6788	ENST00000518582.5	-74226	ENSG00000104375	STK3	serine/threonine kinase 3
chr10	76558994	76559393	400	-0.838019	Promoter (2-3kb)	76556387	76557357	971	1	83938	ENST00000493690.1	2607	ENSG00000148655	LRMDA	leucine rich melanocyte differentiation associated
chr9	69898794	69899193	400	-0.621953	Intron (ENST00000377197.8/138255, intron 5 of 5)	69820960	69858158	37199	1	138255	ENST00000480564.1	77834	ENSG00000204711	C9orf135	chromosome 9 open reading frame 135
chr5	142235337	142235736	400	-0.823394	Distal Intergenic	142314958	142324182	9225	2	81848	ENST00000511815.1	88446	ENSG00000187678	SPRY4	sprouty RTK signaling antagonist 4
chr8	97107549	97107948	400	-0.843504	Intron (ENST00000220763.10/10404, intron 7 of 7)	97055527	97092936	37410	1	10404	ENST00000529551.1	52022	ENSG00000104324	CPQ	carboxypeptidase Q
chr5	32585528	32585927	400	-0.506658	Promoter (<=1kb)	32585557	32604079	18523	1	10923	ENST00000265073.9	0	ENSG00000113387	SUB1	SUB1 regulator of transcription
chr15	39598855	39599254	400	-0.95696	3' UTR	39594068	39595551	1484	1	7057	ENST00000559746.1	4787	ENSG00000137801	THBS1	thrombospondin 1
chr8	124856710	124857109	400	-0.413337	Intron (ENST00000657463.1/157381, intron 1 of 4)	124849044	124951177	102134	1	157381	ENST00000657296.1	7666	ENSG00000249816	LINC00964	long intergenic non-protein coding RNA 964
chr7	100763612	100764011	400	-0.581635	Exon (ENST00000613979.5/7455, exon 21 of 48)	100734021	100797796	63776	1	7455	ENST00000618565.4	29591	ENSG00000146839	ZAN	zonadhesin
chr5	114243575	114243974	400	-0.954771	Intron (ENST00000512097.8/3781, intron 2 of 10)	114362319	114496495	134177	1	3781	ENST00000610748.4	-118345	ENSG00000080709	KCNN2	potassium calcium-activated channel subfamily N member 2
chr9	4137241	4137640	400	-0.74899	Intron (ENST00000324333.14/169792, intron 1 of 9)	4118745	4145193	26449	2	169792	ENST00000462164.5	7553	ENSG00000107249	GLIS3	GLIS family zinc finger 3
chr14	98903432	98903831	400	-0.866073	Distal Intergenic	98711662	98716173	4512	1	283598	ENST00000546029.2	191770	ENSG00000176605	C14orf177	chromosome 14 putative open reading frame 177
chr7	93737008	93737407	400	-0.870748	Intron (ENST00000455502.5/2792, intron 1 of 3)	93716928	93717005	78	1	100616206	ENST00000583734.1	20080	ENSG00000265423	MIR4652	microRNA 4652
chr7	5591502	5591901	400	-0.455756	Promoter (<=1kb)	5592816	5606655	13840	1	6624	ENST00000382361.8	-915	ENSG00000075618	FSCN1	fascin actin-bundling protein 1
chr8	127401141	127401540	400	-0.438948	Promoter (<=1kb)	127400399	127402150	1752	1	101805488	ENST00000630920.1	742	ENSG00000280997	CCAT2	colon cancer associated transcript 2
chr1	212667384	212667783	400	-0.581979	Distal Intergenic	212686418	212687509	1092	2	55509	ENST00000471382.5	19726	ENSG00000123685	BATF3	basic leucine zipper ATF-like transcription factor 3
chr22	19881157	19881556	400	-0.46391	Promoter (<=1kb)	19875522	19881369	5848	2	10587	ENST00000462330.5	0	ENSG00000184470	TXNRD2	thioredoxin reductase 2
chr5	150317153	150317552	400	-0.467659	Intron (ENST00000515301.2/340075, intron 1 of 1)	150296343	150302905	6563	2	340075	ENST00000328668.8	-14248	ENSG00000183876	ARSI	arylsulfatase family member I
chr1	203985354	203985753	400	-0.945417	Distal Intergenic	204040169	204041260	1092	2	284573	ENST00000656706.1	55507	ENSG00000176754	LINC00303	long intergenic non-protein coding RNA 303
chr20	3807500	3807899	400	-0.626716	Promoter (<=1kb)	3808357	3812434	4078	1	101929125	ENST00000613868.1	-458	ENSG00000275491	LINC01730	long intergenic non-protein coding RNA 1730
chr17	76597357	76597756	400	-0.55009	Distal Intergenic	76570910	76586956	16047	2	10610	ENST00000588005.5	-10401	ENSG00000070731	ST6GALNAC2	ST6 N-acetylgalactosaminide alpha-2,6-sialyltransferase 2
chr5	173093589	173093988	400	-0.600853	Intron (ENST00000296953.6/153222, intron 4 of 8)	173057394	173086569	29176	1	153222	ENST00000523161.1	36195	ENSG00000164463	CREBRF	CREB3 regulatory factor
chr9	4293453	4293852	400	-0.844576	Intron (ENST00000381971.8/169792, intron 1 of 10)	4118745	4298496	179752	2	169792	ENST00000478844.5	4644	ENSG00000107249	GLIS3	GLIS family zinc finger 3
chr22	30841288	30841687	400	-0.608236	Intron (ENST00000438716.3/23762, intron 3 of 14)	30822516	30907824	85309	1	23762	ENST00000437268.6	18772	ENSG00000184792	OSBP2	oxysterol binding protein 2
chr2	233705929	233706328	400	-0.751366	Intron (ENST00000373450.4/54576, intron 1 of 4)	233712992	233773299	60308	1	54579	ENST00000373414.3	-6664	ENSG00000240224	UGT1A5	UDP glucuronosyltransferase family 1 member A5
chr8	73346379	73346778	400	-0.50808	Intron (ENST00000514599.5/101926926, intron 1 of 5)	73315416	73356360	40945	2	101926926	ENST00000517475.1	9582	ENSG00000250295	RDH10-AS1	RDH10 antisense RNA 1
chr8	72882071	72882470	400	-0.486219	Intron (ENST00000523207.2/9312, intron 2 of 2)	73008864	73048122	39259	1	7013	ENST00000276602.10	-126394	ENSG00000147601	TERF1	telomeric repeat binding factor 1
chr8	127854212	127854611	400	-0.408802	Promoter (<=1kb)	127854396	127932696	78301	1	5820	ENST00000520913.2	0	ENSG00000249859	PVT1	Pvt1 oncogene
chr7	98131723	98132122	400	-0.432614	Intron (ENST00000297293.6/22853, intron 1 of 13)	98126565	98151455	24891	1	22853	ENST00000493372.1	5158	ENSG00000164715	LMTK2	lemur tyrosine kinase 2
chr3	193885836	193886235	400	-0.895735	Distal Intergenic	193842811	193844024	1214	2	105374285	ENST00000445168.1	-41812	NA	LINC02038	long intergenic non-protein coding RNA 2038
chr3	125128994	125129393	400	-0.869026	Intron (ENST00000393469.8/84561, intron 5 of 12)	125083650	125125979	42330	2	84561	ENST00000479352.5	-3015	ENSG00000221955	SLC12A8	solute carrier family 12 member 8
chr7	151696398	151696797	400	-0.880195	Intron (ENST00000287878.9/51422, intron 3 of 15)	151557201	151735993	178793	2	51422	ENST00000652075.1	39196	ENSG00000106617	PRKAG2	protein kinase AMP-activated non-catalytic subunit gamma 2
chr10	57992672	57993071	400	-0.91885	Distal Intergenic	58191517	58267894	76378	2	253430	ENST00000373935.4	274823	ENSG00000151151	IPMK	inositol polyphosphate multikinase
chr6	18280107	18280506	400	-0.937057	Distal Intergenic	18224217	18264548	40332	2	7913	ENST00000515770.2	-15559	ENSG00000124795	DEK	DEK proto-oncogene
chr2	133504948	133505347	400	-0.777414	Intron (ENST00000409261.6/344148, intron 3 of 19)	133121969	133517513	395545	2	344148	ENST00000427594.5	12166	ENSG00000176771	NCKAP5	NCK associated protein 5
chr8	85107102	85107501	400	-0.497461	Promoter (<=1kb)	85107215	85138174	30960	1	85444	ENST00000522567.5	0	ENSG00000133739	LRRCC1	leucine rich repeat and coiled-coil centrosomal protein 1
chr11	73195140	73195539	400	-0.340214	Distal Intergenic	73218298	73235932	17635	1	5029	ENST00000393597.6	-22759	ENSG00000175591	P2RY2	purinergic receptor P2Y2
chr6	27157744	27158143	400	-0.819929	Distal Intergenic	27147626	27147688	63	1	100422934	ENST00000584253.1	10118	ENSG00000265565	MIR3143	microRNA 3143
chr16	2150963	2151362	400	-0.622753	Promoter (<=1kb)	2151576	2153376	1801	1	25837	ENST00000567145.2	-214	ENSG00000167964	RAB26	RAB26, member RAS oncogene family
chr18	27843965	27844364	400	-0.687868	Distal Intergenic	27951081	28036585	85505	2	1000	ENST00000399380.7	192221	ENSG00000170558	CDH2	cadherin 2
chr8	71562597	71562996	400	-0.665271	Intron (ENST00000518177.2/2138, intron 2 of 3)	71529407	71548187	18781	2	2138	ENST00000519927.5	-14410	ENSG00000104313	EYA1	EYA transcriptional coactivator and phosphatase 1
chr7	80781529	80781928	400	-0.603627	Intron (ENST00000265361.8/10512, intron 12 of 17)	80796389	80798238	1850	2	10512	ENST00000475955.1	16310	ENSG00000075223	SEMA3C	semaphorin 3C
chr12	52155415	52155814	400	-0.748728	Distal Intergenic	52164115	52223800	59686	1	283404	ENST00000640420.1	-8301	ENSG00000258279	LINC00592	long intergenic non-protein coding RNA 592
chr2	150166408	150166807	400	-0.633535	Distal Intergenic	150234892	150257007	22116	2	105373683	ENST00000429317.1	90200	ENSG00000231420	LINC01817	long intergenic non-protein coding RNA 1817
chr8	100642477	100642876	400	-0.876945	Intron (ENST00000311812.7/169166, intron 2 of 13)	100572889	100649665	76777	2	169166	ENST00000311812.7	6789	ENSG00000174226	SNX31	sorting nexin 31
chr9	83041835	83042234	400	-0.764542	Intron (ENST00000376447.4/158158, intron 1 of 16)	82979590	83063142	83553	2	158158	ENST00000376447.4	20908	ENSG00000165105	RASEF	RAS and EF-hand domain containing
chr7	99459117	99459516	400	-0.821636	Promoter (<=1kb)	99458195	99460465	2271	2	9551	ENST00000491560.1	949	ENSG00000241468	ATP5MF	ATP synthase membrane subunit f
chr17	41521792	41522191	400	-0.396706	Promoter (<=1kb)	41516104	41521901	5798	2	3866	ENST00000497016.5	0	ENSG00000171346	KRT15	keratin 15
chr17	35089315	35089714	400	-0.54551	Promoter (<=1kb)	35005990	35089319	83330	2	117584	ENST00000315249.11	0	ENSG00000092871	RFFL	ring finger and FYVE like domain containing E3 ubiquitin protein ligase
chr3	156689505	156689904	400	-0.776436	Intron (ENST00000486483.5/25976, intron 2 of 5)	156681166	156706750	25585	1	25976	ENST00000495891.1	8339	ENSG00000163659	TIPARP	TCDD inducible poly(ADP-ribose) polymerase
chr17	35788506	35788905	400	-0.55792	Intron (ENST00000603067.5/8148, intron 1 of 3)	35766340	35795624	29285	2	79148	ENST00000615136.4	6719	ENSG00000271447	MMP28	matrix metallopeptidase 28
chr14	53458311	53458710	400	-0.753572	Intron (ENST00000663444.1/ENST00000663444.1, intron 3 of 4)	53153354	53157528	4175	1	101927620	ENST00000554235.1	304957	ENSG00000258731	LOC101927620	uncharacterized LOC101927620
chr9	128845254	128845653	400	-0.889733	Promoter (<=1kb)	128838275	128845408	7134	2	883	ENST00000427720.1	0	ENSG00000171097	KYAT1	kynurenine aminotransferase 1
chr5	86909613	86910012	400	-0.810015	Distal Intergenic	86967321	87137712	170392	1	101929380	ENST00000503349.1	-57309	NA	LOC101929380	uncharacterized LOC101929380
chr9	94139792	94140191	400	-0.619191	Intron (ENST00000654577.1/ENST00000654577.1, intron 2 of 2)	94175957	94176036	80	1	406881	ENST00000362295.3	-35766	ENSG00000199165	MIRLET7A1	microRNA let-7a-1
chr8	101459729	101460128	400	-0.810029	Distal Intergenic	101492439	101669726	177288	1	79977	ENST00000646743.1	-32311	ENSG00000083307	GRHL2	grainyhead like transcription factor 2
chr7	84025362	84025761	400	-0.522348	Intron (ENST00000265362.9/10371, intron 6 of 16)	83955777	84194789	239013	2	10371	ENST00000265362.9	169028	ENSG00000075213	SEMA3A	semaphorin 3A
chr8	97835259	97835658	400	-0.449453	Intron (ENST00000619747.1/55353, intron 6 of 6)	97868840	98035978	167139	1	4147	ENST00000521689.5	-33182	ENSG00000132561	MATN2	matrilin 2
chr2	36330298	36330697	400	-0.854098	Distal Intergenic	36355778	36551135	195358	1	51232	ENST00000280527.7	-25081	ENSG00000150938	CRIM1	cysteine rich transmembrane BMP regulator 1
chr5	61809602	61810001	400	-0.89002	Distal Intergenic	61732791	61735715	2925	2	100506526	ENST00000669357.1	-73887	ENSG00000251575	C5orf64-AS1	C5orf64 antisense RNA 1
chr2	164542660	164543059	400	-0.800465	Intron (ENST00000263915.8/2888, intron 3 of 13)	164508663	164568484	59822	2	2888	ENST00000469573.1	25425	ENSG00000115290	GRB14	growth factor receptor bound protein 14
chr6	39203772	39204171	400	-0.571124	Intron (ENST00000359534.4/8645, intron 1 of 4)	39188971	39229475	40505	2	8645	ENST00000359534.4	25304	ENSG00000164626	KCNK5	potassium two pore domain channel subfamily K member 5
chr17	35254277	35254676	400	-0.708283	Intron (ENST00000542451.1/162394, intron 1 of 3)	35243089	35259820	16732	1	162394	ENST00000592325.1	11188	ENSG00000166750	SLFN5	schlafen family member 5
chr7	96826082	96826481	400	-0.892547	Distal Intergenic	96687951	96709891	21941	2	7979	ENST00000248566.3	-116191	ENSG00000127922	SEM1	SEM1 26S proteasome complex subunit
chr8	127478555	127478954	400	-0.59143	Intron (ENST00000502082.5/727677, intron 4 of 5)	127289817	127482139	192323	2	727677	ENST00000502082.5	3185	ENSG00000246228	CASC8	cancer susceptibility 8
chr2	155099868	155100267	400	-0.705575	Distal Intergenic	154709332	154855028	145697	1	3760	ENST00000493505.1	390536	ENSG00000162989	KCNJ3	potassium inwardly rectifying channel subfamily J member 3
chr22	27239078	27239477	400	-0.783711	Distal Intergenic	27223297	27225134	1838	2	105372978	ENST00000659538.1	-13944	ENSG00000233521	LINC01638	long intergenic non-protein coding RNA 1638
chr8	86153001	86153400	400	-0.813947	3' UTR	86098910	86154225	55316	1	245972	ENST00000285393.4	54091	ENSG00000147614	ATP6V0D2	ATPase H+ transporting V0 subunit d2
chr8	106245701	106246100	400	-0.896376	Distal Intergenic	106270144	106272899	2756	1	55074	ENST00000521369.2	-24044	ENSG00000164830	OXR1	oxidation resistance 1
chr11	130383540	130383939	400	-0.900979	Intron (ENST00000602376.5/646383, intron 2 of 5)	130401902	130403657	1756	1	646383	ENST00000616197.1	-17963	ENSG00000175773	ZBTB44-DT	ZBTB44 divergent transcript
chr8	96147005	96147404	400	-0.669715	Intron (ENST00000287020.7/392255, intron 1 of 1)	96144525	96160716	16192	2	392255	ENST00000621429.1	13312	ENSG00000156466	GDF6	growth differentiation factor 6
chr7	89180660	89181059	400	-0.767852	Intron (ENST00000333190.5/219578, intron 1 of 3)	89218154	89337057	118904	1	219578	ENST00000611114.1	-37095	ENSG00000182348	ZNF804B	zinc finger protein 804B
chr17	28878345	28878744	400	-0.88405	Downstream (<1kb)	28879341	28882659	3319	2	2319	ENST00000584569.1	3915	ENSG00000132589	FLOT2	flotillin 2
chr5	9924599	9924998	400	-0.525374	Distal Intergenic	9862782	9903852	41071	2	285692	ENST00000660091.1	-20747	ENSG00000249781	LINC02112	long intergenic non-protein coding RNA 2112
chr15	94080420	94080819	400	-0.679017	Intron (ENST00000558874.1/101927112, intron 2 of 8)	94082896	94099350	16455	2	101927112	ENST00000556357.1	18531	ENSG00000259724	LINC01581	long intergenic non-protein coding RNA 1581
chr8	94059404	94059803	400	-0.47477	Distal Intergenic	94145969	94162128	16160	2	1015	ENST00000520952.1	102325	ENSG00000079112	CDH17	cadherin 17
chr2	14535183	14535582	400	-0.443668	Distal Intergenic	14632700	14637227	4528	1	151354	ENST00000331243.4	-97118	ENSG00000162981	LRATD1	LRAT domain containing 1
chr7	101426646	101427045	400	-0.604563	Intron (ENST00000313669.12/136227, intron 2 of 12)	101362877	101559024	196148	1	136227	ENST00000613501.1	63769	ENSG00000160963	COL26A1	collagen type XXVI alpha 1 chain
chr8	75859201	75859600	400	-0.797408	Distal Intergenic	75539869	75566834	26966	1	3174	ENST00000396423.3	319332	ENSG00000164749	HNF4G	hepatocyte nuclear factor 4 gamma
chr8	106082968	106083367	400	-0.70255	Distal Intergenic	105780246	106060524	280279	2	102723356	ENST00000520433.5	-22444	NA	ZFPM2-AS1	ZFPM2 antisense RNA 1
chr8	141075858	141076257	400	-0.445512	Distal Intergenic	141117278	141141276	23999	1	22898	ENST00000519291.5	-41021	ENSG00000105339	DENND3	DENN domain containing 3
chr6	27672192	27672591	400	-0.840024	Distal Intergenic	27694035	27711354	17320	1	100507173	ENST00000628328.3	-21444	ENSG00000281706	LINC01012	long intergenic non-protein coding RNA 1012
chr8	56682105	56682504	400	-0.529682	Distal Intergenic	56520378	56559823	39446	2	100507632	ENST00000524338.1	-122282	ENSG00000246430	LINC00968	long intergenic non-protein coding RNA 968
chr17	36601314	36601713	400	-0.463719	Promoter (<=1kb)	36601583	36608964	7382	1	79922	ENST00000614766.5	0	ENSG00000278619	MRM1	mitochondrial rRNA methyltransferase 1
chr7	16484791	16485190	400	-0.619969	Intron (ENST00000396652.1/25928, intron 2 of 4)	16461481	16465738	4258	2	25928	ENST00000307068.5	-19053	ENSG00000171243	SOSTDC1	sclerostin domain containing 1
chr9	127574295	127574694	400	-0.469506	Intron (ENST00000373314.7/64855, intron 1 of 13)	127505339	127578989	73651	2	64855	ENST00000373314.7	4295	ENSG00000136830	NIBAN2	niban apoptosis regulator 2
chr7	101138319	101138718	400	-0.429237	3' UTR	101127089	101139266	12178	1	5054	ENST00000223095.4	11230	ENSG00000106366	SERPINE1	serpin family E member 1
chr14	59361224	59361623	400	-0.437689	Promoter (<=1kb)	59360642	59367549	6908	1	23002	ENST00000553472.1	582	ENSG00000100592	DAAM1	dishevelled associated activator of morphogenesis 1
chr17	8138861	8139260	400	-0.409603	Promoter (2-3kb)	8141216	8142191	976	2	5187	ENST00000583677.1	2931	ENSG00000179094	PER1	period circadian regulator 1
chr17	38449313	38449712	400	-0.530847	Intron (ENST00000633445.1/57636, intron 1 of 4)	38453690	38458196	4507	1	57636	ENST00000616767.1	-3978	ENSG00000275832	ARHGAP23	Rho GTPase activating protein 23
chr5	159262807	159263206	400	-0.451906	Promoter (<=1kb)	159263290	159286036	22747	1	134510	ENST00000296786.8	-84	ENSG00000164332	UBLCP1	ubiquitin like domain containing CTD phosphatase 1
chr7	92875784	92876183	400	-0.713732	Intron (ENST00000435695.1/101927497, intron 1 of 1)	92854909	92917174	62266	1	101927497	ENST00000419668.1	20875	ENSG00000237819	CDK6-AS1	CDK6 antisense RNA 1
chr8	130062076	130062475	400	-0.473239	Intron (ENST00000524124.5/50807, intron 21 of 23)	130082738	130084768	2031	2	100507117	ENST00000626977.1	22293	ENSG00000280543	ASAP1-IT2	ASAP1 intronic transcript 2
chr9	20356509	20356908	400	-0.881359	Intron (ENST00000380338.9/4300, intron 8 of 10)	20346293	20363569	17277	2	4300	ENST00000469261.5	6661	ENSG00000171843	MLLT3	MLLT3 super elongation complex subunit
chr5	36502539	36502938	400	-0.805084	Distal Intergenic	36606355	36688332	81978	1	6507	ENST00000612708.4	-103417	ENSG00000079215	SLC1A3	solute carrier family 1 member 3
chr5	30156106	30156505	400	-0.850684	Distal Intergenic	29380063	29396095	16033	2	101929681	ENST00000659199.1	-760011	ENSG00000248391	LINC02064	long intergenic non-protein coding RNA 2064
chr7	91835604	91836003	400	-0.750299	Intron (ENST00000454222.5/7978, intron 2 of 4)	91876895	91880439	3545	2	7978	ENST00000481516.1	44436	ENSG00000127989	MTERF1	mitochondrial transcription termination factor 1
chr7	99919371	99919770	400	-0.345938	Promoter (<=1kb)	99890413	99919531	29119	2	89122	ENST00000355947.6	0	ENSG00000146833	TRIM4	tripartite motif containing 4
chr20	40651000	40651399	400	-0.856675	Distal Intergenic	40685848	40689236	3389	2	9935	ENST00000373313.3	37837	ENSG00000204103	MAFB	MAF bZIP transcription factor B
chr14	22614236	22614635	400	-0.508726	Distal Intergenic	22601667	22610909	9243	1	63874	ENST00000541962.1	12569	ENSG00000100439	ABHD4	abhydrolase domain containing 4, N-acyl phospholipase B
chr5	59768305	59768704	400	-0.537757	Promoter (<=1kb)	58973688	59768645	794958	2	5144	ENST00000507116.5	0	ENSG00000113448	PDE4D	phosphodiesterase 4D
chr7	19970144	19970543	400	-0.653991	Promoter (1-2kb)	19933509	19968358	34850	2	101927668	ENST00000656115.1	-1786	NA	LOC101927668	uncharacterized LOC101927668
chr5	17340780	17341179	400	-0.829034	Distal Intergenic	17378906	17387310	8405	2	401177	ENST00000505158.1	46131	ENSG00000250822	LINC02111	long intergenic non-protein coding RNA 2111
chr17	35519563	35519962	400	-0.585224	Promoter (2-3kb)	35474923	35522379	47457	2	100506736	ENST00000361112.7	2417	ENSG00000205045	SLFN12L	schlafen family member 12 like
chr7	85514883	85515282	400	-0.875438	Distal Intergenic	85475227	85489232	14006	1	105375380	ENST00000422448.1	39656	ENSG00000225128	LINC00972	long intergenic non-protein coding RNA 972
chr5	9054932	9055331	400	-0.641249	Promoter (1-2kb)	9053816	9053895	80	2	100616326	ENST00000582271.1	-1037	ENSG00000266415	MIR4636	microRNA 4636
chr8	126536454	126536853	400	-0.54659	Distal Intergenic	126552815	126556419	3605	2	157638	ENST00000517458.1	19566	ENSG00000168672	LRATD2	LRAT domain containing 2
chr2	175630960	175631359	400	-0.624128	Distal Intergenic	175929939	175937856	7918	2	80856	ENST00000479012.1	306497	ENSG00000144320	LNPK	lunapark, ER junction formation factor
chr5	33195621	33196020	400	-0.872312	Intron (ENST00000657441.1/ENST00000657441.1, intron 1 of 1)	33229516	33284642	55127	1	105374716	ENST00000661759.1	-33496	ENSG00000251443	LINC02160	long intergenic non-protein coding RNA 2160
chr2	37689068	37689467	400	-0.688204	Intron (ENST00000453555.1/10602, intron 2 of 3)	37641882	37672535	30654	2	10602	ENST00000611976.1	-16533	ENSG00000163171	CDC42EP3	CDC42 effector protein 3
chr9	74803935	74804334	400	-0.730405	Intron (ENST00000361255.7/140803, intron 14 of 38)	74820232	74834057	13826	2	140803	ENST00000483186.1	29723	ENSG00000119121	TRPM6	transient receptor potential cation channel subfamily M member 6
chr17	76132325	76132724	400	-0.635333	Distal Intergenic	76138432	76145682	7251	1	100507218	ENST00000662723.1	-5708	ENSG00000267128	RNF157-AS1	RNF157 antisense RNA 1
chr8	19034440	19034839	400	-0.496321	Intron (ENST00000521475.1/23362, intron 1 of 1)	18527303	19013703	486401	2	23362	ENST00000327040.13	-20737	ENSG00000156011	PSD3	pleckstrin and Sec7 domain containing 3
chr17	40417831	40418230	400	-0.453617	Promoter (<=1kb)	40388525	40417896	29372	2	7153	ENST00000423485.6	0	ENSG00000131747	TOP2A	DNA topoisomerase II alpha
chr9	22084676	22085075	400	-0.669372	Intron (ENST00000585267.5/100048912, intron 3 of 8)	22112071	22120709	8639	1	100048912	ENST00000645223.3	-26996	ENSG00000240498	CDKN2B-AS1	CDKN2B antisense RNA 1
chr9	70093932	70094331	400	-0.529733	Exon (ENST00000610059.1/ENST00000610059.1, exon 1 of 4)	70043848	70226972	183125	1	256691	ENST00000377182.5	50084	ENSG00000165072	MAMDC2	MAM domain containing 2
chr5	912473	912872	400	-0.318658	Promoter (1-2kb)	914559	919357	4799	1	9319	ENST00000510412.5	-1687	ENSG00000071539	TRIP13	thyroid hormone receptor interactor 13
chr9	13718143	13718542	400	-0.687666	Intron (ENST00000664438.1/ENST00000664438.1, intron 2 of 2)	13927971	13945610	17640	1	100113404	ENST00000381010.3	-209429	ENSG00000205636	LINC00583	long intergenic non-protein coding RNA 583
chr4	128354295	128354694	400	-0.758744	Intron (ENST00000505133.5/100507487, intron 3 of 4)	128292933	128474996	182064	1	100507487	ENST00000509834.6	61362	ENSG00000251432	LINC02615	long intergenic non-protein coding RNA 2615
chr17	35299083	35299482	400	-0.867475	Distal Intergenic	35243089	35259820	16732	1	162394	ENST00000592325.1	55994	ENSG00000166750	SLFN5	schlafen family member 5
chr13	43815368	43815767	400	-0.852946	Distal Intergenic	43213518	43786908	573391	2	55068	ENST00000261488.10	-28460	ENSG00000120658	ENOX1	ecto-NOX disulfide-thiol exchanger 1
chr8	91483984	91484383	400	-0.83836	Distal Intergenic	91357248	91393836	36589	1	115111	ENST00000517930.1	126736	ENSG00000147606	SLC26A7	solute carrier family 26 member 7
chr9	95383291	95383690	400	-0.498263	Intron (ENST00000636777.1/2176, intron 1 of 6)	95150015	95426742	276728	2	2176	ENST00000636777.1	43052	ENSG00000158169	FANCC	FA complementation group C
chr8	123661993	123662392	400	-0.627065	Intron (ENST00000652905.1/ENST00000652905.1, intron 2 of 2)	123645527	123652950	7424	2	340359	ENST00000325995.7	-9043	ENSG00000175946	KLHL38	kelch like family member 38
chr22	36370328	36370727	400	-0.714736	Intron (ENST00000216181.10/4627, intron 1 of 40)	36325033	36365112	40080	2	4627	ENST00000401701.1	-5216	ENSG00000100345	MYH9	myosin heavy chain 9
chr9	77025181	77025580	400	-0.859287	Distal Intergenic	77019655	77020953	1299	1	442425	ENST00000376708.1	5526	ENSG00000204612	FOXB2	forkhead box B2
chr6	40997305	40997704	400	-0.643667	Distal Intergenic	41028373	41032987	4615	2	222643	ENST00000470102.1	35283	ENSG00000124602	UNC5CL	unc-5 family C-terminal like
chr9	106076003	106076402	400	-0.719776	Intron (ENST00000637185.1/100996590, intron 1 of 7)	105993310	106702662	709353	1	100996590	ENST00000637185.1	82693	ENSG00000234323	LINC01505	long intergenic non-protein coding RNA 1505
chr5	151571176	151571575	400	-0.470313	Promoter (2-3kb)	151504094	151568944	64851	2	2196	ENST00000261800.5	-2232	ENSG00000086570	FAT2	FAT atypical cadherin 2
chr22	39212699	39213098	400	-0.735428	Distal Intergenic	39224935	39240909	15975	2	5155	ENST00000381551.8	27811	ENSG00000100311	PDGFB	platelet derived growth factor subunit B
chr6	12060860	12061259	400	-0.85499	Intron (ENST00000491710.5/3096, intron 2 of 3)	12015587	12039245	23659	1	3096	ENST00000484210.1	45273	ENSG00000095951	HIVEP1	HIVEP zinc finger 1
chr9	111831757	111832156	400	-0.798216	Distal Intergenic	111737869	111795008	57140	2	158401	ENST00000374283.5	-36749	ENSG00000165181	SHOC1	shortage in chiasmata 1
chr19	44588273	44588672	400	-0.718086	Intron (ENST00000455455.1/388550, intron 1 of 3)	44613563	44636781	23219	1	147710	ENST00000402988.6	-24891	ENSG00000216588	IGSF23	immunoglobulin superfamily member 23
chr2	105553694	105554093	400	-0.722046	Distal Intergenic	105600703	105610487	9785	2	285000	ENST00000658366.1	56394	NA	LOC285000	uncharacterized LOC285000
chr17	41530122	41530521	400	-0.452294	Promoter (1-2kb)	41523617	41528308	4692	2	3880	ENST00000361566.7	-1814	ENSG00000171345	KRT19	keratin 19
chr19	46056510	46056909	400	-0.835301	Intron (ENST00000601672.5/444882, intron 2 of 5)	46040323	46062928	22606	2	444882	ENST00000595006.1	6019	ENSG00000204869	IGFL4	IGF like family member 4
chr22	37896168	37896567	400	-0.696061	Distal Intergenic	37905657	37922286	16630	1	85377	ENST00000445494.5	-9090	ENSG00000100139	MICALL1	MICAL like 1
chr19	49493406	49493805	400	-0.838201	Promoter (2-3kb)	49491175	49491260	86	1	26816	ENST00000363389.1	2231	ENSG00000200259	SNORD35A	small nucleolar RNA, C/D box 35A
chr5	33440677	33441076	400	-0.340184	Promoter (<=1kb)	33440696	33467933	27238	1	6897	ENST00000502553.5	0	ENSG00000113407	TARS1	threonyl-tRNA synthetase 1
chr19	16103543	16103942	400	-0.850289	Exon (ENST00000587693.1/ENST00000587693.1, exon 2 of 2)	16111889	16134234	22346	1	4218	ENST00000300935.8	-7947	ENSG00000167461	RAB8A	RAB8A, member RAS oncogene family
chr8	122686892	122687291	400	-0.792402	Intron (ENST00000664854.1/104266958, intron 1 of 3)	122634398	122694085	59688	2	104266958	ENST00000666337.1	6794	NA	LINC01151	long intergenic non-protein coding RNA 1151
chr5	44002560	44002959	400	-0.588463	Distal Intergenic	43677779	43704744	26966	1	23530	ENST00000503059.1	324781	ENSG00000112992	NNT	nicotinamide nucleotide transhydrogenase
chr22	39174574	39174973	400	-0.783002	Distal Intergenic	39130772	39152680	21909	2	23492	ENST00000216133.10	-21894	ENSG00000100307	CBX7	chromobox 7
chr7	15461516	15461915	400	-0.7425	Intron (ENST00000342526.8/392636, intron 3 of 12)	15394113	15396594	2482	2	392636	ENST00000498264.1	-64922	ENSG00000187546	AGMO	alkylglycerol monooxygenase
chr7	16319025	16319424	400	-0.515945	Intron (ENST00000407010.7/729920, intron 3 of 9)	16276577	16301466	24890	2	729920	ENST00000479493.1	-17559	ENSG00000214960	CRPPA	CDP-L-ribitol pyrophosphorylase A
chr1	152328988	152329387	400	-0.849092	Promoter (2-3kb)	152331476	152365639	34164	1	339400	ENST00000658099.1	-2089	ENSG00000237975	FLG-AS1	FLG antisense RNA 1
chr8	123157367	123157766	400	-0.501494	Promoter (<=1kb)	123157729	123165173	7445	1	93594	ENST00000654156.1	0	ENSG00000156787	TBC1D31	TBC1 domain family member 31
chr7	98555461	98555860	400	-0.838694	Distal Intergenic	98617285	98629869	12585	1	4885	ENST00000265634.4	-61425	ENSG00000106236	NPTX2	neuronal pentraxin 2
chr22	30196285	30196684	400	-0.397978	Intron (ENST00000432360.2/ENST00000432360.2, intron 1 of 2)	30239194	30240538	1345	1	110806283	ENST00000447565.1	-42510	ENSG00000232530	LIF-AS1	LIF antisense RNA 1
chr8	104143444	104143843	400	-0.795248	Intron (ENST00000666250.1/9699, intron 25 of 30)	104223335	104254425	31091	1	9699	ENST00000339750.3	-79492	ENSG00000176406	RIMS2	regulating synaptic membrane exocytosis 2
chr7	101402102	101402501	400	-0.667567	Intron (ENST00000313669.12/136227, intron 1 of 12)	101362877	101559024	196148	1	136227	ENST00000613501.1	39225	ENSG00000160963	COL26A1	collagen type XXVI alpha 1 chain
chr17	41519485	41519884	400	-0.492722	Promoter (<=1kb)	41513745	41518890	5146	2	3866	ENST00000254043.8	-595	ENSG00000171346	KRT15	keratin 15
chr8	133017119	133017518	400	-0.566695	Promoter (<=1kb)	133017699	133029979	12281	1	7038	ENST00000518108.1	-181	ENSG00000042832	TG	thyroglobulin
chr5	125536594	125536993	400	-0.808813	Intron (ENST00000647105.1/101927421, intron 5 of 6)	125493261	125602229	108969	1	101927460	ENST00000651821.1	43333	ENSG00000260192	LINC02240	long intergenic non-protein coding RNA 2240
chr8	42290196	42290595	400	-0.328698	3' UTR	42272083	42332037	59955	1	3551	ENST00000522147.4	18113	ENSG00000104365	IKBKB	inhibitor of nuclear factor kappa B kinase subunit beta
chr9	94919696	94920095	400	-0.444555	Promoter (<=1kb)	94920215	94935356	15142	1	84909	ENST00000488186.5	-120	ENSG00000148120	AOPEP	aminopeptidase O (putative)
chr8	118089744	118090143	400	-0.630492	Intron (ENST00000378204.6/2131, intron 1 of 10)	117822465	118110414	287950	2	2131	ENST00000436216.2	20271	ENSG00000182197	EXT1	exostosin glycosyltransferase 1
chr2	101185458	101185857	400	-0.596516	Intron (ENST00000463469.5/11138, intron 4 of 4)	101151660	101155412	3753	1	100506286	ENST00000610202.2	33798	ENSG00000272902	TBC1D8-AS1	TBC1D8 antisense RNA 1
chr1	232594034	232594433	400	-0.668349	Distal Intergenic	232397965	232561558	163594	2	57568	ENST00000366630.5	-32476	ENSG00000116991	SIPA1L2	signal induced proliferation associated 1 like 2
chr5	171415317	171415716	400	-0.786296	Distal Intergenic	171419647	171457626	37980	1	8817	ENST00000274625.6	-3931	ENSG00000156427	FGF18	fibroblast growth factor 18
chr1	209080311	209080710	400	-0.826618	Distal Intergenic	208972454	208975307	2854	1	105372894	ENST00000453569.1	107857	ENSG00000236950	LINC01774	long intergenic non-protein coding RNA 1774
chr8	49167920	49168319	400	-0.7065	Intron (ENST00000657689.1/ENST00000657689.1, intron 1 of 5)	49072354	49075602	3249	1	492307	ENST00000303202.8	95566	ENSG00000168333	PPDPFL	pancreatic progenitor cell differentiation and proliferation factor like
chr16	3024000	3024399	400	-0.373865	Promoter (<=1kb)	3022620	3024246	1627	2	54985	ENST00000248089.7	0	ENSG00000103145	HCFC1R1	host cell factor C1 regulator 1
chr8	127809696	127810095	400	-0.50854	Intron (ENST00000667305.1/5820, intron 1 of 8)	127796033	128101256	305224	1	5820	ENST00000523068.2	13663	ENSG00000249859	PVT1	Pvt1 oncogene
chr8	127507320	127507719	400	-0.569846	Distal Intergenic	127443350	127482139	38790	2	727677	ENST00000502056.1	-25181	ENSG00000246228	CASC8	cancer susceptibility 8
chr6	73513930	73514329	400	-0.534245	Downstream (1-2kb)	73517515	73519417	1903	2	1915	ENST00000491404.1	5088	ENSG00000156508	EEF1A1	eukaryotic translation elongation factor 1 alpha 1
chr2	27799183	27799582	400	-0.398441	Intron (ENST00000448427.1/9577, intron 3 of 5)	27772190	27779697	7508	1	9553	ENST00000476552.1	26993	ENSG00000243147	MRPL33	mitochondrial ribosomal protein L33
chr22	27115781	27116180	400	-0.834085	Distal Intergenic	27057513	27061247	3735	2	284898	ENST00000658755.1	-54534	ENSG00000236858	LOC284898	uncharacterized LOC284898
chr12	6376257	6376656	400	-0.434339	Promoter (<=1kb)	6374769	6376028	1260	2	6337	ENST00000536411.1	-229	ENSG00000111319	SCNN1A	sodium channel epithelial 1 subunit alpha
chr7	100088944	100089343	400	-0.481887	Promoter (<=1kb)	100088969	100090362	1394	1	10980	ENST00000465027.1	0	ENSG00000168090	COPS6	COP9 signalosome subunit 6
chr2	72271968	72272367	400	-0.78083	Intron (ENST00000272427.10/23233, intron 20 of 21)	72179173	72263437	84265	2	23233	ENST00000492257.1	-8531	ENSG00000144036	EXOC6B	exocyst complex component 6B
chr16	75029894	75030293	400	-0.816726	Intron (ENST00000335325.9/84937, intron 1 of 4)	75002297	75104889	102593	1	84937	ENST00000568511.1	27597	ENSG00000186187	ZNRF1	zinc and ring finger 1
chr7	99465878	99466277	400	-0.354398	Promoter (<=1kb)	99419749	99466164	46416	2	100526740	ENST00000413834.5	0	ENSG00000248919	ATP5MF-PTCD1	ATP5MF-PTCD1 readthrough
chr7	16129576	16129975	400	-0.589567	Intron (ENST00000407010.7/729920, intron 9 of 9)	16210484	16269909	59426	1	100506025	ENST00000663812.1	-80509	ENSG00000229688	CRPPA-AS1	CRPPA antisense RNA 1
chr1	218489102	218489501	400	-0.819563	Intron (ENST00000663551.1/440714, intron 1 of 2)	218494822	218525976	31155	1	440714	ENST00000668967.1	-5321	ENSG00000228208	LINC02869	long intergenic non-protein coding RNA 2869
chr5	13510555	13510954	400	-0.40662	Distal Intergenic	13762751	13771282	8532	2	1767	ENST00000504001.3	260328	ENSG00000039139	DNAH5	dynein axonemal heavy chain 5
chr17	52027368	52027767	400	-0.713934	Intron (ENST00000570565.5/56934, intron 2 of 8)	51630320	52158063	527744	2	56934	ENST00000571371.5	130296	ENSG00000154975	CA10	carbonic anhydrase 10
chr16	72291478	72291877	400	-0.612654	Promoter (<=1kb)	72249176	72291414	42239	2	101927957	ENST00000661899.1	-64	ENSG00000261008	LINC01572	long intergenic non-protein coding RNA 1572
chr8	64341936	64342335	400	-0.816017	Intron (ENST00000523191.5/102724623, intron 1 of 5)	63855133	64368475	513343	2	102724623	ENST00000668525.1	26140	ENSG00000253554	LINC01414	long intergenic non-protein coding RNA 1414
chr6	11392992	11393391	400	-0.561273	Distal Intergenic	11352157	11382348	30192	2	4739	ENST00000508800.1	-10644	ENSG00000111859	NEDD9	neural precursor cell expressed, developmentally down-regulated 9
chr8	52117658	52118057	400	-0.80434	Intron (ENST00000276480.11/9705, intron 24 of 25)	52125884	52133144	7261	2	9705	ENST00000522861.1	15087	ENSG00000147488	ST18	ST18 C2H2C-type zinc finger transcription factor
chr8	101607792	101608191	400	-0.606282	Intron (ENST00000646743.1/79977, intron 8 of 15)	101632226	101664510	32285	1	79977	ENST00000517674.5	-24035	ENSG00000083307	GRHL2	grainyhead like transcription factor 2
chr2	40168074	40168473	400	-0.814404	Intron (ENST00000599740.1/100128590, intron 1 of 1)	40189786	40251757	61972	1	100128590	ENST00000620276.3	-21313	ENSG00000227028	SLC8A1-AS1	SLC8A1 antisense RNA 1
chr8	130131721	130132120	400	-0.622761	Intron (ENST00000524124.5/50807, intron 9 of 23)	130115577	130118779	3203	2	50807	ENST00000521057.1	-12942	ENSG00000153317	ASAP1	ArfGAP with SH3 domain, ankyrin repeat and PH domain 1
chr8	118000294	118000693	400	-0.581708	Intron (ENST00000378204.6/2131, intron 1 of 10)	117822465	118110414	287950	2	2131	ENST00000436216.2	109721	ENSG00000182197	EXT1	exostosin glycosyltransferase 1
chr1	41859985	41860384	400	-0.821846	Intron (ENST00000372584.5/59269, intron 1 of 7)	41847948	41869630	21683	2	59269	ENST00000479350.1	9246	ENSG00000127124	HIVEP3	HIVEP zinc finger 3
chr8	97090090	97090489	400	-0.448825	Intron (ENST00000220763.10/10404, intron 7 of 7)	97055527	97092936	37410	1	10404	ENST00000529551.1	34563	ENSG00000104324	CPQ	carboxypeptidase Q
chr22	45681085	45681484	400	-0.802191	Intron (ENST00000381061.8/25814, intron 1 of 10)	45689466	45700322	10857	1	25814	ENST00000470722.1	-7982	ENSG00000130638	ATXN10	ataxin 10
chr8	67062119	67062518	400	-0.479047	Promoter (<=1kb)	67043079	67062133	19055	2	10987	ENST00000357849.9	0	ENSG00000121022	COPS5	COP9 signalosome subunit 5
chr13	61935022	61935421	400	-0.8124	Distal Intergenic	62003525	62029548	26024	2	100874143	ENST00000432697.2	94127	ENSG00000229578	LINC00358	long intergenic non-protein coding RNA 358
chr5	137833413	137833812	400	-0.777043	Intron (ENST00000661977.1/ENST00000661977.1, intron 3 of 3)	137801193	137810751	9559	1	4888	ENST00000510937.1	32220	ENSG00000226306	NPY6R	neuropeptide Y receptor Y6 (pseudogene)
chr16	66130648	66131047	400	-0.810394	Distal Intergenic	66366622	66404782	38161	1	1003	ENST00000614547.4	-235575	ENSG00000179776	CDH5	cadherin 5
chr8	130604336	130604735	400	-0.596228	Intron (ENST00000523502.1/ENST00000523502.1, intron 1 of 2)	130052104	130443674	391571	2	50807	ENST00000518721.6	-160662	ENSG00000153317	ASAP1	ArfGAP with SH3 domain, ankyrin repeat and PH domain 1
chr8	73950535	73950934	400	-0.56355	Intron (ENST00000602840.5/6921, intron 3 of 3)	73946264	73970637	24374	2	6921	ENST00000519487.5	19703	ENSG00000154582	ELOC	elongin C
chr5	8829273	8829672	400	-0.476884	Distal Intergenic	8839700	8881525	41826	1	101929284	ENST00000669656.1	-10028	NA	LINC02199	long intergenic non-protein coding RNA 2199
chr7	97639080	97639479	400	-0.753464	Distal Intergenic	97732084	97740438	8355	1	6863	ENST00000350485.8	-92605	ENSG00000006128	TAC1	tachykinin precursor 1
chr8	64630367	64630766	400	-0.680532	Intron (ENST00000310193.4/9420, intron 1 of 5)	64587763	64615814	28052	2	9420	ENST00000523954.1	-14553	ENSG00000172817	CYP7B1	cytochrome P450 family 7 subfamily B member 1
chr17	5947682	5948081	400	-0.798253	Intron (ENST00000573619.1/23302, intron 3 of 4)	6057807	6080649	22843	1	23302	ENST00000572764.1	-109726	ENSG00000179314	WSCD1	WSC domain containing 1
chr7	26603650	26604049	400	-0.629671	Intron (ENST00000661238.1/ENST00000661238.1, intron 1 of 3)	26637871	26647270	9400	1	285941	ENST00000409974.7	-33822	ENSG00000222004	LINC02860	long intergenic non-protein coding RNA 2860
chr3	125037720	125038119	400	-0.789214	Intron (ENST00000311127.9/57493, intron 1 of 16)	124965710	125055997	90288	2	57493	ENST00000311127.9	17878	ENSG00000173706	HEG1	heart development protein with EGF like domains 1
chr9	22237845	22238244	400	-0.785121	Distal Intergenic	22118968	22120711	1744	1	100048912	ENST00000644233.2	118877	ENSG00000240498	CDKN2B-AS1	CDKN2B antisense RNA 1
chr17	20063892	20064291	400	-0.505114	Intron (ENST00000472876.5/92521, intron 1 of 4)	20073565	20204465	130901	1	92521	ENST00000413167.2	-9274	ENSG00000128487	SPECC1	sperm antigen with calponin homology and coiled-coil domains 1
chr17	78151439	78151838	400	-0.653036	Intron (ENST00000340363.9/100141515, intron 2 of 4)	78146854	78164304	17451	1	100141515	ENST00000591995.1	4585	ENSG00000187997	C17orf99	chromosome 17 open reading frame 99
chr7	24971307	24971706	400	-0.407342	Intron (ENST00000313367.7/26031, intron 1 of 22)	24796540	24980178	183639	2	26031	ENST00000313367.7	8472	ENSG00000070882	OSBPL3	oxysterol binding protein like 3
chr17	39769985	39770384	400	-0.465811	Intron (ENST00000346872.8/22806, intron 7 of 7)	39765496	39778225	12730	2	22806	ENST00000583368.1	7841	ENSG00000161405	IKZF3	IKAROS family zinc finger 3
chr7	48839029	48839428	400	-0.514342	Distal Intergenic	48924573	48927454	2882	1	168448	ENST00000650262.1	-85145	ENSG00000218305	CDC14C	cell division cycle 14C
chr22	29622014	29622413	400	-0.52534	Intron (ENST00000413209.6/4771, intron 1 of 4)	29604086	29695058	90973	1	4771	ENST00000673312.1	17928	ENSG00000186575	NF2	neurofibromin 2
chr20	20549208	20549607	400	-0.50563	Intron (ENST00000202677.12/57186, intron 23 of 39)	20392768	20512658	119891	2	57186	ENST00000620717.4	-36550	ENSG00000188559	RALGAPA2	Ral GTPase activating protein catalytic subunit alpha 2
chr8	140309686	140310085	400	-0.419977	Intron (ENST00000648948.2/83696, intron 10 of 22)	140283987	140302835	18849	2	83696	ENST00000521167.1	-6851	ENSG00000167632	TRAPPC9	trafficking protein particle complex 9
chr9	19557338	19557737	400	-0.809527	Intron (ENST00000341998.6/25769, intron 6 of 9)	19409009	19452505	43497	1	340485	ENST00000340967.3	148329	ENSG00000177076	ACER2	alkaline ceramidase 2
chr11	67022323	67022722	400	-0.527859	Promoter (<=1kb)	67022719	67048939	26221	1	91683	ENST00000525457.5	0	ENSG00000173227	SYT12	synaptotagmin 12
chr20	48298967	48299366	400	-0.739798	Distal Intergenic	48359884	48367226	7343	1	284749	ENST00000666125.1	-60518	ENSG00000235621	LINC00494	long intergenic non-protein coding RNA 494
chr5	181234840	181235239	400	-0.807529	Promoter (1-2kb)	181233706	181234818	1113	1	90933	ENST00000510072.1	1134	ENSG00000146063	TRIM41	tripartite motif containing 41
chr17	33267276	33267675	400	-0.523346	Intron (ENST00000225823.6/40, intron 1 of 9)	33111941	33291107	179167	2	40	ENST00000579816.1	23432	ENSG00000108684	ASIC2	acid sensing ion channel subunit 2
chr22	31829500	31829899	400	-0.6427	Intron (ENST00000535622.6/9681, intron 22 of 39)	31833849	31838721	4873	1	9681	ENST00000462414.1	-3950	ENSG00000100150	DEPDC5	DEP domain containing 5, GATOR1 subcomplex subunit
chr5	13944627	13945026	400	-0.405033	Promoter (<=1kb)	13690331	13944543	254213	2	1767	ENST00000265104.4	-84	ENSG00000039139	DNAH5	dynein axonemal heavy chain 5
chr7	101941913	101942312	400	-0.522395	Intron (ENST00000437600.9/1523, intron 2 of 22)	101932343	102283912	351570	1	1523	ENST00000558836.5	9570	ENSG00000257923	CUX1	cut like homeobox 1
chr17	45171123	45171522	400	-0.458671	Promoter (<=1kb)	45168800	45171485	2686	2	105371795	ENST00000589796.2	0	ENSG00000267288	LOC105371795	uncharacterized LOC105371795
chr7	100436250	100436649	400	-0.336327	Promoter (<=1kb)	100435282	100436423	1142	2	221908	ENST00000487452.1	0	ENSG00000160813	PPP1R35	protein phosphatase 1 regulatory subunit 35
chr17	32834868	32835267	400	-0.621449	Intron (ENST00000318217.10/4642, intron 1 of 21)	32492609	32863043	370435	2	4642	ENST00000394649.8	27776	ENSG00000176658	MYO1D	myosin ID
chr5	35817044	35817443	400	-0.718602	Intron (ENST00000510433.1/ENST00000510433.1, intron 1 of 3)	35852695	35860948	8254	1	3575	ENST00000508941.5	-35252	ENSG00000168685	IL7R	interleukin 7 receptor
chr16	57300435	57300834	400	-0.375602	Distal Intergenic	57256755	57284672	27918	2	51090	ENST00000569059.5	-15763	ENSG00000102934	PLLP	plasmolipin
chr9	87615638	87616037	400	-0.492004	Intron (ENST00000358077.9/1612, intron 3 of 25)	87639438	87640412	975	1	1612	ENST00000463069.1	-23401	ENSG00000196730	DAPK1	death associated protein kinase 1
chr22	24486534	24486933	400	-0.60521	Intron (ENST00000326341.8/646023, intron 1 of 6)	24494107	24526668	32562	1	51733	ENST00000415388.5	-7174	ENSG00000100024	UPB1	beta-ureidopropionase 1
chr8	80753190	80753589	400	-0.558343	Intron (ENST00000327835.7/619279, intron 2 of 8)	80665067	80814259	149193	2	619279	ENST00000520336.1	60670	ENSG00000164684	ZNF704	zinc finger protein 704
chr5	159571822	159572221	400	-0.686206	Intron (ENST00000636819.1/ENST00000636819.1, intron 1 of 6)	159458838	159466291	7454	2	285627	ENST00000658947.1	-105531	ENSG00000253298	LINC01845	long intergenic non-protein coding RNA 1845
chr3	153591651	153592050	400	-0.751504	Intron (ENST00000493214.2/105374165, intron 4 of 6)	153484495	153502697	18203	1	152118	ENST00000623038.1	107156	ENSG00000237787	LINC02877	long intergenic non-protein coding RNA 2877
chr7	134593888	134594287	400	-0.708282	Distal Intergenic	134565172	134579875	14704	1	441282	ENST00000652743.1	28716	ENSG00000227471	AKR1B15	aldo-keto reductase family 1 member B15
chr7	47651517	47651916	400	-0.485479	Distal Intergenic	47655244	47661648	6405	1	401335	ENST00000408988.2	-3328	ENSG00000221845	C7orf65	chromosome 7 putative open reading frame 65
chr9	100739295	100739694	400	-0.428861	Distal Intergenic	100578079	100588389	10311	1	347273	ENST00000307584.6	161216	ENSG00000170681	CAVIN4	caveolae associated protein 4
chr14	70279357	70279756	400	-0.792331	Intron (ENST00000655620.1/ENST00000655620.1, intron 2 of 3)	70245753	70247801	2049	2	145241	ENST00000530196.1	-31556	ENSG00000235812	ADAM21P1	ADAM metallopeptidase domain 21 pseudogene 1
chr2	232061327	232061726	400	-0.715142	Intron (ENST00000273009.10/129563, intron 5 of 13)	232015852	232130875	115024	1	129563	ENST00000470087.1	45475	ENSG00000144535	DIS3L2	DIS3 like 3'-5' exoribonuclease 2
chr7	98048993	98049392	400	-0.505395	Distal Intergenic	98106862	98209638	102777	1	22853	ENST00000297293.6	-57470	ENSG00000164715	LMTK2	lemur tyrosine kinase 2
chr11	82858606	82859005	400	-0.693234	Promoter (<=1kb)	82853194	82858771	5578	2	5547	ENST00000534264.1	0	ENSG00000137509	PRCP	prolylcarboxypeptidase
chr8	48420432	48420831	400	-0.630981	Distal Intergenic	48551567	48698510	146944	1	101929268	ENST00000522575.1	-130736	ENSG00000253608	LOC101929268	uncharacterized LOC101929268
chr8	94286957	94287356	400	-0.788764	Distal Intergenic	94249253	94262350	13098	2	2669	ENST00000396194.6	-24607	ENSG00000164949	GEM	GTP binding protein overexpressed in skeletal muscle
chr20	50678271	50678670	400	-0.786104	Intron (ENST00000327979.8/140876, intron 1 of 21)	50586108	50691542	105435	2	140876	ENST00000327979.8	12872	ENSG00000042062	RIPOR3	RIPOR family member 3
chr7	21361383	21361782	400	-0.786828	Distal Intergenic	21428043	21477239	49197	1	6671	ENST00000432066.2	-66261	ENSG00000105866	SP4	Sp4 transcription factor
chr17	6822998	6823397	400	-0.742092	Intron (ENST00000338694.7/83659, intron 2 of 7)	6799981	6815177	15197	2	83659	ENST00000572291.1	-7821	ENSG00000167858	TEKT1	tektin 1
chr6	28589297	28589696	400	-0.654179	Promoter (1-2kb)	28570535	28587298	16764	2	114821	ENST00000452236.3	-1999	ENSG00000232040	ZBED9	zinc finger BED-type containing 9
chr8	42338170	42338569	400	-0.451955	Promoter (<=1kb)	42338454	42357203	18750	1	5423	ENST00000532157.5	0	ENSG00000070501	POLB	DNA polymerase beta
chr22	37898755	37899154	400	-0.642584	Distal Intergenic	37905657	37922286	16630	1	85377	ENST00000445494.5	-6503	ENSG00000100139	MICALL1	MICAL like 1
chr7	125136886	125137285	400	-0.604615	Intron (ENST00000660851.1/401398, intron 3 of 3)	125167096	125244275	77180	1	101928283	ENST00000660124.1	-29811	ENSG00000224897	LOC101928283	uncharacterized LOC101928283
chr17	7857252	7857651	400	-0.367391	Promoter (<=1kb)	7856685	7857562	878	2	84316	ENST00000575071.5	0	ENSG00000183011	NAA38	N-alpha-acetyltransferase 38, NatC auxiliary subunit
chr5	135491995	135492394	400	-0.580624	Distal Intergenic	135444226	135452351	8126	2	497189	ENST00000537858.2	-39644	ENSG00000255833	TIFAB	TIFA inhibitor
chr8	54896840	54897239	400	-0.52544	Distal Intergenic	55102028	55542054	440027	1	114786	ENST00000327381.7	-204789	ENSG00000206579	XKR4	XK related 4
chr8	123396484	123396883	400	-0.42966	Promoter (<=1kb)	123319850	123396447	76598	2	29028	ENST00000287394.10	-37	ENSG00000156802	ATAD2	ATPase family AAA domain containing 2
chr5	126105995	126106394	400	-0.788502	Intron (ENST00000651847.1/ENST00000651847.1, intron 2 of 15)	126179565	126193858	14294	1	102546228	ENST00000667560.1	-73171	ENSG00000248107	LINC02039	long intergenic non-protein coding RNA 2039
chr8	65948474	65948873	400	-0.410019	Distal Intergenic	66021553	66101245	79693	1	85479	ENST00000276570.10	-72680	ENSG00000147570	DNAJC5B	DnaJ heat shock protein family (Hsp40) member C5 beta
chr5	5271286	5271685	400	-0.38407	Intron (ENST00000274181.7/170690, intron 18 of 22)	5235037	5239187	4151	1	170690	ENST00000513709.1	36249	ENSG00000145536	ADAMTS16	ADAM metallopeptidase with thrombospondin type 1 motif 16
chr7	97024388	97024787	400	-0.565639	Promoter (<=1kb)	97020666	97024827	4162	2	1749	ENST00000493764.1	40	ENSG00000105880	DLX5	distal-less homeobox 5
chr9	91177890	91178289	400	-0.447549	Intron (ENST00000439438.1/100129347, intron 2 of 2)	91170673	91182717	12045	1	100129347	ENST00000414768.2	7217	ENSG00000229694	LINC00484	long intergenic non-protein coding RNA 484
chr8	133375480	133375879	400	-0.507224	Distal Intergenic	133256785	133302022	45238	2	10397	ENST00000520230.5	-73458	ENSG00000104419	NDRG1	N-myc downstream regulated 1
chr8	123538435	123538834	400	-0.418534	Promoter (2-3kb)	123513274	123541189	27916	2	114907	ENST00000521719.5	2355	ENSG00000156804	FBXO32	F-box protein 32
chr7	44163567	44163966	400	-0.610136	Intron (ENST00000673284.1/2645, intron 1 of 10)	44144275	44159282	15008	2	2645	ENST00000345378.7	-4285	ENSG00000106633	GCK	glucokinase
chr22	40732663	40733062	400	-0.784796	Distal Intergenic	40770088	40780194	10107	2	10478	ENST00000402844.7	47132	ENSG00000100372	SLC25A17	solute carrier family 25 member 17
chr7	94301032	94301431	400	-0.456285	Intron (ENST00000642601.1/101927525, intron 7 of 8)	94278680	94392196	113517	2	101927525	ENST00000642601.1	90765	NA	COL1A2-AS1	COL1A2 antisense RNA 1
chr8	65842154	65842553	400	-0.390644	Promoter (<=1kb)	65747765	65842322	94558	2	5150	ENST00000519626.1	0	ENSG00000205268	PDE7A	phosphodiesterase 7A
chr22	32761381	32761780	400	-0.642724	Intron (ENST00000358763.6/8224, intron 6 of 13)	32801701	32863043	61343	1	7078	ENST00000266085.6	-39921	ENSG00000100234	TIMP3	TIMP metallopeptidase inhibitor 3
chr5	36418071	36418470	400	-0.568115	Distal Intergenic	36265463	36302114	36652	2	202151	ENST00000505865.1	-115957	ENSG00000164188	RANBP3L	RAN binding protein 3 like
chr8	142676019	142676418	400	-0.45886	Exon (ENST00000591180.5/ENST00000591180.5, exon 3 of 4)	142680457	142681770	1314	1	8000	ENST00000513264.1	-4039	ENSG00000167653	PSCA	prostate stem cell antigen
chr7	34463811	34464210	400	-0.59294	Intron (ENST00000419766.5/404744, intron 3 of 4)	34658218	34849978	191761	1	387129	ENST00000360581.6	-194008	ENSG00000187258	NPSR1	neuropeptide S receptor 1
chr22	38057102	38057501	400	-0.587784	Promoter (<=1kb)	38057200	38075701	18502	1	9463	ENST00000404072.7	0	ENSG00000100151	PICK1	protein interacting with PRKCA 1
chr3	190265762	190266161	400	-0.505542	Distal Intergenic	190310169	190313218	3050	2	9076	ENST00000490800.1	47057	ENSG00000163347	CLDN1	claudin 1
chr7	91940670	91941069	400	-0.37162	Promoter (<=1kb)	91940867	92110673	169807	1	10142	ENST00000356239.7	0	ENSG00000127914	AKAP9	A-kinase anchoring protein 9
chr1	47031061	47031460	400	-0.608754	Exon (ENST00000371901.4/260293, exon 3 of 12)	47036108	47039723	3616	1	260293	ENST00000466294.1	-4648	ENSG00000186377	CYP4X1	cytochrome P450 family 4 subfamily X member 1
chr2	98378999	98379398	400	-0.727543	Promoter (<=1kb)	98379901	98389772	9872	1	1261	ENST00000393503.2	-503	ENSG00000144191	CNGA3	cyclic nucleotide gated channel subunit alpha 3
chr8	112674248	112674647	400	-0.538936	Intron (ENST00000343508.7/114788, intron 17 of 71)	112222932	112690042	467111	2	114788	ENST00000339701.7	15395	ENSG00000164796	CSMD3	CUB and Sushi multiple domains 3
chr9	69178543	69178942	400	-0.434345	Promoter (1-2kb)	69176942	69255163	78222	1	9414	ENST00000650522.1	1601	ENSG00000119139	TJP2	tight junction protein 2
chr8	126926219	126926618	400	-0.726563	Promoter (<=1kb)	126927277	127020330	93054	1	100750225	ENST00000644570.1	-659	ENSG00000253438	PCAT1	prostate cancer associated transcript 1
chr7	17940358	17940757	400	-0.397304	Promoter (<=1kb)	17790761	17940494	149734	2	23161	ENST00000428135.7	0	ENSG00000071189	SNX13	sorting nexin 13
chr9	82332060	82332459	400	-0.449396	Intron (ENST00000637606.1/ENST00000637606.1, intron 4 of 9)	81988788	81990148	1361	1	389763	ENST00000603921.1	343272	ENSG00000214929	SPATA31D1	SPATA31 subfamily D member 1
chr8	72921376	72921775	400	-0.657793	Intron (ENST00000523207.2/9312, intron 2 of 2)	73008864	73048122	39259	1	7013	ENST00000276602.10	-87089	ENSG00000147601	TERF1	telomeric repeat binding factor 1
chr17	33012607	33013006	400	-0.709155	Downstream (<1kb)	32992851	32997877	5027	1	124912	ENST00000394637.2	19756	ENSG00000141316	SPACA3	sperm acrosome associated 3
chr5	158084317	158084716	400	-0.772417	Distal Intergenic	157786289	157859175	72887	2	9685	ENST00000411809.6	-225142	ENSG00000113282	CLINT1	clathrin interactor 1
chr1	5648396	5648795	400	-0.731202	Intron (ENST00000637702.1/ENST00000637702.1, intron 1 of 2)	5862672	5862741	70	2	100616421	ENST00000582517.1	213946	ENSG00000264101	MIR4689	microRNA 4689
chr5	43008394	43008793	400	-0.629918	Distal Intergenic	43013060	43018625	5566	2	648987	ENST00000654466.1	9832	ENSG00000177738	LOC648987	uncharacterized LOC648987
chr2	40434917	40435316	400	-0.515876	Intron (ENST00000406785.6/6546, intron 1 of 7)	40115045	40430304	315260	2	6546	ENST00000405901.7	-4613	ENSG00000183023	SLC8A1	solute carrier family 8 member A1
chr7	98056556	98056955	400	-0.44698	Distal Intergenic	98106862	98209638	102777	1	22853	ENST00000297293.6	-49907	ENSG00000164715	LMTK2	lemur tyrosine kinase 2
chr7	42285298	42285697	400	-0.712785	Distal Intergenic	42222800	42237870	15071	2	2737	ENST00000428534.1	-47428	ENSG00000106571	GLI3	GLI family zinc finger 3
chr9	72274899	72275298	400	-0.581867	Distal Intergenic	72305367	72316363	10997	1	100507540	ENST00000659727.1	-30069	ENSG00000225434	LINC01504	long intergenic non-protein coding RNA 1504
chr5	33148130	33148529	400	-0.610719	Intron (ENST00000657441.1/ENST00000657441.1, intron 1 of 1)	33229516	33284642	55127	1	105374716	ENST00000661759.1	-80987	ENSG00000251443	LINC02160	long intergenic non-protein coding RNA 2160
chr11	20050610	20051009	400	-0.59148	Promoter (1-2kb)	20043846	20049303	5458	2	100874014	ENST00000533767.1	-1307	ENSG00000254453	NAV2-AS2	NAV2 antisense RNA 2
chr14	90642401	90642800	400	-0.732393	Promoter (<=1kb)	90642638	90645135	2498	1	101928909	ENST00000553826.1	0	ENSG00000259163	LOC101928909	uncharacterized LOC101928909
chr8	30423175	30423574	400	-0.717126	Intron (ENST00000339877.8/11030, intron 1 of 6)	30442617	30545591	102975	1	11030	ENST00000520191.5	-19043	ENSG00000157110	RBPMS	RNA binding protein, mRNA processing factor
chr5	39092486	39092885	400	-0.692193	Exon (ENST00000659554.1/ENST00000659554.1, exon 4 of 4)	39107169	39110642	3474	2	2533	ENST00000642942.1	17757	ENSG00000082074	FYB1	FYN binding protein 1
chr5	2759933	2760332	400	-0.575063	Distal Intergenic	2752265	2755376	3112	1	153571	ENST00000397835.4	7668	ENSG00000186493	C5orf38	chromosome 5 open reading frame 38
chr8	94640730	94641129	400	-0.336565	Promoter (<=1kb)	94641074	94707466	66393	1	54845	ENST00000423620.6	0	ENSG00000104413	ESRP1	epithelial splicing regulatory protein 1
chr7	97872200	97872599	400	-0.324307	Promoter (<=1kb)	97851677	97872408	20732	2	440	ENST00000394308.8	0	ENSG00000070669	ASNS	asparagine synthetase (glutamine-hydrolyzing)
chr1	100631137	100631536	400	-0.755163	Intron (ENST00000648946.1/ENST00000648946.1, intron 2 of 2)	100627049	100640613	13565	2	100128787	ENST00000416343.2	9077	NA	LINC01349	long intergenic non-protein coding RNA 1349
chr5	159912428	159912827	400	-0.627447	Intron (ENST00000641205.1/ENST00000641205.1, intron 1 of 2)	159916482	159973012	56531	1	147	ENST00000306675.5	-3655	ENSG00000170214	ADRA1B	adrenoceptor alpha 1B
chr4	10611662	10612061	400	-0.709966	Intron (ENST00000226951.11/116449, intron 2 of 18)	10490215	10598681	108467	2	116449	ENST00000442825.6	-12981	ENSG00000109684	CLNK	cytokine dependent hematopoietic cell linker
chr3	134333570	134333969	400	-0.751503	Distal Intergenic	134313576	134321171	7596	1	105374119	ENST00000482019.1	19994	ENSG00000240006	LINC02004	long intergenic non-protein coding RNA 2004
chr9	470078	470477	400	-0.689455	Promoter (<=1kb)	470291	746105	275815	1	23189	ENST00000382303.5	0	ENSG00000107104	KANK1	KN motif and ankyrin repeat domains 1
chr17	4534177	4534576	400	-0.652184	Promoter (<=1kb)	4534385	4536817	2433	1	124976	ENST00000570641.1	0	ENSG00000183018	SPNS2	sphingolipid transporter 2
chr5	139482102	139482501	400	-0.559938	Promoter (<=1kb)	139475560	139482310	6751	2	340061	ENST00000512606.6	0	ENSG00000184584	STING1	stimulator of interferon response cGAMP interactor 1
chr7	128259650	128260049	400	-0.702131	Distal Intergenic	128241278	128257629	16352	1	3952	ENST00000308868.5	18372	ENSG00000174697	LEP	leptin
chr12	42922102	42922501	400	-0.489223	Distal Intergenic	42693824	42717117	23294	1	105369739	ENST00000655248.1	228278	ENSG00000257114	LINC02450	long intergenic non-protein coding RNA 2450
chr5	133735312	133735711	400	-0.6716	Distal Intergenic	133196455	133612541	416087	2	23105	ENST00000265342.12	-122771	ENSG00000053108	FSTL4	follistatin like 4
chr2	232301038	232301437	400	-0.629678	Intron (ENST00000273009.10/129563, intron 13 of 13)	232328508	232336976	8469	1	129563	ENST00000429283.2	-27071	ENSG00000144535	DIS3L2	DIS3 like 3'-5' exoribonuclease 2
chr9	72441375	72441774	400	-0.530509	Distal Intergenic	72354458	72365235	10778	2	7763	ENST00000376960.8	-76140	ENSG00000107372	ZFAND5	zinc finger AN1-type containing 5
chr3	159418942	159419341	400	-0.517299	Intron (ENST00000639147.1/100505385, intron 3 of 3)	159282646	159282734	89	1	100500803	ENST00000583286.1	136296	ENSG00000263634	MIR3919	microRNA 3919
chr5	132415021	132415420	400	-0.618259	Intron (ENST00000378953.8/441108, intron 1 of 3)	132410989	132476010	65022	1	441108	ENST00000407797.6	4032	NA	IRF1-AS1	IRF1 antisense RNA 1
chr8	144104205	144104604	400	-0.365197	Promoter (<=1kb)	144098637	144104237	5601	2	81858	ENST00000359551.6	0	ENSG00000179526	SHARPIN	SHANK associated RH domain interactor
chr8	144786977	144787376	400	-0.357781	Promoter (<=1kb)	144773114	144787304	14191	2	80778	ENST00000343459.8	0	ENSG00000196378	ZNF34	zinc finger protein 34
chr8	143013227	143013626	400	-0.5472	Intron (ENST00000517833.1/100133669, intron 1 of 1)	143017982	143022410	4429	1	4061	ENST00000517503.1	-4356	ENSG00000160932	LY6E	lymphocyte antigen 6 family member E
chr1	199759343	199759742	400	-0.462285	Distal Intergenic	200027614	200175603	147990	1	2494	ENST00000236914.7	-267872	ENSG00000116833	NR5A2	nuclear receptor subfamily 5 group A member 2
chr7	70476983	70477382	400	-0.615645	Intron (ENST00000644939.1/26053, intron 5 of 18)	70596085	70792485	196401	1	26053	ENST00000644506.1	-118703	ENSG00000158321	AUTS2	activator of transcription and developmental regulator AUTS2
chr8	102925010	102925409	400	-0.550625	Promoter (<=1kb)	102925032	102977786	52755	1	100506753	ENST00000517389.5	0	NA	MAILR	macrophage interferon regulatory lncRNA
chr8	116294227	116294626	400	-0.576412	Intron (ENST00000669902.1/ENST00000669902.1, intron 1 of 1)	115950511	116325059	374549	2	100859921	ENST00000505156.2	30433	ENSG00000249917	LINC00536	long intergenic non-protein coding RNA 536
chr9	131608501	131608900	400	-0.54797	Intron (ENST00000372189.7/2889, intron 11 of 23)	131587736	131621838	34103	2	2889	ENST00000414781.1	12938	ENSG00000107263	RAPGEF1	Rap guanine nucleotide exchange factor 1
chr5	35890559	35890958	400	-0.74191	Distal Intergenic	35875414	35876434	1021	1	3575	ENST00000505875.1	15145	ENSG00000168685	IL7R	interleukin 7 receptor
chr14	74531478	74531877	400	-0.704061	Intron (ENST00000261978.9/4053, intron 10 of 35)	74506706	74509807	3102	2	4053	ENST00000556206.1	-21671	ENSG00000119681	LTBP2	latent transforming growth factor beta binding protein 2
chr8	98001763	98002162	400	-0.737028	Intron (ENST00000521689.5/4147, intron 7 of 18)	98007479	98035703	28225	1	4147	ENST00000521952.5	-5317	ENSG00000132561	MATN2	matrilin 2
chr5	15008520	15008919	400	-0.500373	Distal Intergenic	14704800	14871778	166979	2	56172	ENST00000284268.8	-136742	ENSG00000154122	ANKH	ANKH inorganic pyrophosphate transport regulator
chr2	162114104	162114503	400	-0.632923	Distal Intergenic	162143178	162144415	1238	2	2641	ENST00000483769.1	29912	ENSG00000115263	GCG	glucagon
chr7	85262907	85263306	400	-0.645532	Distal Intergenic	85050357	85186855	136499	2	223117	ENST00000444867.1	-76052	ENSG00000153993	SEMA3D	semaphorin 3D
chr8	19757597	19757996	400	-0.653195	Promoter (<=1kb)	19505523	19757938	252416	2	55790	ENST00000523262.5	0	ENSG00000147408	CSGALNACT1	chondroitin sulfate N-acetylgalactosaminyltransferase 1
chr5	40518432	40518831	400	-0.473757	Intron (ENST00000636863.1/23548, intron 3 of 3)	40679915	40693735	13821	1	5734	ENST00000302472.4	-161084	ENSG00000171522	PTGER4	prostaglandin E receptor 4
chr2	29130239	29130638	400	-0.640088	Promoter (<=1kb)	29130614	29131360	747	1	79745	ENST00000471165.1	0	ENSG00000115295	CLIP4	CAP-Gly domain containing linker protein family member 4
chr7	101163555	101163954	400	-0.417627	Promoter (1-2kb)	101162516	101165114	2599	2	7425	ENST00000445482.2	1160	ENSG00000128564	VGF	VGF nerve growth factor inducible
chr17	28598976	28599375	400	-0.419965	Promoter (<=1kb)	28599133	28606910	7778	1	100506436	ENST00000556050.1	0	NA	SPAG5-AS1	SPAG5 antisense RNA 1
chr7	100091337	100091736	400	-0.467186	Promoter (<=1kb)	100090437	100091448	1012	1	10980	ENST00000483891.1	900	ENSG00000168090	COPS6	COP9 signalosome subunit 6
chr5	14660228	14660627	400	-0.46667	Distal Intergenic	14664664	14690270	25607	1	90268	ENST00000503023.1	-4037	ENSG00000154124	OTULIN	OTU deubiquitinase with linear linkage specificity
chr17	39959003	39959402	400	-0.734695	Intron (ENST00000635792.1/284110, intron 1 of 11)	39963004	39977768	14765	1	284110	ENST00000301659.9	-3602	ENSG00000167914	GSDMA	gasdermin A
chr8	48590070	48590469	400	-0.51763	Exon (ENST00000430626.1/ENST00000430626.1, exon 1 of 2)	48620465	48623895	3431	1	101929217	ENST00000521660.1	-29996	ENSG00000253455	LOC101929217	uncharacterized LOC101929217
chr8	47512317	47512716	400	-0.607521	Intron (ENST00000541342.2/23514, intron 7 of 18)	47440401	47735916	295516	1	23514	ENST00000519401.5	71916	ENSG00000164808	SPIDR	scaffold protein involved in DNA repair
chr7	98801991	98802390	400	-0.591761	Distal Intergenic	98846501	98866946	20446	2	222865	ENST00000450876.5	64556	ENSG00000166448	TMEM130	transmembrane protein 130
chr5	43483844	43484243	400	-0.379651	Promoter (<=1kb)	43444670	43483885	39216	2	64417	ENST00000397080.7	0	ENSG00000151881	TMEM267	transmembrane protein 267
chr8	80145927	80146326	400	-0.740461	Intron (ENST00000379096.9/7163, intron 1 of 5)	80064475	80158887	94413	2	7163	ENST00000521561.1	12561	ENSG00000076554	TPD52	tumor protein D52
chr7	100428853	100429252	400	-0.299312	Promoter (<=1kb)	100418733	100428992	10260	2	55063	ENST00000464510.5	0	ENSG00000078487	ZCWPW1	zinc finger CW-type and PWWP domain containing 1
chr1	237012988	237013387	400	-0.698126	Exon (ENST00000663658.1/ENST00000663658.1, exon 1 of 2)	237004103	237004441	339	2	645745	ENST00000464121.3	-8547	ENSG00000244020	MT1HL1	metallothionein 1H like 1
chr8	100666564	100666963	400	-0.730212	Distal Intergenic	100612039	100663415	51377	2	169166	ENST00000520352.5	-3149	ENSG00000174226	SNX31	sorting nexin 31
chr8	100415819	100416218	400	-0.380198	Intron (ENST00000664475.1/ENST00000664475.1, intron 1 of 1)	100382763	100382845	83	1	100616451	ENST00000584480.1	33056	ENSG00000265599	MIR4471	microRNA 4471
chr1	225755129	225755528	400	-0.416516	Distal Intergenic	225777813	225786969	9157	1	6726	ENST00000619790.4	-22285	ENSG00000143742	SRP9	signal recognition particle 9
chr6	20183058	20183457	400	-0.737966	Intron (ENST00000324607.8/154141, intron 1 of 12)	20099684	20212469	112786	2	154141	ENST00000324607.8	29012	ENSG00000172197	MBOAT1	membrane bound O-acyltransferase domain containing 1
chr8	74761414	74761813	400	-0.715981	Intron (ENST00000523442.5/441355, intron 6 of 6)	74705693	74705747	55	1	100302260	ENST00000636055.1	55721	ENSG00000283188	MIR2052	microRNA 2052
chr7	99133924	99134323	400	-0.402566	Intron (ENST00000361368.6/57154, intron 1 of 17)	99027438	99144019	116582	2	57154	ENST00000361368.6	9696	ENSG00000198742	SMURF1	SMAD specific E3 ubiquitin protein ligase 1
chr12	105562271	105562670	400	-0.477228	Distal Intergenic	105704203	105744062	39860	1	101929110	ENST00000548557.1	-141533	ENSG00000257859	CASC18	cancer susceptibility 18
chr7	96321882	96322281	400	-0.32097	Promoter (<=1kb)	96120220	96322093	201874	2	10165	ENST00000265631.9	0	ENSG00000004864	SLC25A13	solute carrier family 25 member 13
chr8	79828335	79828734	400	-0.496952	Intron (ENST00000502766.2/101927040, intron 2 of 5)	79819060	79821309	2250	2	101927040	ENST00000659308.1	-7026	ENSG00000249328	LOC101927040	uncharacterized LOC101927040
chr3	97232565	97232964	400	-0.664199	Intron (ENST00000470610.6/285220, intron 4 of 4)	97439610	97610824	171215	1	285220	ENST00000503760.5	-206646	ENSG00000080224	EPHA6	EPH receptor A6
chr2	204012246	204012645	400	-0.602654	Distal Intergenic	203936780	203961577	24798	1	29851	ENST00000435193.1	75466	ENSG00000163600	ICOS	inducible T cell costimulator
chr7	16346392	16346791	400	-0.434663	Intron (ENST00000407010.7/729920, intron 3 of 9)	16276577	16301466	24890	2	729920	ENST00000479493.1	-44926	ENSG00000214960	CRPPA	CDP-L-ribitol pyrophosphorylase A
chr8	101437096	101437495	400	-0.416216	Intron (ENST00000519793.1/ENST00000519793.1, intron 1 of 1)	101492439	101669726	177288	1	79977	ENST00000646743.1	-54944	ENSG00000083307	GRHL2	grainyhead like transcription factor 2
chr2	29260301	29260700	400	-0.629553	Intron (ENST00000389048.8/238, intron 11 of 28)	29192794	29227653	34860	2	238	ENST00000431873.6	-32648	ENSG00000171094	ALK	ALK receptor tyrosine kinase
chr1	173861738	173862137	400	-0.678993	Promoter (2-3kb)	173863902	173864871	970	2	60674	ENST00000454813.1	2734	ENSG00000234741	GAS5	growth arrest specific 5
chr7	15594490	15594889	400	-0.67241	Distal Intergenic	15200317	15562015	361699	2	392636	ENST00000342526.8	-32475	ENSG00000187546	AGMO	alkylglycerol monooxygenase
chr8	58850200	58850599	400	-0.443737	Intron (ENST00000361421.2/9760, intron 4 of 8)	58583508	58659853	76346	2	8439	ENST00000038176.8	-190347	ENSG00000035681	NSMAF	neutral sphingomyelinase activation associated factor
chr9	1458494	1458893	400	-0.694497	Distal Intergenic	1054624	1057551	2928	1	10655	ENST00000634824.1	403870	ENSG00000173253	DMRT2	doublesex and mab-3 related transcription factor 2
chr22	39097081	39097480	400	-0.615822	Promoter (<=1kb)	39097224	39102558	5335	1	164668	ENST00000421988.6	0	ENSG00000100298	APOBEC3H	apolipoprotein B mRNA editing enzyme catalytic subunit 3H
chr7	46558735	46559134	400	-0.684289	Distal Intergenic	46687879	46697122	9244	2	730338	ENST00000451905.4	137988	ENSG00000233539	LOC730338	uncharacterized LOC730338
chr6	140062067	140062466	400	-0.718905	Intron (ENST00000456896.6/100507477, intron 1 of 3)	140075158	140093721	18564	1	100507477	ENST00000657358.1	-12692	ENSG00000236013	LOC100507477	uncharacterized LOC100507477
chr8	57227361	57227760	400	-0.598757	Intron (ENST00000669200.1/100507651, intron 5 of 6)	57219379	57220738	1360	1	100507651	ENST00000517611.1	7982	ENSG00000253301	LINC01606	long intergenic non-protein coding RNA 1606
chr8	91690741	91691140	400	-0.727432	Intron (ENST00000521199.1/ENST00000521199.1, intron 2 of 3)	91960240	91971160	10921	2	862	ENST00000521078.1	280020	ENSG00000079102	RUNX1T1	RUNX1 partner transcriptional co-repressor 1
chr9	79382529	79382928	400	-0.632013	Distal Intergenic	79135437	79198314	62878	2	101927450	ENST00000650036.1	-184215	ENSG00000260995	LOC101927450	uncharacterized LOC101927450
chr3	190012261	190012660	400	-0.600162	Intron (ENST00000319332.10/55214, intron 1 of 14)	189974568	189987765	13198	2	55214	ENST00000470925.1	-24496	ENSG00000090530	P3H2	prolyl 3-hydroxylase 2
chr5	115461750	115462149	400	-0.455154	Distal Intergenic	115520908	115544775	23868	2	56929	ENST00000274457.5	82626	ENSG00000145780	FEM1C	fem-1 homolog C
chr11	1927053	1927452	400	-0.704829	Promoter (<=1kb)	1927822	1938483	10662	1	7140	ENST00000639560.1	-370	ENSG00000130595	TNNT3	troponin T3, fast skeletal type
chr16	9351506	9351905	400	-0.694539	Distal Intergenic	9355588	9408093	52506	1	101927009	ENST00000564305.1	-3683	ENSG00000261617	LINC02177	long intergenic non-protein coding RNA 2177
chr5	17951621	17952020	400	-0.602998	Intron (ENST00000511596.5/646241, intron 4 of 4)	17926819	17930441	3623	1	646241	ENST00000662878.1	24802	NA	LINC02223	long intergenic non-protein coding RNA 2223
chr8	127661343	127661742	400	-0.596802	Distal Intergenic	127699370	127716217	16848	2	100270680	ENST00000672637.1	54475	ENSG00000249375	CASC11	cancer susceptibility 11
chr5	141923798	141924197	400	-0.378831	Promoter (<=1kb)	141923855	141940120	16266	1	9812	ENST00000194118.8	0	ENSG00000081791	DELE1	DAP3 binding cell death enhancer 1
chr20	34389584	34389983	400	-0.694611	Intron (ENST00000486883.5/83737, intron 2 of 5)	34363316	34508088	144773	1	83737	ENST00000665346.1	26268	ENSG00000078747	ITCH	itchy E3 ubiquitin protein ligase
chr8	127742929	127743328	400	-0.528083	3' UTR	127730157	127738987	8831	2	100270680	ENST00000672942.1	-3942	ENSG00000249375	CASC11	cancer susceptibility 11
chr18	44521401	44521800	400	-0.677931	Intron (ENST00000664723.1/101927921, intron 1 of 4)	44324277	44531462	207186	2	101927921	ENST00000665202.1	9662	ENSG00000267337	LINC01478	long intergenic non-protein coding RNA 1478
chr1	31701127	31701526	400	-0.52636	Promoter (2-3kb)	31652263	31704017	51755	2	1307	ENST00000373672.8	2491	ENSG00000084636	COL16A1	collagen type XVI alpha 1 chain
chr16	51407796	51408195	400	-0.720458	Intron (ENST00000642667.1/ENST00000642667.1, intron 1 of 3)	51143204	51151367	8164	2	6299	ENST00000562674.1	-256429	ENSG00000103449	SALL1	spalt like transcription factor 1
chr2	27050709	27051108	400	-0.320209	Promoter (<=1kb)	27051008	27053980	2973	1	60509	ENST00000453161.5	0	ENSG00000084693	AGBL5	ATP/GTP binding protein like 5
chr7	24192050	24192449	400	-0.719046	Distal Intergenic	24284188	24291808	7621	1	4852	ENST00000407573.5	-91739	ENSG00000122585	NPY	neuropeptide Y
chr8	128273943	128274342	400	-0.715862	Distal Intergenic	128150116	128150188	73	1	100302281	ENST00000408334.1	123827	ENSG00000221261	MIR1208	microRNA 1208
chr8	133036919	133037318	400	-0.561276	3' UTR	133038260	133040341	2082	2	6503	ENST00000517549.1	3023	ENSG00000155926	SLA	Src like adaptor
chr7	36037263	36037662	400	-0.53142	Intron (ENST00000446024.1/ENST00000446024.1, intron 3 of 3)	36095255	36100660	5406	1	101928618	ENST00000654124.1	-57593	ENSG00000261184	LOC101928618	uncharacterized LOC101928618
chr5	88660679	88661078	400	-0.710309	Promoter (<=1kb)	88540513	88659841	119329	2	645323	ENST00000508885.6	-838	ENSG00000245526	LINC00461	long intergenic non-protein coding RNA 461
chr8	34913526	34913925	400	-0.708905	Distal Intergenic	34784812	34837969	53158	1	103689844	ENST00000648617.1	128714	NA	LINC01288	long intergenic non-protein coding RNA 1288
chr17	34291916	34292315	400	-0.624115	Distal Intergenic	34285742	34288334	2593	1	6356	ENST00000305869.4	6174	ENSG00000172156	CCL11	C-C motif chemokine ligand 11
chr1	12132740	12133139	400	-0.70228	Intron (ENST00000263932.7/943, intron 12 of 14)	12125934	12144207	18274	1	943	ENST00000479933.2	6806	ENSG00000120949	TNFRSF8	TNF receptor superfamily member 8
chr8	86176655	86177054	400	-0.400236	Distal Intergenic	86214392	86230360	15969	2	157724	ENST00000419776.2	53306	ENSG00000164893	SLC7A13	solute carrier family 7 member 13
chr3	156547592	156547991	400	-0.685218	Promoter (1-2kb)	156543062	156548997	5936	2	6747	ENST00000464138.1	1006	ENSG00000114850	SSR3	signal sequence receptor subunit 3
chr10	101694082	101694481	400	-0.641637	Promoter (<=1kb)	101610666	101695170	84505	2	6468	ENST00000331272.9	689	ENSG00000107829	FBXW4	F-box and WD repeat domain containing 4
chr3	189353814	189354213	400	-0.656189	Distal Intergenic	189309894	189315595	5702	1	285386	ENST00000481307.1	43920	ENSG00000188001	TPRG1	tumor protein p63 regulated 1
chr20	49583667	49584066	400	-0.432544	Distal Intergenic	49503874	49568137	64264	2	5740	ENST00000244043.5	-15530	ENSG00000124212	PTGIS	prostaglandin I2 synthase
chr8	127794777	127795176	400	-0.541948	Promoter (<=1kb)	127795139	127932701	137563	1	5820	ENST00000518528.2	0	ENSG00000249859	PVT1	Pvt1 oncogene
chr1	14704752	14705151	400	-0.690266	Intron (ENST00000636203.1/23254, intron 3 of 16)	14598717	15065797	467081	1	23254	ENST00000503743.5	106035	ENSG00000189337	KAZN	kazrin, periplakin interacting protein
chr7	93160597	93160996	400	-0.610917	Distal Intergenic	93130056	93148385	18330	2	219285	ENST00000318238.9	-12212	ENSG00000177409	SAMD9L	sterile alpha motif domain containing 9 like
chr16	10334464	10334863	400	-0.682535	Intron (ENST00000564797.5/80063, intron 1 of 4)	10326434	10419620	93187	1	80063	ENST00000564797.5	8030	ENSG00000166669	ATF7IP2	activating transcription factor 7 interacting protein 2
chr7	17239731	17240130	400	-0.567572	Intron (ENST00000642825.1/196, intron 2 of 14)	17298652	17346147	47496	1	196	ENST00000242057.9	-58522	ENSG00000106546	AHR	aryl hydrocarbon receptor
chr6	125192199	125192598	400	-0.588058	Intron (ENST00000534368.5/7164, intron 1 of 3)	125203639	125263492	59854	1	7164	ENST00000392482.6	-11041	ENSG00000111907	TPD52L1	TPD52 like 1
chr7	92134546	92134945	400	-0.323678	Promoter (<=1kb)	92113412	92134803	21392	2	1595	ENST00000450723.5	0	ENSG00000001630	CYP51A1	cytochrome P450 family 51 subfamily A member 1
chr7	36128642	36129041	400	-0.603939	Distal Intergenic	36153254	36301538	148285	1	80820	ENST00000242108.9	-24213	ENSG00000122547	EEPD1	endonuclease/exonuclease/phosphatase family domain containing 1
chr9	110748350	110748749	400	-0.444931	Intron (ENST00000416899.7/4593, intron 7 of 13)	110728273	110768018	39746	1	4593	ENST00000634612.1	20077	ENSG00000030304	MUSK	muscle associated receptor tyrosine kinase
chr8	120861339	120861738	400	-0.694809	Distal Intergenic	120535745	120813273	277529	2	6641	ENST00000395601.7	-48066	ENSG00000172164	SNTB1	syntrophin beta 1
chr17	39737751	39738150	400	-0.526705	Promoter (<=1kb)	39737927	39742922	4996	1	2886	ENST00000577695.5	0	ENSG00000141738	GRB7	growth factor receptor bound protein 7
chr8	81050666	81051065	400	-0.541861	Intron (ENST00000220597.4/55824, intron 2 of 8)	81029791	81070176	40386	2	55824	ENST00000519326.1	19111	ENSG00000076641	PAG1	phosphoprotein membrane anchor with glycosphingolipid microdomains 1
chr1	205298422	205298821	400	-0.504796	Distal Intergenic	205302063	205321745	19683	2	81788	ENST00000367157.6	22924	ENSG00000163545	NUAK2	NUAK family kinase 2
chr9	88270940	88271339	400	-0.477326	Distal Intergenic	88388430	88475245	86816	1	10927	ENST00000485804.5	-117091	ENSG00000106723	SPIN1	spindlin 1
chr8	67029286	67029685	400	-0.498945	Promoter (<=1kb)	67014507	67028561	14055	2	286187	ENST00000521581.5	-725	ENSG00000178125	PPP1R42	protein phosphatase 1 regulatory subunit 42
chr7	100942341	100942740	400	-0.647108	Distal Intergenic	100949534	100968347	18814	1	4584	ENST00000379458.9	-6794	ENSG00000169894	MUC3A	mucin 3A, cell surface associated
chr1	151548788	151549187	400	-0.573273	Promoter (2-3kb)	151545796	151545891	96	1	693139	ENST00000384874.1	2992	ENSG00000207606	MIR554	microRNA 554
chr3	16995099	16995498	400	-0.535247	Intron (ENST00000460467.1/23228, intron 1 of 2)	17010494	17081546	71053	1	23228	ENST00000419842.1	-14996	ENSG00000154822	PLCL2	phospholipase C like 2
chr8	122917576	122917975	400	-0.559885	Intron (ENST00000314393.6/22882, intron 2 of 3)	122863385	122952009	88625	1	22882	ENST00000534247.1	54191	ENSG00000178764	ZHX2	zinc fingers and homeoboxes 2
chr17	35448545	35448944	400	-0.602403	Promoter (<=1kb)	35435096	35448766	13671	2	146857	ENST00000285013.11	0	ENSG00000154760	SLFN13	schlafen family member 13
chr22	30763910	30764309	400	-0.637697	Promoter (<=1kb)	30764253	30870613	106361	1	23762	ENST00000477355.5	0	ENSG00000184792	OSBP2	oxysterol binding protein 2
chr17	78141993	78142392	400	-0.530685	3' UTR	78138363	78141229	2867	1	147138	ENST00000591144.1	3630	ENSG00000167895	TMC8	transmembrane channel like 8
chr17	31269615	31270014	400	-0.544259	Intron (ENST00000356175.7/4763, intron 35 of 56)	31272449	31297230	24782	2	4974	ENST00000580156.1	27216	ENSG00000126861	OMG	oligodendrocyte myelin glycoprotein
chr11	103923343	103923742	400	-0.617527	Intron (ENST00000393158.7/80310, intron 6 of 6)	103849906	103849980	75	1	100616457	ENST00000578405.1	73437	ENSG00000264200	MIR4693	microRNA 4693
chr9	18459944	18460343	400	-0.636107	Intron (ENST00000636209.1/92949, intron 2 of 3)	18474100	18684957	210858	1	92949	ENST00000327883.11	-13757	ENSG00000178031	ADAMTSL1	ADAMTS like 1
chr7	17094979	17095378	400	-0.444903	Intron (ENST00000645559.1/ENST00000645559.1, intron 1 of 1)	17132190	17346150	213961	1	196	ENST00000642825.1	-36812	ENSG00000106546	AHR	aryl hydrocarbon receptor
chr8	129996641	129997040	400	-0.667842	Intron (ENST00000523509.5/51571, intron 1 of 13)	130008334	130008453	120	2	100847051	ENST00000582634.1	11413	ENSG00000264653	MIR5194	microRNA 5194
chr9	86741359	86741758	400	-0.455862	Distal Intergenic	86944362	86947506	3145	2	2619	ENST00000298743.9	205748	ENSG00000180447	GAS1	growth arrest specific 1
chr20	10619479	10619878	400	-0.599108	Intron (ENST00000334534.10/128710, intron 6 of 7)	10598675	10636829	38155	1	128710	ENST00000488816.1	20804	ENSG00000149346	SLX4IP	SLX4 interacting protein
chr7	46485640	46486039	400	-0.386214	Distal Intergenic	46687879	46697122	9244	2	730338	ENST00000451905.4	211083	ENSG00000233539	LOC730338	uncharacterized LOC730338
chr5	57862495	57862894	400	-0.613139	Distal Intergenic	57890327	57899162	8836	2	101928539	ENST00000510444.1	36268	ENSG00000249584	LINC02225	long intergenic non-protein coding RNA 2225
chr18	69567978	69568377	400	-0.650357	Intron (ENST00000382713.10/220164, intron 2 of 7)	69643675	69698525	54851	1	220164	ENST00000582172.5	-75298	ENSG00000206052	DOK6	docking protein 6
chr9	110918374	110918773	400	-0.530908	Intron (ENST00000374431.7/1902, intron 4 of 4)	110873778	110999466	125689	2	1902	ENST00000374430.6	80693	ENSG00000198121	LPAR1	lysophosphatidic acid receptor 1
chr22	37749828	37750227	400	-0.539624	Promoter (<=1kb)	37750997	37757982	6986	1	11078	ENST00000418339.5	-770	ENSG00000100106	TRIOBP	TRIO and F-actin binding protein
chr13	105969749	105970148	400	-0.654451	Intron (ENST00000670458.1/ENST00000670458.1, intron 1 of 2)	105729501	105731708	2208	1	144920	ENST00000414368.2	240248	ENSG00000226620	LINC00343	long intergenic non-protein coding RNA 343
chr6	27333024	27333423	400	-0.646909	Distal Intergenic	27324894	27325768	875	1	387316	ENST00000447106.1	8130	NA	VN1R10P	vomeronasal 1 receptor 10 pseudogene
chr9	19380131	19380530	400	-0.478598	Promoter (<=1kb)	19375715	19380236	4522	2	6194	ENST00000380394.9	0	ENSG00000137154	RPS6	ribosomal protein S6
chr4	7651653	7652052	400	-0.514176	Intron (ENST00000507866.6/57537, intron 4 of 26)	7734280	7740720	6441	1	57537	ENST00000505529.1	-82228	ENSG00000184985	SORCS2	sortilin related VPS10 domain containing receptor 2
chr5	34609037	34609436	400	-0.526509	Distal Intergenic	34656328	34832612	176285	1	26064	ENST00000265109.8	-46892	ENSG00000039560	RAI14	retinoic acid induced 14
chr17	4731406	4731805	400	-0.377545	Promoter (<=1kb)	4731428	4733312	1885	1	400569	ENST00000575284.5	0	ENSG00000161920	MED11	mediator complex subunit 11
chr5	159179031	159179430	400	-0.660286	Intron (ENST00000274542.6/153830, intron 4 of 10)	159161484	159174041	12558	2	153830	ENST00000521266.1	-4990	ENSG00000145860	RNF145	ring finger protein 145
chr9	78668318	78668717	400	-0.540102	Distal Intergenic	78297143	78329454	32312	1	29968	ENST00000347159.6	371175	ENSG00000135069	PSAT1	phosphoserine aminotransferase 1
chr17	37147287	37147686	400	-0.686032	Intron (ENST00000616317.5/31, intron 45 of 55)	37086876	37161835	74960	2	31	ENST00000614482.4	14149	ENSG00000278540	ACACA	acetyl-CoA carboxylase alpha
chr7	47604920	47605319	400	-0.461116	Distal Intergenic	47608465	47629888	21424	1	101929086	ENST00000668284.1	-3146	ENSG00000236078	LINC01447	long intergenic non-protein coding RNA 1447
chr1	44721574	44721973	400	-0.472496	Promoter (<=1kb)	44721786	44721902	117	2	26828	ENST00000362507.1	0	ENSG00000199377	RNU5F-1	RNA, U5F small nuclear 1
chr7	5427898	5428297	400	-0.408812	Promoter (<=1kb)	5426277	5428927	2651	2	100129484	ENST00000610122.1	630	ENSG00000234432	LOC100129484	uncharacterized LOC100129484
chr2	163780141	163780540	400	-0.658745	Intron (ENST00000666867.1/ENST00000666867.1, intron 3 of 4)	163593396	163736012	142617	2	55137	ENST00000409634.5	-44129	ENSG00000182263	FIGN	fidgetin, microtubule severing factor
chr15	38714489	38714888	400	-0.664168	Intron (ENST00000647456.1/ENST00000647456.1, intron 2 of 6)	38696598	38733321	36724	1	400359	ENST00000645994.1	17891	ENSG00000175779	LINC02694	long intergenic non-protein coding RNA 2694
chr8	92758435	92758834	400	-0.679559	Promoter (<=1kb)	92699742	92758542	58801	2	441369	ENST00000521230.5	0	ENSG00000248858	FLJ46284	uncharacterized LOC441369
chr9	18238392	18238791	400	-0.58071	Intron (ENST00000636209.1/92949, intron 2 of 3)	18474100	18684957	210858	1	92949	ENST00000327883.11	-235309	ENSG00000178031	ADAMTSL1	ADAMTS like 1
chr3	113231687	113232086	400	-0.412341	Intron (ENST00000464546.5/91653, intron 2 of 3)	113216351	113251592	35242	1	91653	ENST00000484034.1	15336	ENSG00000144857	BOC	BOC cell adhesion associated, oncogene regulated
chr7	16804944	16805343	400	-0.572868	Promoter (<=1kb)	16791811	16804999	13189	2	10551	ENST00000419304.7	0	ENSG00000106541	AGR2	anterior gradient 2, protein disulphide isomerase family member
chr2	85935754	85936153	400	-0.629651	Intron (ENST00000657518.1/ENST00000657518.1, intron 1 of 1)	85839188	85905199	66012	2	8869	ENST00000640418.1	-30555	ENSG00000115525	ST3GAL5	ST3 beta-galactoside alpha-2,3-sialyltransferase 5
chr17	28719579	28719978	400	-0.349916	Promoter (<=1kb)	28719985	28724359	4375	1	6147	ENST00000422514.7	-7	ENSG00000198242	RPL23A	ribosomal protein L23a
chr16	11677072	11677471	400	-0.605288	3' UTR	11668455	11679152	10698	1	8303	ENST00000329565.6	8617	ENSG00000184602	SNN	stannin
chr7	48144298	48144697	400	-0.601068	Distal Intergenic	48171458	48272995	101538	1	154664	ENST00000417403.5	-26761	ENSG00000179869	ABCA13	ATP binding cassette subfamily A member 13
chr8	100262190	100262589	400	-0.561405	Promoter (1-2kb)	100259164	100264080	4917	2	25897	ENST00000523644.1	1491	ENSG00000034677	RNF19A	ring finger protein 19A, RBR E3 ubiquitin protein ligase
chr1	232868913	232869312	400	-0.520185	Intron (ENST00000667494.1/ENST00000667494.1, intron 2 of 3)	232804892	232808407	3516	1	54627	ENST00000418460.2	64021	ENSG00000212916	MAP10	microtubule associated protein 10
chr17	80605706	80606105	400	-0.537007	Intron (ENST00000574767.5/57521, intron 1 of 11)	80545666	80593805	48140	1	57521	ENST00000573746.1	60040	ENSG00000141564	RPTOR	regulatory associated protein of MTOR complex 1
chr11	62850630	62851029	400	-0.618469	Promoter (2-3kb)	62852910	62853035	126	2	9304	ENST00000384756.1	2006	ENSG00000277194	SNORD22	small nucleolar RNA, C/D box 22
chr9	16368002	16368401	400	-0.682117	Intron (ENST00000648575.1/100129385, intron 2 of 3)	16203948	16410990	207043	2	100129385	ENST00000648575.1	42589	ENSG00000205549	C9orf92	chromosome 9 open reading frame 92
chr2	11830027	11830426	400	-0.367552	Distal Intergenic	11836933	11836986	54	2	100422996	ENST00000578394.1	6560	ENSG00000265172	MIR4262	microRNA 4262
chr5	36575443	36575842	400	-0.603271	Distal Intergenic	36606355	36688332	81978	1	6507	ENST00000612708.4	-30513	ENSG00000079215	SLC1A3	solute carrier family 1 member 3
chr17	925028	925427	400	-0.484885	Intron (ENST00000336868.8/64359, intron 1 of 7)	823687	930051	106365	2	64359	ENST00000571338.1	4624	ENSG00000167693	NXN	nucleoredoxin
chr20	5364215	5364614	400	-0.489232	Intron (ENST00000668553.1/ENST00000668553.1, intron 2 of 3)	5302040	5314369	12330	2	128674	ENST00000217270.3	-49846	ENSG00000101292	PROKR2	prokineticin receptor 2
chr5	19734759	19735158	400	-0.682106	Intron (ENST00000382275.6/1016, intron 4 of 12)	19721391	19804028	82638	2	1016	ENST00000508350.1	68870	ENSG00000145526	CDH18	cadherin 18
chr17	36534958	36535357	400	-0.385814	Promoter (<=1kb)	36534987	36539303	4317	1	284098	ENST00000614443.2	0	ENSG00000277161	PIGW	phosphatidylinositol glycan anchor biosynthesis class W
chr5	65198700	65199099	400	-0.46976	Promoter (<=1kb)	65151528	65198765	47238	2	11174	ENST00000314351.9	0	ENSG00000049192	ADAMTS6	ADAM metallopeptidase with thrombospondin type 1 motif 6
chr2	51012964	51013363	400	-0.678099	Exon (ENST00000671345.1/ENST00000671345.1, exon 2 of 3)	51009245	51027567	18323	2	9378	ENST00000637679.1	14204	ENSG00000179915	NRXN1	neurexin 1
chr22	38923951	38924350	400	-0.533902	Exon (ENST00000450216.1/ENST00000450216.1, exon 2 of 2)	38952751	38963183	10433	1	200315	ENST00000402255.5	-28401	ENSG00000128383	APOBEC3A	apolipoprotein B mRNA editing enzyme catalytic subunit 3A
chr22	40498502	40498901	400	-0.432952	Intron (ENST00000651595.1/57591, intron 3 of 14)	40521800	40526707	4908	1	101927257	ENST00000417123.1	-22899	ENSG00000232564	MRTFA-AS1	MRTFA antisense RNA 1
chr9	70031175	70031574	400	-0.43252	Distal Intergenic	70043848	70226972	183125	1	256691	ENST00000377182.5	-12274	ENSG00000165072	MAMDC2	MAM domain containing 2
chr5	9557657	9558056	400	-0.557831	Distal Intergenic	9548836	9548905	70	1	100113384	ENST00000459473.1	8821	NA	SNORD123	small nucleolar RNA, C/D box 123
chr3	132347073	132347472	400	-0.646853	Intron (ENST00000475741.5/55, intron 6 of 8)	132352802	132358720	5919	1	55	ENST00000507647.1	-5330	ENSG00000014257	ACP3	acid phosphatase 3
chr22	37887605	37888004	400	-0.644631	Promoter (<=1kb)	37886704	37888631	1928	1	51386	ENST00000460638.1	901	ENSG00000100129	EIF3L	eukaryotic translation initiation factor 3 subunit L
chr9	98481437	98481836	400	-0.675195	Intron (ENST00000259455.4/9568, intron 4 of 18)	98454164	98516299	62136	2	9568	ENST00000634919.1	34463	ENSG00000136928	GABBR2	gamma-aminobutyric acid type B receptor subunit 2
chr14	83172274	83172673	400	-0.68139	Distal Intergenic	82642636	82687370	44735	1	101928599	ENST00000556970.1	529638	ENSG00000258743	LINC02301	long intergenic non-protein coding RNA 2301
chr8	118843649	118844048	400	-0.666844	Intron (ENST00000625758.3/552860, intron 6 of 7)	118924475	118929073	4599	2	4982	ENST00000521597.1	85025	ENSG00000164761	TNFRSF11B	TNF receptor superfamily member 11b
chr8	104643033	104643432	400	-0.660444	Intron (ENST00000521923.5/ENST00000521923.5, intron 1 of 4)	104489231	104589024	99794	2	29967	ENST00000424843.6	-54009	ENSG00000147650	LRP12	LDL receptor related protein 12
chr17	40486102	40486501	400	-0.459965	Intron (ENST00000254051.11/84951, intron 4 of 12)	40475828	40480875	5048	2	84951	ENST00000394072.7	-5227	ENSG00000131746	TNS4	tensin 4
chr7	21617103	21617502	400	-0.563482	Promoter (<=1kb)	21618194	21636078	17885	1	8701	ENST00000465593.1	-692	ENSG00000105877	DNAH11	dynein axonemal heavy chain 11
chr7	7017949	7018348	400	-0.679837	Intron (ENST00000671358.1/ENST00000671358.1, intron 1 of 5)	7066964	7067045	82	2	100500886	ENST00000580847.1	48697	ENSG00000266287	MIR3683	microRNA 3683
chr7	100081654	100082053	400	-0.324214	Promoter (<=1kb)	100064033	100081727	17695	2	7551	ENST00000413658.6	0	ENSG00000166526	ZNF3	zinc finger protein 3
chr22	40044274	40044673	400	-0.428737	Promoter (<=1kb)	40043068	40044530	1463	2	114841040	ENST00000569912.1	0	ENSG00000261202	LOC114841040	uncharacterized LOC114841040
chr17	7060511	7060910	400	-0.498312	Distal Intergenic	7074795	7076804	2010	2	10462	ENST00000576549.6	15894	ENSG00000132514	CLEC10A	C-type lectin domain containing 10A
chr5	61301791	61302190	400	-0.424756	Promoter (2-3kb)	61201304	61304801	103498	2	105378992	ENST00000511794.6	2611	ENSG00000249279	LINC02057	long intergenic non-protein coding RNA 2057
chr17	79026650	79027049	400	-0.653049	Promoter (<=1kb)	79019592	79027655	8064	2	100507410	ENST00000577521.1	606	NA	C1QTNF1-AS1	C1QTNF1 antisense RNA 1
chr5	83281627	83282026	400	-0.63011	Intron (ENST00000282268.7/7518, intron 7 of 7)	83104908	83259339	154432	1	7518	ENST00000509268.1	176719	ENSG00000152422	XRCC4	X-ray repair cross complementing 4
chr20	17024532	17024931	400	-0.675691	Distal Intergenic	17226107	17484578	258472	1	5126	ENST00000377899.5	-201176	ENSG00000125851	PCSK2	proprotein convertase subtilisin/kexin type 2
chr7	101100107	101100506	400	-0.369355	Distal Intergenic	101086785	101087508	724	1	81844	ENST00000467847.1	13322	ENSG00000169871	TRIM56	tripartite motif containing 56
chr17	72465735	72466134	400	-0.429229	Promoter (<=1kb)	72403328	72465920	62593	2	100499467	ENST00000649733.1	0	ENSG00000227036	LINC00673	long intergenic non-protein coding RNA 673
chr5	139178865	139179264	400	-0.666437	Intron (ENST00000394817.7/64374, intron 1 of 9)	138947023	139196521	249499	2	64374	ENST00000509534.5	17257	ENSG00000120725	SIL1	SIL1 nucleotide exchange factor
chr7	50534848	50535247	400	-0.378413	Intron (ENST00000454521.1/100129427, intron 1 of 4)	50531759	50543463	11705	1	100129427	ENST00000454521.1	3089	ENSG00000226122	DDC-AS1	DDC antisense RNA 1
chr20	25076665	25077064	400	-0.563614	Promoter (<=1kb)	25076308	25077999	1692	2	30813	ENST00000557285.1	935	ENSG00000100987	VSX1	visual system homeobox 1
chr7	47783947	47784346	400	-0.493147	Intron (ENST00000648482.1/168507, intron 7 of 7)	47795291	47819830	24540	1	80099	ENST00000623971.3	-10945	ENSG00000136275	C7orf69	chromosome 7 putative open reading frame 69
chr5	159463931	159464330	400	-0.671377	Promoter (1-2kb)	159448556	159466276	17721	2	285627	ENST00000518418.1	1946	ENSG00000253298	LINC01845	long intergenic non-protein coding RNA 1845
chr12	80241707	80242106	400	-0.619976	Intron (ENST00000643417.1/283310, intron 14 of 22)	80209453	80379090	169638	1	283310	ENST00000458043.6	32254	ENSG00000165899	OTOGL	otogelin like
chr5	103444373	103444772	400	-0.665158	Intron (ENST00000602846.5/ENST00000602846.5, intron 2 of 4)	103528434	103541985	13552	2	102467212	ENST00000503367.2	97213	ENSG00000248757	LINC02115	long intergenic non-protein coding RNA 2115
chr9	21576359	21576758	400	-0.600947	Distal Intergenic	21453802	21559900	106099	2	554202	ENST00000654736.1	-16459	ENSG00000171889	MIR31HG	MIR31 host gene
chr5	15249130	15249529	400	-0.669271	Intron (ENST00000511443.1/101929454, intron 1 of 2)	15192139	15266541	74403	2	101929454	ENST00000511443.1	17012	NA	LINC02149	long intergenic non-protein coding RNA 2149
chr8	18978742	18979141	400	-0.66253	Intron (ENST00000440756.4/23362, intron 1 of 15)	18527303	19013686	486384	2	23362	ENST00000440756.4	34545	ENSG00000156011	PSD3	pleckstrin and Sec7 domain containing 3
chr10	90587125	90587524	400	-0.48116	Intron (ENST00000660339.1/101926942, intron 1 of 2)	90450495	90628852	178358	2	101926942	ENST00000660339.1	41328	ENSG00000236373	LINC02653	long intergenic non-protein coding RNA 2653
chr11	73340067	73340466	400	-0.636686	Promoter (2-3kb)	73342924	73369388	26465	1	9828	ENST00000643371.1	-2458	ENSG00000110237	ARHGEF17	Rho guanine nucleotide exchange factor 17
chr1	69055235	69055634	400	-0.670341	Promoter (<=1kb)	69055838	69229597	173760	1	105378785	ENST00000658427.1	-204	ENSG00000223883	LINC01707	long intergenic non-protein coding RNA 1707
chr8	101087755	101088154	400	-0.424159	Distal Intergenic	101071264	101076215	4952	1	441374	ENST00000669613.1	16491	ENSG00000248599	FLJ42969	uncharacterized LOC441374
chr5	160165286	160165685	400	-0.371198	Distal Intergenic	160187367	160238735	51369	1	2172	ENST00000393980.8	-21682	ENSG00000170231	FABP6	fatty acid binding protein 6
chr5	67094750	67095149	400	-0.617923	Intron (ENST00000403625.6/375449, intron 6 of 28)	67142164	67143020	857	1	375449	ENST00000485768.1	-47015	ENSG00000069020	MAST4	microtubule associated serine/threonine kinase family member 4
chr15	92449335	92449734	400	-0.669266	Intron (ENST00000268164.8/8128, intron 5 of 5)	92434316	92445124	10809	1	8128	ENST00000556382.1	15019	ENSG00000140557	ST8SIA2	ST8 alpha-N-acetyl-neuraminide alpha-2,8-sialyltransferase 2
chr1	93779734	93780133	400	-0.379349	Intron (ENST00000370244.5/8412, intron 2 of 13)	93752924	93775444	22521	2	723788	ENST00000433544.1	-4290	ENSG00000137936	MIG7	mig-7
chr6	47163525	47163924	400	-0.660752	Distal Intergenic	47012787	47042350	29564	2	266977	ENST00000471487.5	-121175	ENSG00000153292	ADGRF1	adhesion G protein-coupled receptor F1
chr8	80874443	80874842	400	-0.48008	Promoter (<=1kb)	80628451	80874781	246331	2	619279	ENST00000327835.7	0	ENSG00000164684	ZNF704	zinc finger protein 704
chr7	141362763	141363162	400	-0.6262	Intron (ENST00000565468.6/100507421, intron 2 of 3)	141551278	141654409	103132	1	55750	ENST00000629555.2	-188116	ENSG00000006530	AGK	acylglycerol kinase
chr17	7835343	7835742	400	-0.379761	Distal Intergenic	7839904	7845347	5444	1	23135	ENST00000571047.5	-4162	ENSG00000132510	KDM6B	lysine demethylase 6B
chr3	156615590	156615989	400	-0.654519	Distal Intergenic	156673235	156705139	31905	1	25976	ENST00000486483.5	-57246	ENSG00000163659	TIPARP	TCDD inducible poly(ADP-ribose) polymerase
chr8	99705915	99706314	400	-0.529643	Intron (ENST00000357162.6/157680, intron 36 of 61)	99720868	99778835	57968	1	157680	ENST00000518569.1	-14554	ENSG00000132549	VPS13B	vacuolar protein sorting 13 homolog B
chr8	103207874	103208273	400	-0.611271	Promoter (<=1kb)	103208192	103215003	6812	1	79870	ENST00000517863.1	0	ENSG00000164929	BAALC	BAALC binder of MAP3K1 and KLF4
chr14	67558681	67559080	400	-0.632283	Intron (ENST00000329153.10/57475, intron 4 of 28)	67569033	67587681	18649	1	57475	ENST00000558386.5	-9953	ENSG00000054690	PLEKHH1	pleckstrin homology, MyTH4 and FERM domain containing H1
chr1	188763582	188763981	400	-0.638996	Distal Intergenic	187307491	187487207	179717	1	106144535	ENST00000667298.1	1456091	NA	LINC01037	long intergenic non-protein coding RNA 1037
chr10	106500621	106501020	400	-0.646333	Distal Intergenic	106577198	106607218	30021	2	114815	ENST00000473866.1	106198	ENSG00000108018	SORCS1	sortilin related VPS10 domain containing receptor 1
chr8	93935829	93936228	400	-0.374906	Distal Intergenic	93919879	93922500	2622	1	54704	ENST00000521144.1	15950	ENSG00000164951	PDP1	pyruvate dehyrogenase phosphatase catalytic subunit 1
chr8	93390297	93390696	400	-0.634653	Exon (ENST00000501400.1/642924, exon 9 of 11)	93213310	93420880	207571	2	642924	ENST00000520096.5	30184	ENSG00000246662	LINC00535	long intergenic non-protein coding RNA 535
chr8	75314597	75314996	400	-0.423836	Intron (ENST00000669950.1/101805492, intron 1 of 1)	75223898	75324316	100419	2	101805492	ENST00000523313.1	9320	ENSG00000249395	CASC9	cancer susceptibility 9
chr8	42123754	42124153	400	-0.661732	Distal Intergenic	42152946	42171182	18237	1	10947	ENST00000518421.5	-28793	ENSG00000070718	AP3M2	adaptor related protein complex 3 subunit mu 2
chr9	83432095	83432494	400	-0.615029	Intron (ENST00000376438.5/257019, intron 1 of 14)	83244626	83467742	223117	2	257019	ENST00000621208.4	35248	ENSG00000172159	FRMD3	FERM domain containing 3
chr5	37370835	37371234	400	-0.429681	Promoter (<=1kb)	37288137	37371106	82970	2	9631	ENST00000231498.8	0	ENSG00000113569	NUP155	nucleoporin 155
chr8	6852510	6852909	400	-0.485284	Intron (ENST00000657010.1/100652791, intron 4 of 4)	6835552	6873441	37890	1	100652791	ENST00000655804.1	16958	ENSG00000245857	GS1-24F4.2	uncharacterized LOC100652791
chr2	190578630	190579029	400	-0.433191	Distal Intergenic	190504338	190534722	30385	2	100131211	ENST00000409150.8	-43908	ENSG00000189362	NEMP2	nuclear envelope integral membrane protein 2
chr18	69997441	69997840	400	-0.659215	Distal Intergenic	70003820	70009032	5213	2	25914	ENST00000638799.1	11192	ENSG00000176225	RTTN	rotatin
chr8	74999943	75000342	400	-0.520675	Promoter (<=1kb)	75000154	75032841	32688	1	83690	ENST00000523524.5	0	ENSG00000121005	CRISPLD1	cysteine rich secretory protein LCCL domain containing 1
chr17	35973831	35974230	400	-0.556282	Downstream (2-3kb)	35976493	35978263	1771	2	6360	ENST00000613642.4	4033	ENSG00000275152	CCL16	C-C motif chemokine ligand 16
chr6	84976965	84977364	400	-0.658655	Distal Intergenic	84732496	84764598	32103	2	9096	ENST00000369663.10	-212367	ENSG00000112837	TBX18	T-box transcription factor 18
chr12	39251820	39252219	400	-0.655606	Distal Intergenic	39293228	39312826	19599	2	55605	ENST00000547733.1	60607	ENSG00000139116	KIF21A	kinesin family member 21A
chr5	16889682	16890081	400	-0.594604	Intron (ENST00000513610.6/4651, intron 1 of 40)	16702977	16916527	213551	2	4651	ENST00000513882.5	26446	ENSG00000145555	MYO10	myosin X
chr8	58801265	58801664	400	-0.391633	Distal Intergenic	58583508	58659853	76346	2	8439	ENST00000038176.8	-141412	ENSG00000035681	NSMAF	neutral sphingomyelinase activation associated factor
chr6	49668063	49668462	400	-0.657094	Distal Intergenic	49605158	49636884	31727	2	6005	ENST00000371175.9	-31179	ENSG00000112077	RHAG	Rh associated glycoprotein
chr8	56320163	56320562	400	-0.364655	Promoter (<=1kb)	56300010	56320175	20166	2	195814	ENST00000396721.6	0	ENSG00000170786	SDR16C5	short chain dehydrogenase/reductase family 16C member 5
chr12	116434379	116434778	400	-0.632768	Distal Intergenic	116428252	116428318	67	2	100616309	ENST00000582069.1	-6061	ENSG00000264037	MIR4472-2	microRNA 4472-2
chr6	148192163	148192562	400	-0.652904	Distal Intergenic	148272304	148440694	168391	1	23328	ENST00000367469.5	-79742	ENSG00000111961	SASH1	SAM and SH3 domain containing 1
chr9	19926063	19926462	400	-0.656555	Exon (ENST00000568063.1/ENST00000568063.1, exon 1 of 1)	19515980	19786928	270949	2	25769	ENST00000286344.3	-139135	ENSG00000155886	SLC24A2	solute carrier family 24 member 2
chr8	53760125	53760524	400	-0.486764	Intron (ENST00000359530.7/51606, intron 11 of 13)	53715683	53769688	54006	2	51606	ENST00000523899.5	9164	ENSG00000047249	ATP6V1H	ATPase H+ transporting V1 subunit H
chr22	36329386	36329785	400	-0.411653	Promoter (<=1kb)	36320274	36328952	8679	2	4627	ENST00000463027.1	-434	ENSG00000100345	MYH9	myosin heavy chain 9
chr17	74210790	74211189	400	-0.599357	Promoter (2-3kb)	74209980	74213321	3342	2	85001	ENST00000499670.2	2132	ENSG00000246731	MGC16275	uncharacterized protein MGC16275
chr1	209364698	209365097	400	-0.50595	Promoter (2-3kb)	209367662	209379690	12029	1	101929476	ENST00000443636.1	-2565	NA	LINC01698	long intergenic non-protein coding RNA 1698
chr9	21711422	21711821	400	-0.626447	Distal Intergenic	21802636	21867081	64446	1	4507	ENST00000644715.2	-90815	ENSG00000099810	MTAP	methylthioadenosine phosphorylase
chr18	73879808	73880207	400	-0.653059	Distal Intergenic	74073504	74078684	5181	2	201456	ENST00000579108.1	198477	ENSG00000141665	FBXO15	F-box protein 15
chr9	13139671	13140070	400	-0.615146	Promoter (<=1kb)	13106931	13140045	33115	2	8777	ENST00000542806.5	0	ENSG00000107186	MPDZ	multiple PDZ domain crumbs cell polarity complex component
chr1	226407916	226408315	400	-0.443646	Promoter (<=1kb)	226360691	226408093	47403	2	142	ENST00000366794.10	0	ENSG00000143799	PARP1	poly(ADP-ribose) polymerase 1
chr5	38806780	38807179	400	-0.570438	Intron (ENST00000662290.1/101929768, intron 1 of 4)	38821386	38845761	24376	2	101929768	ENST00000654447.1	38582	NA	OSMR-AS1	OSMR antisense RNA 1 (head to head)
chr22	24727114	24727513	400	-0.633302	Intron (ENST00000616349.4/440822, intron 15 of 19)	24719034	24762523	43490	2	440822	ENST00000616349.4	35010	ENSG00000184571	PIWIL3	piwi like RNA-mediated gene silencing 3
chr5	140711097	140711496	400	-0.525978	Promoter (<=1kb)	140711275	140711373	99	1	56664	ENST00000363120.1	0	ENSG00000199990	VTRNA1-1	vault RNA 1-1
chr5	17037742	17038141	400	-0.633958	Distal Intergenic	17065598	17275353	209756	1	10409	ENST00000606445.1	-27457	ENSG00000176788	BASP1	brain abundant membrane attached signal protein 1
chr5	99771350	99771749	400	-0.610489	Distal Intergenic	99549432	99577957	28526	1	102724855	ENST00000510302.1	221918	NA	LINC02113	long intergenic non-protein coding RNA 2113
chr8	58858360	58858759	400	-0.468333	Intron (ENST00000361421.2/9760, intron 3 of 8)	58583508	58659853	76346	2	8439	ENST00000038176.8	-198507	ENSG00000035681	NSMAF	neutral sphingomyelinase activation associated factor
chr22	39309140	39309539	400	-0.477862	Distal Intergenic	39312884	39313705	822	2	6122	ENST00000464182.5	4166	ENSG00000100316	RPL3	ribosomal protein L3
chr5	149062451	149062850	400	-0.417985	Promoter (<=1kb)	149062313	149062409	97	2	693169	ENST00000384981.3	-42	ENSG00000207714	MIR584	microRNA 584
chr5	84696661	84697060	400	-0.443656	Distal Intergenic	83940554	84384880	444327	2	10085	ENST00000296591.10	-311781	ENSG00000164176	EDIL3	EGF like repeats and discoidin domains 3
chr6	26327739	26328138	400	-0.628128	Intron (ENST00000655687.1/ENST00000655687.1, intron 2 of 2)	26365159	26370603	5445	1	11118	ENST00000532865.5	-37021	ENSG00000186470	BTN3A2	butyrophilin subfamily 3 member A2
chr7	2386024	2386423	400	-0.595655	Intron (ENST00000636359.1/ENST00000636359.1, intron 2 of 2)	2378687	2379841	1155	1	8662	ENST00000494658.1	7337	ENSG00000106263	EIF3B	eukaryotic translation initiation factor 3 subunit B
chr12	92552410	92552809	400	-0.502628	Distal Intergenic	92466451	92492091	25641	1	100507616	ENST00000504409.3	85959	NA	LINC02397	long intergenic non-protein coding RNA 2397
[truncated: 231 more rows]
