# Supplementary material for: FOXI3 establishes the ectodermal niche in pharyngeal arches for cranial neural crest cells and their lineages
Source: Bone Res. 2026 Feb 4;14:16. doi: 10.1038/s41413-025-00499-w (PMC12873258; doi:10.1038/s41413-025-00499-w)
Supplement: Supplementary file 1 — Supplemental Tables [file 41413_2025_499_MOESM1_ESM.zip › Supplemental tables/Table S7.xlsx]

## Sheet: Suppl Table S7
Table S7 Specific informations about the microtia pedigree.
ID	Patient (Y/N)	Gender	Genotype	Clinical characteristics
I-1	N	M	c.941C	—
I-2	Y	F	c.941delC	R abnormal helix
I-3	N	M	c.941C	—
I-4	N	F	c.941C	—
II-1	N	M	c.941C	—
II-2	N	F	c.941C	—
II-3	Y	M	c.941delC	L cryptotia R cryptotia, lidding ear
II-4	N	F	c.941C	—
II-5	Y	M	c.941delC	L lidding ear R lidding ear, abnormal lobule
II-6	N	F	c.941C	—
II-7	N	M	c.941C	—
II-8	N	F	c.941C	—
III-1	N	M	c.941C	—
III-2	N	F	c.941C	—
III-3	Y	M	c.941delC	R cryptotia, abnormal helix
III-4	Y	M	c.941delC	R abnormal helix
III-5	Y	M	c.941delC	L microtia (second degree), EAC atresia, abnormal ossicles R microtia (second degree), EAC stenosis, abnormal ossicles
III-6	Y	M	c.941delC	L microtia (third degree), EAC atresia, abnormal ossicles R preauricular tag, EAC stenosis, abnormal ossicles
III-7	N	M	c.941C	—
III-8	N	M	c.941C	—
Y, yes; N, no; F, female; M, male; R, right; L, left; EAC, external auditory canal.
