# Supplementary material for: FOXI3 establishes the ectodermal niche in pharyngeal arches for cranial neural crest cells and their lineages
Source: Bone Res. 2026 Feb 4;14:16. doi: 10.1038/s41413-025-00499-w (PMC12873258; doi:10.1038/s41413-025-00499-w)
Supplement: Supplementary file 1 — Supplemental Tables [file 41413_2025_499_MOESM1_ESM.zip › Supplemental tables/Table S8.xlsx]

## Sheet: Suppl Table S8
Table S8 In silico prediction of the pathogenicity of the pathogenic mutation.
Nucleotide change (GenBank NM_001135649.1)	c.941delC
Amino Acid change	P.Thr314Ifs*8
Type	Het
1000g2015aug_all	.
PROVEAN PREDICTION	D
SIFT PREDICTION	D
Het, heterozygous mutation; ., no data; D, deleterious.
