# Supplementary material for: FOXI3 establishes the ectodermal niche in pharyngeal arches for cranial neural crest cells and their lineages
Source: Bone Res. 2026 Feb 4;14:16. doi: 10.1038/s41413-025-00499-w (PMC12873258; doi:10.1038/s41413-025-00499-w)
Supplement: Supplementary file 1 — Supplemental Tables [file 41413_2025_499_MOESM1_ESM.zip › Supplemental tables/Table S9.xlsx]

## Sheet: Sheet1
Table S9 Specific information of the samples used for single-cell transcriptome sequencing.
Number	Disease	Sex	Age
Sample 1	Tympanitis	Male	16
Sample 2	Tympanitis	Female	13
Sample 3	Auricular infection	Male	17
